# Supplementary material for: A Phylogenetic Perspective on the Evolutionary Patterns of the Animal Interleukin-10 Signaling System
Source: Genes (Basel). 2025 Oct 22;16(11):1243. doi: 10.3390/genes16111243 (PMC12652433; doi:10.3390/genes16111243)
Supplement: Supplementary file 1 [file genes-16-01243-s001.zip › Supplementary Table 1.xlsx]

## Sheet: querySequence
Accession	Full name	Symbol	Organism	Alias symbols	Domain
Q13007	interleukin 24	IL24	Homo sapiens	mda-7, IL10B, Mob-5, C49A, FISP, IL-24
P22301	interleukin 10	IL10	Homo sapiens	CSIF, TGIF, IL10A, IL-10	PF00726.22
Q9UHD0	interleukin 19	IL19	Homo sapiens	IL-19, MDA1, ZMDA1, IL-10C, NG.1	PF00726.22
Q9NYY1	interleukin 20	IL20	Homo sapiens	ZCYTO10, IL10D, IL-20	PF00726.22
Q9NPH9	interleukin 26	IL26	Homo sapiens	AK155, IL-26	PF00726.22
Q9GZX6	interleukin 22	IL22	Homo sapiens	ILTIF, IL-21, zcyto18, IL-TIF, IL-D110, TIFa, TIFIL-23, IL-22, MGC79382, MGC79384	PF14565.11
Q8IU54	interferon lambda 1	IFNL1	Homo sapiens	IL-29	PF15177.11
Q8IZJ0	interferon lambda 2	IFNL2	Homo sapiens	IL-28A	PF15177.11
Q8IZI9	interferon lambda 3	IFNL3	Homo sapiens	IL-28B, IL28C	PF15177.11
Q13651	interleukin 10 receptor subunit alpha	IL10RA	Homo sapiens	HIL-10R, CDW210A, CD210a, CD210	PF01108.22
Q8N6P7	interleukin 22 receptor subunit alpha 1	IL22RA1	Homo sapiens	CRF2-9	PF01108.22
Q08334	interleukin 10 receptor subunit beta	IL10RB	Homo sapiens	CRF2-4, CDW210B, IL-10R2	PF01108.22;PF09294.15
Q9UHF4	interleukin 20 receptor subunit alpha	IL20RA	Homo sapiens	ZCYTOR7, IL-20R1	PF01108.22;PF09294.15
Q6UXL0	interleukin 20 receptor subunit beta	IL20RB	Homo sapiens	DIRS1, IL-20R2, MGC34923	PF01108.22;PF09294.15
Q969J5	interleukin 22 receptor subunit alpha 2	IL22RA2	Homo sapiens	CRF2-S1, IL-22BP	PF01108.22;PF09294.15

## Sheet: ancientGenes
SeqName	Species	Phylum	Class	Order	Family	Genus	Sequence	cluster	Homologous gene	Identity(%)
Callorhinchus.milii|ENSCMIT00000005077	Callorhinchus.milii	Chordata	Chondrichthyes	Chimaeriformes	Callorhinchidae	Callorhinchus	ENSCMIT00000005077	2	IL10	36.62
Lepisosteus.oculatus|ENSLOCT00000015125	Lepisosteus.oculatus	Chordata	Actinopteri	Semionotiformes	Lepisosteidae	Lepisosteus	ENSLOCT00000015125	4	IL19	31.492
Lepisosteus.oculatus|ENSLOCT00000015125	Lepisosteus.oculatus	Chordata	Actinopteri	Semionotiformes	Lepisosteidae	Lepisosteus	ENSLOCT00000015125	4	IL20	43.103
Paramormyrops.kingsleyae|ENSPKIT00000023771	Paramormyrops.kingsleyae	Chordata	Actinopteri	Osteoglossiformes	Mormyridae	Paramormyrops	ENSPKIT00000023771	2	IL22	33.333
Lepisosteus.oculatus|ENSLOCT00000015125	Lepisosteus.oculatus	Chordata	Actinopteri	Semionotiformes	Lepisosteidae	Lepisosteus	ENSLOCT00000015125	4	IL24	31.034
Pelodiscus.sinensis|ENSPSIT00000018924	Pelodiscus.sinensis	Chordata	Reptilia	Testudines	Trionychidae	Pelodiscus	ENSPSIT00000018924	2	IL26	48.765
Phascolarctos.cinereus|ENSPCIT00000016494	Phascolarctos.cinereus	Chordata	Mammalia	Diprotodontia	Phascolarctidae	Phascolarctos	ENSPCIT00000016494	3	IFNL1	50.811
Vombatus.ursinus|ENSVURT00010034752	Vombatus.ursinus	Chordata	Mammalia	Diprotodontia	Vombatidae	Vombatus	ENSVURT00010034752	3	IFNL1	51.351
Phascolarctos.cinereus|ENSPCIT00000016494	Phascolarctos.cinereus	Chordata	Mammalia	Diprotodontia	Phascolarctidae	Phascolarctos	ENSPCIT00000016494	3	IFNL2	51.562
Vombatus.ursinus|ENSVURT00010034752	Vombatus.ursinus	Chordata	Mammalia	Diprotodontia	Vombatidae	Vombatus	ENSVURT00010034752	3	IFNL2	53.439
Phascolarctos.cinereus|ENSPCIT00000016494	Phascolarctos.cinereus	Chordata	Mammalia	Diprotodontia	Phascolarctidae	Phascolarctos	ENSPCIT00000016494	3	IFNL3	53.684
Vombatus.ursinus|ENSVURT00010034752	Vombatus.ursinus	Chordata	Mammalia	Diprotodontia	Vombatidae	Vombatus	ENSVURT00010034752	3	IFNL3	54.497
Erpetoichthys.calabaricus|ENSECRT00000028598	Erpetoichthys.calabaricus	Chordata	Cladistia	Polypteriformes	Polypteridae	Erpetoichthys	ENSECRT00000028598	2	IFNLR1	22.656
Callorhinchus.milii|ENSCMIT00000015231	Callorhinchus.milii	Chordata	Chondrichthyes	Chimaeriformes	Callorhinchidae	Callorhinchus	ENSCMIT00000015231	2	IL10RA	23.108
Callorhinchus.milii|ENSCMIT00000039231	Callorhinchus.milii	Chordata	Chondrichthyes	Chimaeriformes	Callorhinchidae	Callorhinchus	ENSCMIT00000039231	2	IL10RA	32.061
Callorhinchus.milii|ENSCMIT00000039888	Callorhinchus.milii	Chordata	Chondrichthyes	Chimaeriformes	Callorhinchidae	Callorhinchus	ENSCMIT00000039888	2	IL10RB	32.343
Callorhinchus.milii|ENSCMIT00000039891	Callorhinchus.milii	Chordata	Chondrichthyes	Chimaeriformes	Callorhinchidae	Callorhinchus	ENSCMIT00000039891	2	IL10RB	30.37
Callorhinchus.milii|ENSCMIT00000039231	Callorhinchus.milii	Chordata	Chondrichthyes	Chimaeriformes	Callorhinchidae	Callorhinchus	ENSCMIT00000039231	2	IL20RA	47.799
Callorhinchus.milii|ENSCMIT00000025083	Callorhinchus.milii	Chordata	Chondrichthyes	Chimaeriformes	Callorhinchidae	Callorhinchus	ENSCMIT00000025083	2	IL20RB	27.957
Callorhinchus.milii|ENSCMIT00000039888	Callorhinchus.milii	Chordata	Chondrichthyes	Chimaeriformes	Callorhinchidae	Callorhinchus	ENSCMIT00000039888	2	IL20RB	28.39
Paramormyrops.kingsleyae|ENSPKIT00000013696	Paramormyrops.kingsleyae	Chordata	Actinopteri	Osteoglossiformes	Mormyridae	Paramormyrops	ENSPKIT00000013696	2	IL22RA1	40.69
Anabas.testudineus|ENSATET00000059581	Anabas.testudineus	Chordata	Actinopteri	Anabantiformes	Anabantidae	Anabas	ENSATET00000059581	2	IL22RA2	27.132

## Sheet: IL10s
node	Species	Phylum	Class	Order	Family	Genus	Sequence	cluster	IL10	IL19	IL20	IL24	IL22	IL26	IFNL1	IFNL2	IFNL3	Group
Acanthisitta.chloris|XM_009077275.1	Acanthisitta.chloris	Chordata	Aves	Passeriformes	Acanthisittidae	Acanthisitta	XM_009077275.1	1	47.742	0	0	0	0	0	0	0	0	Group II
Acanthisitta.chloris|XM_009077276.1	Acanthisitta.chloris	Chordata	Aves	Passeriformes	Acanthisittidae	Acanthisitta	XM_009077276.1	4	0	46.528	42.614	30.233	0	0	0	0	0	Group III
Acanthisitta.chloris|XM_009081328.1	Acanthisitta.chloris	Chordata	Aves	Passeriformes	Acanthisittidae	Acanthisitta	XM_009081328.1	1	0	0	0	0	48.299	0	0	0	0	Group IV
Acanthochromis.polyacanthus|ENSAPOT00000002670	Acanthochromis.polyacanthus	Chordata	Actinopteri	Ovalentaria incertae sedis	Pomacentridae	Acanthochromis	ENSAPOT00000002670	2	29.605	0	0	0	0	0	0	0	0	Group II
Accipiter.nisus|ENSANIT00000017369	Accipiter.nisus	Chordata	Aves	Accipitriformes	Accipitridae	Accipiter	ENSANIT00000017369	4	0	44.444	42.286	30.994	0	0	0	0	0	Group III
Accipiter.nisus|ENSANIT00000017398	Accipiter.nisus	Chordata	Aves	Accipitriformes	Accipitridae	Accipiter	ENSANIT00000017398	1	48.466	0	0	0	0	0	0	0	0	Group II
Accipiter.nisus|ENSANIT00000018396	Accipiter.nisus	Chordata	Aves	Accipitriformes	Accipitridae	Accipiter	ENSANIT00000018396	2	0	0	0	0	42.188	0	0	0	0	Group IV
Acinonyx.jubatus|XM_015062461.2	Acinonyx.jubatus	Chordata	Mammalia	Carnivora	Felidae	Acinonyx	XM_015062461.2	1	0	0	0	0	85.955	0	0	0	0	Group IV
Chelonia.mydas|XM_027828136.3	Chelonia.mydas	Chordata	Reptilia	Testudines	Cheloniidae	Chelonia	XM_027828136.3	2	0	0	0	0	0	47.561	0	0	0	Group I
Acinonyx.jubatus|XM_015079930.3	Acinonyx.jubatus	Chordata	Mammalia	Carnivora	Felidae	Acinonyx	XM_015079930.3	4	0	78.947	37.671	0	0	0	0	0	0	Group III
Acinonyx.jubatus|XM_015079931.3	Acinonyx.jubatus	Chordata	Mammalia	Carnivora	Felidae	Acinonyx	XM_015079931.3	4	0	35.503	81.579	0	0	0	0	0	0	Group III
Acinonyx.jubatus|XM_015079932.3	Acinonyx.jubatus	Chordata	Mammalia	Carnivora	Felidae	Acinonyx	XM_015079932.3	4	0	0	0	74.39	0	0	0	0	0	Group III
Acinonyx.jubatus|XM_027044901.2	Acinonyx.jubatus	Chordata	Mammalia	Carnivora	Felidae	Acinonyx	XM_027044901.2	3	0	0	0	0	0	0	65.263	61.386	63.131	Group V
Acinonyx.jubatus|XM_027046710.2	Acinonyx.jubatus	Chordata	Mammalia	Carnivora	Felidae	Acinonyx	XM_027046710.2	3	0	0	0	0	0	0	71.204	65.969	68.063	Group V
Acinonyx.jubatus|XM_027074588.2	Acinonyx.jubatus	Chordata	Mammalia	Carnivora	Felidae	Acinonyx	XM_027074588.2	1	78.531	0	0	0	0	0	0	0	0	Group II
Acomys.russatus|XM_051148202.1	Acomys.russatus	Chordata	Mammalia	Rodentia	Muridae	Acomys	XM_051148202.1	4	0	40	71.676	29.697	0	0	0	0	0	Group III
Acomys.russatus|XM_051148228.1	Acomys.russatus	Chordata	Mammalia	Rodentia	Muridae	Acomys	XM_051148228.1	4	0	0	0	64.368	0	0	0	0	0	Group III
Acomys.russatus|XM_051148229.1	Acomys.russatus	Chordata	Mammalia	Rodentia	Muridae	Acomys	XM_051148229.1	4	0	73.256	37.931	0	0	0	0	0	0	Group III
Acomys.russatus|XM_051148231.1	Acomys.russatus	Chordata	Mammalia	Rodentia	Muridae	Acomys	XM_051148231.1	1	74.843	0	0	0	0	0	0	0	0	Group II
Acomys.russatus|XM_051162043.1	Acomys.russatus	Chordata	Mammalia	Rodentia	Muridae	Acomys	XM_051162043.1	3	0	0	0	0	0	0	0	63.441	63.441	Group V
Acomys.russatus|XM_051162044.1	Acomys.russatus	Chordata	Mammalia	Rodentia	Muridae	Acomys	XM_051162044.1	3	0	0	0	0	0	0	0	63.978	63.978	Group V
Acomys.russatus|XM_051170858.1	Acomys.russatus	Chordata	Mammalia	Rodentia	Muridae	Acomys	XM_051170858.1	1	0	0	0	0	73.743	0	0	0	0	Group IV
Ailuropoda.melanoleuca|ENSAMET00000009465	Ailuropoda.melanoleuca	Chordata	Mammalia	Carnivora	Ursidae	Ailuropoda	ENSAMET00000009465	3	0	0	0	0	0	0	73.737	64.55	66.667	Group V
Ailuropoda.melanoleuca|ENSAMET00000009478	Ailuropoda.melanoleuca	Chordata	Mammalia	Carnivora	Ursidae	Ailuropoda	ENSAMET00000009478	3	0	0	0	0	0	0	67.38	70	74.866	Group V
Ailuropoda.melanoleuca|ENSAMET00000009560	Ailuropoda.melanoleuca	Chordata	Mammalia	Carnivora	Ursidae	Ailuropoda	ENSAMET00000009560	1	0	0	0	0	79.888	0	0	0	0	Group IV
Chelonoidis.abingdonii|ENSCABT00000004366	Chelonoidis.abingdonii	Chordata	Reptilia	Testudines	Testudinidae	Chelonoidis	ENSCABT00000004366	2	0	0	0	0	0	41.837	0	0	0	Group I
Ailuropoda.melanoleuca|ENSAMET00000019204	Ailuropoda.melanoleuca	Chordata	Mammalia	Carnivora	Ursidae	Ailuropoda	ENSAMET00000019204	4	0	0	0	71.951	0	0	0	0	0	Group III
Ailuropoda.melanoleuca|ENSAMET00000019214	Ailuropoda.melanoleuca	Chordata	Mammalia	Carnivora	Ursidae	Ailuropoda	ENSAMET00000019214	4	0	78.531	39.429	0	0	0	0	0	0	Group III
Ailuropoda.melanoleuca|ENSAMET00000019221	Ailuropoda.melanoleuca	Chordata	Mammalia	Carnivora	Ursidae	Ailuropoda	ENSAMET00000019221	1	80.791	0	0	0	0	0	0	0	0	Group II
Ailuropoda.melanoleuca|ENSAMET00000021647	Ailuropoda.melanoleuca	Chordata	Mammalia	Carnivora	Ursidae	Ailuropoda	ENSAMET00000021647	3	0	0	0	0	0	0	74.869	70.988	73.457	Group V
Ailuropoda.melanoleuca|ENSAMET00000030259	Ailuropoda.melanoleuca	Chordata	Mammalia	Carnivora	Ursidae	Ailuropoda	ENSAMET00000030259	4	26.667	37.931	85.632	32.317	0	0	0	0	0	Group III
Ailuropoda.melanoleura|XM_002918322.4	Ailuropoda.melanoleura	Chordata	Mammalia	Carnivora	Ursidae	Ailuropoda	XM_002918322.4	1	0	0	0	0	79.888	0	0	0	0	Group IV
Chelydra.serpentina|ENSCSRT00000000967	Chelydra.serpentina	Chordata	Reptilia	Testudines	Chelydridae	Chelydra	ENSCSRT00000000967	2	0	0	0	0	0	47.561	0	0	0	Group I
Ailuropoda.melanoleura|XM_002919274.4	Ailuropoda.melanoleura	Chordata	Mammalia	Carnivora	Ursidae	Ailuropoda	XM_002919274.4	1	80.791	0	0	0	0	0	0	0	0	Group II
Ailuropoda.melanoleura|XM_002919281.3	Ailuropoda.melanoleura	Chordata	Mammalia	Carnivora	Ursidae	Ailuropoda	XM_002919281.3	4	26.667	37.931	85.632	32.317	0	0	0	0	0	Group III
Ailuropoda.melanoleura|XM_002927388.4	Ailuropoda.melanoleura	Chordata	Mammalia	Carnivora	Ursidae	Ailuropoda	XM_002927388.4	3	0	0	0	0	0	0	67.38	70	74.866	Group V
Ailuropoda.melanoleura|XM_011225055.3	Ailuropoda.melanoleura	Chordata	Mammalia	Carnivora	Ursidae	Ailuropoda	XM_011225055.3	4	0	0	0	71.951	0	0	0	0	0	Group III
Ailuropoda.melanoleura|XM_011225064.3	Ailuropoda.melanoleura	Chordata	Mammalia	Carnivora	Ursidae	Ailuropoda	XM_011225064.3	3	0	0	0	0	0	0	74.869	70.988	73.457	Group V
Ailuropoda.melanoleura|XM_011234942.2	Ailuropoda.melanoleura	Chordata	Mammalia	Carnivora	Ursidae	Ailuropoda	XM_011234942.2	3	0	0	0	0	0	0	73.298	65.079	67.196	Group V
Ailuropoda.melanoleura|XM_019799709.2	Ailuropoda.melanoleura	Chordata	Mammalia	Carnivora	Ursidae	Ailuropoda	XM_019799709.2	4	0	78.531	39.429	0	0	0	0	0	0	Group III
Alligator.sinensis|XM_006024782.1	Alligator.sinensis	Chordata	Reptilia	Crocodylia	Alligatoridae	Alligator	XM_006024782.1	4	0	36.879	42.373	32.571	0	0	0	0	0	Group III
Alligator.sinensis|XM_006024783.2	Alligator.sinensis	Chordata	Reptilia	Crocodylia	Alligatoridae	Alligator	XM_006024783.2	4	0	35.915	49.306	32.847	0	0	0	0	0	Group III
Alligator.sinensis|XM_006024784.2	Alligator.sinensis	Chordata	Reptilia	Crocodylia	Alligatoridae	Alligator	XM_006024784.2	1	56.954	0	0	0	0	0	0	0	0	Group II
Alligator.sinensis|XM_006026977.1	Alligator.sinensis	Chordata	Reptilia	Crocodylia	Alligatoridae	Alligator	XM_006026977.1	2	0	0	0	0	42.222	0	0	0	0	Group IV
Amazona.collaria|ENSACOT00000005778	Amazona.collaria	Chordata	Aves	Psittaciformes	Psittacidae	Amazona	ENSACOT00000005778	4	0	47.826	0	0	0	0	0	0	0	Group III
Amazona.collaria|ENSACOT00000005815	Amazona.collaria	Chordata	Aves	Psittaciformes	Psittacidae	Amazona	ENSACOT00000005815	1	47.5	0	0	0	0	0	0	0	0	Group II
Amazona.collaria|ENSACOT00000007568	Amazona.collaria	Chordata	Aves	Psittaciformes	Psittacidae	Amazona	ENSACOT00000007568	1	0	0	0	0	44.371	0	0	0	0	Group IV
Amphilophus.citrinellus|ENSACIT00000030541	Amphilophus.citrinellus	Chordata	Actinopteri	Cichliformes	Cichlidae	Amphilophus	ENSACIT00000030541	2	29.609	0	0	0	0	0	0	0	0	Group II
Amphiprion.ocellaris|ENSAOCT00000004051	Amphiprion.ocellaris	Chordata	Actinopteri	Ovalentaria incertae sedis	Pomacentridae	Amphiprion	ENSAOCT00000004051	2	30.263	0	0	0	0	0	0	0	0	Group II
Amphiprion.percula|ENSAPET00000010468	Amphiprion.percula	Chordata	Actinopteri	Perciformes	Pomacentridae	Amphiprion	ENSAPET00000010468	2	30.263	0	0	0	0	0	0	0	0	Group II
Anabas.testudineus|ENSATET00000071499	Anabas.testudineus	Chordata	Actinopteri	Anabantiformes	Anabantidae	Anabas	ENSATET00000071499	2	30.682	0	0	0	0	0	0	0	0	Group II
Anas.platyrhynchos.platyrhynchos|ENSAPLT00000016036	Anas.platyrhynchos.platyrhynchos	Chordata	Aves	Anseriformes	Anatidae	Anas	ENSAPLT00000016036	1	47.399	0	0	0	0	0	0	0	0	Group II
Anas.platyrhynchos.platyrhynchos|ENSAPLT00000016266	Anas.platyrhynchos.platyrhynchos	Chordata	Aves	Anseriformes	Anatidae	Anas	ENSAPLT00000016266	4	0	46.154	44	32.184	0	0	0	0	0	Group III
Gopherus.agassizii|ENSGAGT00000015918	Gopherus.agassizii	Chordata	Reptilia	Testudines	Testudinidae	Gopherus	ENSGAGT00000015918	2	0	0	0	0	0	47.917	0	0	0	Group I
Anas.platyrhynchos.platyrhynchos|ENSAPLT00000040833	Anas.platyrhynchos.platyrhynchos	Chordata	Aves	Anseriformes	Anatidae	Anas	ENSAPLT00000040833	1	0	0	0	0	46.667	0	0	0	0	Group IV
Anas.platyrhynchos|ENSAPLT00020016266	Anas.platyrhynchos	Chordata	Aves	Anseriformes	Anatidae	Anas	ENSAPLT00020016266	1	0	0	0	0	46.667	0	0	0	0	Group IV
Anas.platyrhynchos|ENSAPLT00020017035	Anas.platyrhynchos	Chordata	Aves	Anseriformes	Anatidae	Anas	ENSAPLT00020017035	2	40.127	0	0	0	0	0	0	0	0	Group II
Anas.platyrhynchos|ENSAPLT00020017041	Anas.platyrhynchos	Chordata	Aves	Anseriformes	Anatidae	Anas	ENSAPLT00020017041	4	0	46.154	44	32.184	0	0	0	0	0	Group III
Anas.platyrhynchos|ENSAPLT00020026530	Anas.platyrhynchos	Chordata	Aves	Anseriformes	Anatidae	Anas	ENSAPLT00020026530	2	39.344	0	0	0	0	0	0	0	0	Group II
Anas.zonorhyncha|ENSAZOT00000024225	Anas.zonorhyncha	Chordata	Aves	Anseriformes	Anatidae	Anas	ENSAZOT00000024225	4	0	47.541	36.493	0	0	0	0	0	0	Group III
Anas.zonorhyncha|ENSAZOT00000024254	Anas.zonorhyncha	Chordata	Aves	Anseriformes	Anatidae	Anas	ENSAZOT00000024254	1	47.399	0	0	0	0	0	0	0	0	Group II
Anolis.carolinensis|ENSACAT00000003883	Anolis.carolinensis	Chordata	Lepidosauria	Squamata	Dactyloidae	Anolis	ENSACAT00000003883	2	0	0	0	0	40.769	0	0	0	0	Group IV
Anolis.carolinensis|ENSACAT00000007930	Anolis.carolinensis	Chordata	Lepidosauria	Squamata	Dactyloidae	Anolis	ENSACAT00000007930	1	54.248	0	0	0	0	0	0	0	0	Group II
Anolis.carolinensis|ENSACAT00000007951	Anolis.carolinensis	Chordata	Lepidosauria	Squamata	Dactyloidae	Anolis	ENSACAT00000007951	4	0	0	39.645	33.333	0	0	0	0	0	Group III
Anser.brachyrhynchus|ENSABRT00000000958	Anser.brachyrhynchus	Chordata	Aves	Anseriformes	Anatidae	Anser	ENSABRT00000000958	4	0	46.154	44.571	31.792	0	0	0	0	0	Group III
Anser.brachyrhynchus|ENSABRT00000001026	Anser.brachyrhynchus	Chordata	Aves	Anseriformes	Anatidae	Anser	ENSABRT00000001026	2	43.511	0	0	0	0	0	0	0	0	Group II
Anser.brachyrhynchus|ENSABRT00000037100	Anser.brachyrhynchus	Chordata	Aves	Anseriformes	Anatidae	Anser	ENSABRT00000037100	1	0	0	0	0	47.333	0	0	0	0	Group IV
Anser.cygnoides|ENSACDT00005002349	Anser.cygnoides	Chordata	Aves	Anseriformes	Anatidae	Anser	ENSACDT00005002349	1	48.75	0	0	0	0	0	0	0	0	Group II
Pelodiscus.sinensis|ENSPSIT00000018924	Pelodiscus.sinensis	Chordata	Reptilia	Testudines	Trionychidae	Pelodiscus	ENSPSIT00000018924	2	0	0	0	0	0	48.765	0	0	0	Group I
Anser.cygnoides|ENSACDT00005018284	Anser.cygnoides	Chordata	Aves	Anseriformes	Anatidae	Anser	ENSACDT00005018284	1	0	0	0	0	47.333	0	0	0	0	Group IV
Acinonyx.jubatus|XM_015062466.3	Acinonyx.jubatus	Chordata	Mammalia	Carnivora	Felidae	Acinonyx	XM_015062466.3	2	0	0	0	0	0	84.024	0	0	0	Group I
Antechinus.flavipes|XM_051994101.1	Antechinus.flavipes	Chordata	Mammalia	Dasyuromorphia	Dasyuridae	Antechinus	XM_051994101.1	4	0	57.558	37.791	31.618	0	0	0	0	0	Group III
Antechinus.flavipes|XM_051996756.1	Antechinus.flavipes	Chordata	Mammalia	Dasyuromorphia	Dasyuridae	Antechinus	XM_051996756.1	2	0	0	0	48	0	0	0	0	0	Group III
Antechinus.flavipes|XM_051996758.1	Antechinus.flavipes	Chordata	Mammalia	Dasyuromorphia	Dasyuridae	Antechinus	XM_051996758.1	4	31.618	41.86	63.068	31.792	0	0	0	0	0	Group III
Antechinus.flavipes|XM_051996759.1	Antechinus.flavipes	Chordata	Mammalia	Dasyuromorphia	Dasyuridae	Antechinus	XM_051996759.1	2	50	0	0	0	0	0	0	0	0	Group II
Antrostomus.carolinensis|XM_010166724.1	Antrostomus.carolinensis	Chordata	Aves	Caprimulgiformes	Caprimulgidae	Antrostomus	XM_010166724.1	1	47.771	0	0	0	0	0	0	0	0	Group II
Antrostomus.carolinensis|XM_010166725.1	Antrostomus.carolinensis	Chordata	Aves	Caprimulgiformes	Caprimulgidae	Antrostomus	XM_010166725.1	4	0	43.357	43.429	33.918	0	0	0	0	0	Group III
Antrostomus.carolinensis|XM_010167135.1	Antrostomus.carolinensis	Chordata	Aves	Caprimulgiformes	Caprimulgidae	Antrostomus	XM_010167135.1	1	0	0	0	0	45.333	0	0	0	0	Group IV
Ailuropoda.melanoleuca|ENSAMET00000009563	Ailuropoda.melanoleuca	Chordata	Mammalia	Carnivora	Ursidae	Ailuropoda	ENSAMET00000009563	2	0	0	0	0	0	76.023	0	0	0	Group I
Aotus.nancymaae|ENSANAT00000022559	Aotus.nancymaae	Chordata	Mammalia	Primates	Aotidae	Aotus	ENSANAT00000022559	4	0	0	0	86.473	0	0	0	0	0	Group III
Aotus.nancymaae|ENSANAT00000023192	Aotus.nancymaae	Chordata	Mammalia	Primates	Aotidae	Aotus	ENSANAT00000023192	1	89.888	0	0	0	0	0	0	0	0	Group II
Aotus.nancymaae|ENSANAT00000025219	Aotus.nancymaae	Chordata	Mammalia	Primates	Aotidae	Aotus	ENSANAT00000025219	4	0	41.143	93.75	33.742	0	0	0	0	0	Group III
Aotus.nancymaae|ENSANAT00000026081	Aotus.nancymaae	Chordata	Mammalia	Primates	Aotidae	Aotus	ENSANAT00000026081	4	0	91.525	41.176	0	0	0	0	0	0	Group III
Aotus.nancymaae|ENSANAT00000030698	Aotus.nancymaae	Chordata	Mammalia	Primates	Aotidae	Aotus	ENSANAT00000030698	3	0	0	0	0	0	0	70.408	88.776	91.327	Group V
Aotus.nancymaae|ENSANAT00000033254	Aotus.nancymaae	Chordata	Mammalia	Primates	Aotidae	Aotus	ENSANAT00000033254	3	0	0	0	0	0	0	75.743	68.889	70.33	Group V
Aotus.nancymaae|ENSANAT00000036946	Aotus.nancymaae	Chordata	Mammalia	Primates	Aotidae	Aotus	ENSANAT00000036946	1	0	0	0	0	94.972	0	0	0	0	Group IV
Ailuropoda.melanoleura|XM_002918327.4	Ailuropoda.melanoleura	Chordata	Mammalia	Carnivora	Ursidae	Ailuropoda	XM_002918327.4	2	0	0	0	0	0	76.023	0	0	0	Group I
Aotus.nancymaae|ENSANAT00000060222	Aotus.nancymaae	Chordata	Mammalia	Primates	Aotidae	Aotus	ENSANAT00000060222	3	0	0	0	0	0	0	84.653	73.262	73.196	Group V
Apaloderma.vittatum|XM_009866120.1	Apaloderma.vittatum	Chordata	Aves	Trogoniformes	Trogonidae	Apaloderma	XM_009866120.1	1	0	0	0	0	47.02	0	0	0	0	Group IV
Apaloderma.vittatum|XM_009871224.1	Apaloderma.vittatum	Chordata	Aves	Trogoniformes	Trogonidae	Apaloderma	XM_009871224.1	1	50.314	0	0	0	0	0	0	0	0	Group II
Apaloderma.vittatum|XM_009871225.1	Apaloderma.vittatum	Chordata	Aves	Trogoniformes	Trogonidae	Apaloderma	XM_009871225.1	4	0	45.139	45.143	31.847	0	0	0	0	0	Group III
Apodemus.sylvaticus|XM_052165220.1	Apodemus.sylvaticus	Chordata	Mammalia	Rodentia	Muridae	Apodemus	XM_052165220.1	1	0	0	0	0	77.095	0	0	0	0	Group IV
Apodemus.sylvaticus|XM_052179686.1	Apodemus.sylvaticus	Chordata	Mammalia	Rodentia	Muridae	Apodemus	XM_052179686.1	3	0	0	0	0	0	0	61.326	67.027	67.568	Group V
Apodemus.sylvaticus|XM_052179703.1	Apodemus.sylvaticus	Chordata	Mammalia	Rodentia	Muridae	Apodemus	XM_052179703.1	3	0	0	0	0	0	0	61.582	66.497	67.005	Group V
Apodemus.sylvaticus|XM_052199873.1	Apodemus.sylvaticus	Chordata	Mammalia	Rodentia	Muridae	Apodemus	XM_052199873.1	3	0	0	0	0	0	0	58.696	0	0	Group V
Apodemus.sylvaticus|XM_052200411.1	Apodemus.sylvaticus	Chordata	Mammalia	Rodentia	Muridae	Apodemus	XM_052200411.1	4	0	0	0	69.143	0	0	0	0	0	Group III
Apodemus.sylvaticus|XM_052201084.1	Apodemus.sylvaticus	Chordata	Mammalia	Rodentia	Muridae	Apodemus	XM_052201084.1	4	0	68.927	0	0	0	0	0	0	0	Group III
Apodemus.sylvaticus|XM_052201185.1	Apodemus.sylvaticus	Chordata	Mammalia	Rodentia	Muridae	Apodemus	XM_052201185.1	4	0	41.379	74.713	31.548	0	0	0	0	0	Group III
Apodemus.sylvaticus|XM_052201191.1	Apodemus.sylvaticus	Chordata	Mammalia	Rodentia	Muridae	Apodemus	XM_052201191.1	1	74.719	0	0	0	0	0	0	0	0	Group II
Aptenodytes.forsteri|XM_009272758.1	Aptenodytes.forsteri	Chordata	Aves	Sphenisciformes	Spheniscidae	Aptenodytes	XM_009272758.1	1	48.148	0	0	0	0	0	0	0	0	Group II
Aptenodytes.forsteri|XM_009272907.1	Aptenodytes.forsteri	Chordata	Aves	Sphenisciformes	Spheniscidae	Aptenodytes	XM_009272907.1	4	0	46.528	44.318	31.884	0	0	0	0	0	Group III
Aptenodytes.forsteri|XM_009273233.1	Aptenodytes.forsteri	Chordata	Aves	Sphenisciformes	Spheniscidae	Aptenodytes	XM_009273233.1	1	0	0	0	0	46.358	0	0	0	0	Group IV
Apteryx.haastii|ENSAHAT00000028546	Apteryx.haastii	Chordata	Aves	Apterygiformes	Apterygidae	Apteryx	ENSAHAT00000028546	1	0	0	0	0	45.333	0	0	0	0	Group IV
Apteryx.haastii|ENSAHAT00000030089	Apteryx.haastii	Chordata	Aves	Apterygiformes	Apterygidae	Apteryx	ENSAHAT00000030089	2	39.355	0	0	0	0	0	0	0	0	Group II
Apteryx.owenii|ENSAOWT00000016366	Apteryx.owenii	Chordata	Aves	Apterygiformes	Apterygidae	Apteryx	ENSAOWT00000016366	4	0	46.154	43.429	29.07	0	0	0	0	0	Group III
Apteryx.owenii|ENSAOWT00000016387	Apteryx.owenii	Chordata	Aves	Apterygiformes	Apterygidae	Apteryx	ENSAOWT00000016387	2	39.355	0	0	0	0	0	0	0	0	Group II
Apteryx.owenii|ENSAOWT00000018620	Apteryx.owenii	Chordata	Aves	Apterygiformes	Apterygidae	Apteryx	ENSAOWT00000018620	1	0	0	0	0	45.333	0	0	0	0	Group IV
Apteryx.rowi|ENSARWT00000029357	Apteryx.rowi	Chordata	Aves	Apterygiformes	Apterygidae	Apteryx	ENSARWT00000029357	2	39.355	0	0	0	0	0	0	0	0	Group II
Aquila.chrysaetos.chrysaetos|ENSACCT00020021546	Aquila.chrysaetos.chrysaetos	Chordata	Aves	Accipitriformes	Accipitridae	Aquila	ENSACCT00020021546	1	0	0	0	0	48.667	0	0	0	0	Group IV
Aquila.chrysaetos.chrysaetos|ENSACCT00020022122	Aquila.chrysaetos.chrysaetos	Chordata	Aves	Accipitriformes	Accipitridae	Aquila	ENSACCT00020022122	4	0	45.139	42.286	30.994	0	0	0	0	0	Group III
Aquila.chrysaetos.chrysaetos|ENSACCT00020022146	Aquila.chrysaetos.chrysaetos	Chordata	Aves	Accipitriformes	Accipitridae	Aquila	ENSACCT00020022146	1	47.531	0	0	0	0	0	0	0	0	Group II
Artibeus.jamaicensis|XM_037129145.2	Artibeus.jamaicensis	Chordata	Mammalia	Chiroptera	Phyllostomidae	Artibeus	XM_037129145.2	3	0	0	0	0	0	0	62.032	67.5	70.833	Group V
Antechinus.flavipes|XM_051962440.1	Antechinus.flavipes	Chordata	Mammalia	Dasyuromorphia	Dasyuridae	Antechinus	XM_051962440.1	2	0	0	0	0	0	56.805	0	0	0	Group I
Artibeus.jamaicensis|XM_037133072.2	Artibeus.jamaicensis	Chordata	Mammalia	Chiroptera	Phyllostomidae	Artibeus	XM_037133072.2	1	0	0	0	0	81.564	0	0	0	0	Group IV
Artibeus.jamaicensis|XM_037155299.2	Artibeus.jamaicensis	Chordata	Mammalia	Chiroptera	Phyllostomidae	Artibeus	XM_037155299.2	1	80.791	0	0	0	0	0	0	0	0	Group II
Artibeus.jamaicensis|XM_037155305.2	Artibeus.jamaicensis	Chordata	Mammalia	Chiroptera	Phyllostomidae	Artibeus	XM_037155305.2	4	0	77.966	36.207	0	0	0	0	0	0	Group III
Artibeus.jamaicensis|XM_037155330.2	Artibeus.jamaicensis	Chordata	Mammalia	Chiroptera	Phyllostomidae	Artibeus	XM_037155330.2	4	28.025	40.411	77.143	31.902	0	0	0	0	0	Group III
Artibeus.jamaicensis|XM_053667523.1	Artibeus.jamaicensis	Chordata	Mammalia	Chiroptera	Phyllostomidae	Artibeus	XM_053667523.1	3	0	0	0	0	0	0	62.567	66.5	69.792	Group V
Artibeus.jamaicensis|XM_053667524.1	Artibeus.jamaicensis	Chordata	Mammalia	Chiroptera	Phyllostomidae	Artibeus	XM_053667524.1	3	0	0	0	0	0	0	60.963	66	69.792	Group V
Artibeus.jamaicensis|XM_053667525.1	Artibeus.jamaicensis	Chordata	Mammalia	Chiroptera	Phyllostomidae	Artibeus	XM_053667525.1	3	0	0	0	0	0	0	62.366	66	69.271	Group V
Artibeus.jamaicensis|XM_053667526.1	Artibeus.jamaicensis	Chordata	Mammalia	Chiroptera	Phyllostomidae	Artibeus	XM_053667526.1	3	0	0	0	0	0	0	60.963	65.99	69.271	Group V
Artibeus.jamaicensis|XM_053667527.1	Artibeus.jamaicensis	Chordata	Mammalia	Chiroptera	Phyllostomidae	Artibeus	XM_053667527.1	3	0	0	0	0	0	0	60.963	65.482	68.75	Group V
Artibeus.jamaicensis|XM_053667528.1	Artibeus.jamaicensis	Chordata	Mammalia	Chiroptera	Phyllostomidae	Artibeus	XM_053667528.1	3	0	0	0	0	0	0	62.032	66.497	69.792	Group V
Artibeus.jamaicensis|XM_053667529.1	Artibeus.jamaicensis	Chordata	Mammalia	Chiroptera	Phyllostomidae	Artibeus	XM_053667529.1	3	0	0	0	0	0	0	59.043	64.5	68.229	Group V
Artibeus.jamaicensis|XM_053667530.1	Artibeus.jamaicensis	Chordata	Mammalia	Chiroptera	Phyllostomidae	Artibeus	XM_053667530.1	3	0	0	0	0	0	0	61.497	67	69.948	Group V
Artibeus.jamaicensis|XM_053667537.1	Artibeus.jamaicensis	Chordata	Mammalia	Chiroptera	Phyllostomidae	Artibeus	XM_053667537.1	3	0	0	0	0	0	0	60.733	0	0	Group V
Artibeus.jamaicensis|XM_053668014.1	Artibeus.jamaicensis	Chordata	Mammalia	Chiroptera	Phyllostomidae	Artibeus	XM_053668014.1	4	0	0	0	67.033	0	0	0	0	0	Group III
Arvicanthis.niloticus|XM_034483738.1	Arvicanthis.niloticus	Chordata	Mammalia	Rodentia	Muridae	Arvicanthis	XM_034483738.1	3	0	0	0	0	0	0	60.221	67.027	68.649	Group V
Arvicanthis.niloticus|XM_034486448.1	Arvicanthis.niloticus	Chordata	Mammalia	Rodentia	Muridae	Arvicanthis	XM_034486448.1	3	0	0	0	0	0	0	61.326	68.108	69.73	Group V
Arvicanthis.niloticus|XM_034487644.1	Arvicanthis.niloticus	Chordata	Mammalia	Rodentia	Muridae	Arvicanthis	XM_034487644.1	1	0	0	0	0	75.419	0	0	0	0	Group IV
Arvicanthis.niloticus|XM_034513552.1	Arvicanthis.niloticus	Chordata	Mammalia	Rodentia	Muridae	Arvicanthis	XM_034513552.1	1	75.625	0	0	0	0	0	0	0	0	Group II
Arvicanthis.niloticus|XM_034513625.1	Arvicanthis.niloticus	Chordata	Mammalia	Rodentia	Muridae	Arvicanthis	XM_034513625.1	4	0	73.256	0	0	0	0	0	0	0	Group III
Arvicanthis.niloticus|XM_034513638.1	Arvicanthis.niloticus	Chordata	Mammalia	Rodentia	Muridae	Arvicanthis	XM_034513638.1	4	0	0	0	67.429	0	0	0	0	0	Group III
Arvicanthis.niloticus|XM_034513657.1	Arvicanthis.niloticus	Chordata	Mammalia	Rodentia	Muridae	Arvicanthis	XM_034513657.1	4	0	43.357	74.713	31.138	0	0	0	0	0	Group III
Arvicola.amphibius|XM_038309510.1	Arvicola.amphibius	Chordata	Mammalia	Rodentia	Cricetidae	Arvicola	XM_038309510.1	4	0	0	0	64.943	0	0	0	0	0	Group III
Arvicola.amphibius|XM_038315119.1	Arvicola.amphibius	Chordata	Mammalia	Rodentia	Cricetidae	Arvicola	XM_038315119.1	1	0	0	0	0	68.156	0	0	0	0	Group IV
Arvicola.amphibius|XM_038348441.1	Arvicola.amphibius	Chordata	Mammalia	Rodentia	Cricetidae	Arvicola	XM_038348441.1	4	0	69.591	0	0	0	0	0	0	0	Group III
Arvicola.amphibius|XM_038348587.1	Arvicola.amphibius	Chordata	Mammalia	Rodentia	Cricetidae	Arvicola	XM_038348587.1	4	0	38.889	71.839	32.37	0	0	0	0	0	Group III
Arvicola.amphibius|XM_038349752.1	Arvicola.amphibius	Chordata	Mammalia	Rodentia	Cricetidae	Arvicola	XM_038349752.1	1	72.472	0	0	0	0	0	0	0	0	Group II
Arvicola.amphibius|XM_042055605.1	Arvicola.amphibius	Chordata	Mammalia	Rodentia	Cricetidae	Arvicola	XM_042055605.1	3	0	0	0	0	0	0	61.878	67.568	69.73	Group V
Arvicola.amphibius|XM_042055606.1	Arvicola.amphibius	Chordata	Mammalia	Rodentia	Cricetidae	Arvicola	XM_042055606.1	3	0	0	0	0	0	0	62.703	66.848	69.022	Group V
Astatotilapia.calliptera|ENSACLT00000008275	Astatotilapia.calliptera	Chordata	Actinopteri	Cichliformes	Cichlidae	Astatotilapia	ENSACLT00000008275	2	30.726	0	0	0	0	0	0	0	0	Group II
Astyanax.mexicanus|ENSAMXT00000007439	Astyanax.mexicanus	Chordata	Actinopteri	Characiformes	Characidae	Astyanax	ENSAMXT00000007439	4	0	0	39.189	0	0	0	0	0	0	Group III
Astyanax.mexicanus|ENSAMXT00000048591	Astyanax.mexicanus	Chordata	Actinopteri	Characiformes	Characidae	Astyanax	ENSAMXT00000048591	2	29.333	0	0	0	0	0	0	0	0	Group II
Athene.cunicularia|ENSACUT00000010420	Athene.cunicularia	Chordata	Aves	Strigiformes	Strigidae	Athene	ENSACUT00000010420	1	48.408	0	0	0	0	0	0	0	0	Group II
Athene.cunicularia|ENSACUT00000015683	Athene.cunicularia	Chordata	Aves	Strigiformes	Strigidae	Athene	ENSACUT00000015683	1	0	0	0	0	47.297	0	0	0	0	Group IV
Balaenoptera.musculus|ENSBMST00010003795	Balaenoptera.musculus	Chordata	Mammalia	Artiodactyla	Balaenopteridae	Balaenoptera	ENSBMST00010003795	1	82.584	0	0	0	0	0	0	0	0	Group II
Balaenoptera.musculus|ENSBMST00010003819	Balaenoptera.musculus	Chordata	Mammalia	Artiodactyla	Balaenopteridae	Balaenoptera	ENSBMST00010003819	4	0	79.096	37.931	0	0	0	0	0	0	Group III
Balaenoptera.musculus|ENSBMST00010003863	Balaenoptera.musculus	Chordata	Mammalia	Artiodactyla	Balaenopteridae	Balaenoptera	ENSBMST00010003863	4	0	35.762	70.879	31.176	0	0	0	0	0	Group III
Balaenoptera.musculus|ENSBMST00010003896	Balaenoptera.musculus	Chordata	Mammalia	Artiodactyla	Balaenopteridae	Balaenoptera	ENSBMST00010003896	4	0	0	0	70.899	0	0	0	0	0	Group III
Aotus.nancymaae|ENSANAT00000051182	Aotus.nancymaae	Chordata	Mammalia	Primates	Aotidae	Aotus	ENSANAT00000051182	2	0	0	0	0	0	94.737	0	0	0	Group I
Balaenoptera.musculus|ENSBMST00010024542	Balaenoptera.musculus	Chordata	Mammalia	Artiodactyla	Balaenopteridae	Balaenoptera	ENSBMST00010024542	1	0	0	0	0	76.404	0	0	0	0	Group IV
Balaenoptera.musculus|ENSBMST00010032625	Balaenoptera.musculus	Chordata	Mammalia	Artiodactyla	Balaenopteridae	Balaenoptera	ENSBMST00010032625	3	0	0	0	0	0	0	64.948	75	75.51	Group V
Balaenoptera.musculus|ENSBMST00010032672	Balaenoptera.musculus	Chordata	Mammalia	Artiodactyla	Balaenopteridae	Balaenoptera	ENSBMST00010032672	3	0	0	0	0	0	0	65.979	75.5	76.02	Group V
Balearica.regulorum|XM_010306391.1	Balearica.regulorum	Chordata	Aves	Gruiformes	Gruidae	Balearica	XM_010306391.1	1	45.283	0	0	0	0	0	0	0	0	Group II
Balearica.regulorum|XM_010306394.1	Balearica.regulorum	Chordata	Aves	Gruiformes	Gruidae	Balearica	XM_010306394.1	4	0	47.552	42.857	29.651	0	0	0	0	0	Group III
Balearica.regulorum|XM_010308727.1	Balearica.regulorum	Chordata	Aves	Gruiformes	Gruidae	Balearica	XM_010308727.1	1	0	0	0	0	47.682	0	0	0	0	Group IV
Betta.splendens|ENSBSLT00000033836	Betta.splendens	Chordata	Actinopteri	Anabantiformes	Osphronemidae	Betta	ENSBSLT00000033836	2	30.22	0	0	0	0	0	0	0	0	Group II
Bison.bison.bison|ENSBBBT00000002997	Bison.bison.bison	Chordata	Mammalia	Artiodactyla	Bovidae	Bison	ENSBBBT00000002997	1	78.857	0	0	0	0	0	0	0	0	Group II
Bison.bison.bison|ENSBBBT00000003021	Bison.bison.bison	Chordata	Mammalia	Artiodactyla	Bovidae	Bison	ENSBBBT00000003021	4	0	75.706	39.08	0	0	0	0	0	0	Group III
Bison.bison.bison|ENSBBBT00000003062	Bison.bison.bison	Chordata	Mammalia	Artiodactyla	Bovidae	Bison	ENSBBBT00000003062	4	0	36.782	76.705	30.675	0	0	0	0	0	Group III
Bison.bison.bison|ENSBBBT00000003083	Bison.bison.bison	Chordata	Mammalia	Artiodactyla	Bovidae	Bison	ENSBBBT00000003083	4	0	0	0	64.921	0	0	0	0	0	Group III
Bison.bison.bison|ENSBBBT00000009235	Bison.bison.bison	Chordata	Mammalia	Artiodactyla	Bovidae	Bison	ENSBBBT00000009235	1	0	0	0	0	70.787	0	0	0	0	Group IV
Artibeus.jamaicensis|XM_037133071.2	Artibeus.jamaicensis	Chordata	Mammalia	Chiroptera	Phyllostomidae	Artibeus	XM_037133071.2	2	0	0	0	0	0	82.84	0	0	0	Group I
Bison.bison.bison|ENSBBBT00000019758	Bison.bison.bison	Chordata	Mammalia	Artiodactyla	Bovidae	Bison	ENSBBBT00000019758	3	0	0	0	0	0	0	60.204	66.832	67.677	Group V
Bison.bison|XM_010841565.1	Bison.bison	Chordata	Mammalia	Artiodactyla	Bovidae	Bison	XM_010841565.1	1	0	0	0	0	70.391	0	0	0	0	Group IV
Balaenoptera.musculus|ENSBMST00010024480	Balaenoptera.musculus	Chordata	Mammalia	Artiodactyla	Balaenopteridae	Balaenoptera	ENSBMST00010024480	2	0	0	0	0	0	78.698	0	0	0	Group I
Bison.bison|XM_010849211.1	Bison.bison	Chordata	Mammalia	Artiodactyla	Bovidae	Bison	XM_010849211.1	3	0	0	0	0	0	0	59.184	65.152	66.667	Group V
Bison.bison|XM_010854208.1	Bison.bison	Chordata	Mammalia	Artiodactyla	Bovidae	Bison	XM_010854208.1	1	78.857	0	0	0	0	0	0	0	0	Group II
Bison.bison|XM_010854213.1	Bison.bison	Chordata	Mammalia	Artiodactyla	Bovidae	Bison	XM_010854213.1	4	0	0	0	67.683	0	0	0	0	0	Group III
Bison.bison|XM_010854262.1	Bison.bison	Chordata	Mammalia	Artiodactyla	Bovidae	Bison	XM_010854262.1	4	0	75.706	39.08	0	0	0	0	0	0	Group III
Bison.bison|XM_010854263.1	Bison.bison	Chordata	Mammalia	Artiodactyla	Bovidae	Bison	XM_010854263.1	4	0	36.782	76.705	30.675	0	0	0	0	0	Group III
Bos.indicus|XM_019960050.1	Bos.indicus	Chordata	Mammalia	Artiodactyla	Bovidae	Bos	XM_019960050.1	1	0	0	0	0	68.715	0	0	0	0	Group IV
Bos.indicus|XM_019975904.1	Bos.indicus	Chordata	Mammalia	Artiodactyla	Bovidae	Bos	XM_019975904.1	4	0	36.782	77.273	30.675	0	0	0	0	0	Group III
Bos.indicus|XM_019975906.1	Bos.indicus	Chordata	Mammalia	Artiodactyla	Bovidae	Bos	XM_019975906.1	4	0	0	0	65.969	0	0	0	0	0	Group III
Bos.indicus|XM_019976012.1	Bos.indicus	Chordata	Mammalia	Artiodactyla	Bovidae	Bos	XM_019976012.1	4	0	75.706	41.379	0	0	0	0	0	0	Group III
Bos.indicus|XM_019976984.1	Bos.indicus	Chordata	Mammalia	Artiodactyla	Bovidae	Bos	XM_019976984.1	1	77.143	0	0	0	0	0	0	0	0	Group II
Bos.mutus|ENSBMUT00000017663	Bos.mutus	Chordata	Mammalia	Artiodactyla	Bovidae	Bos	ENSBMUT00000017663	1	0	0	0	0	71.348	0	0	0	0	Group IV
Bos.mutus|ENSBMUT00000039112	Bos.mutus	Chordata	Mammalia	Artiodactyla	Bovidae	Bos	ENSBMUT00000039112	4	0	0	0	65.969	0	0	0	0	0	Group III
Bos.mutus|ENSBMUT00000039117	Bos.mutus	Chordata	Mammalia	Artiodactyla	Bovidae	Bos	ENSBMUT00000039117	4	0	36.782	77.273	30.675	0	0	0	0	0	Group III
Bos.mutus|ENSBMUT00000039124	Bos.mutus	Chordata	Mammalia	Artiodactyla	Bovidae	Bos	ENSBMUT00000039124	4	0	76.271	39.08	0	0	0	0	0	0	Group III
Bos.mutus|ENSBMUT00000039130	Bos.mutus	Chordata	Mammalia	Artiodactyla	Bovidae	Bos	ENSBMUT00000039130	1	77.714	0	0	0	0	0	0	0	0	Group II
Bos.taurus|ENSBTAT00000003574	Bos.taurus	Chordata	Mammalia	Artiodactyla	Bovidae	Bos	ENSBTAT00000003574	4	0	36.207	76.705	31.288	0	0	0	0	0	Group III
Bos.taurus|ENSBTAT00000008801	Bos.taurus	Chordata	Mammalia	Artiodactyla	Bovidae	Bos	ENSBTAT00000008801	4	0	76.271	39.08	0	0	0	0	0	0	Group III
Bos.taurus|ENSBTAT00000020476	Bos.taurus	Chordata	Mammalia	Artiodactyla	Bovidae	Bos	ENSBTAT00000020476	1	0	0	0	0	69.274	0	0	0	0	Group IV
Bos.taurus|ENSBTAT00000068972	Bos.taurus	Chordata	Mammalia	Artiodactyla	Bovidae	Bos	ENSBTAT00000068972	3	0	0	0	0	0	0	59.694	65.657	67.172	Group V
Bos.taurus|ENSBTAT00000077230	Bos.taurus	Chordata	Mammalia	Artiodactyla	Bovidae	Bos	ENSBTAT00000077230	4	0	0	0	64.921	0	0	0	0	0	Group III
Bos.taurus|ENSBTAT00000079560	Bos.taurus	Chordata	Mammalia	Artiodactyla	Bovidae	Bos	ENSBTAT00000079560	1	76.351	0	0	0	0	0	0	0	0	Group II
Bos.taurus|ENSBTAT00000083668	Bos.taurus	Chordata	Mammalia	Artiodactyla	Bovidae	Bos	ENSBTAT00000083668	3	0	0	0	0	0	0	60.204	66.667	68.783	Group V
Bubalus.bubalis|NM_001290845.1	Bubalus.bubalis	Chordata	Mammalia	Artiodactyla	Bovidae	Bubalus	NM_001290845.1	1	80.571	0	0	0	0	0	0	0	0	Group II
Bubalus.bubalis|XM_006043813.4	Bubalus.bubalis	Chordata	Mammalia	Artiodactyla	Bovidae	Bubalus	XM_006043813.4	4	0	0	0	67.016	0	0	0	0	0	Group III
Bubalus.bubalis|XM_006043814.4	Bubalus.bubalis	Chordata	Mammalia	Artiodactyla	Bovidae	Bubalus	XM_006043814.4	4	0	36.207	76.705	30.061	0	0	0	0	0	Group III
Bubalus.bubalis|XM_006068670.4	Bubalus.bubalis	Chordata	Mammalia	Artiodactyla	Bovidae	Bubalus	XM_006068670.4	3	0	0	0	0	0	0	64.943	67.822	70.879	Group V
Bubalus.bubalis|XM_025268342.3	Bubalus.bubalis	Chordata	Mammalia	Artiodactyla	Bovidae	Bubalus	XM_025268342.3	3	0	0	0	0	0	0	64.943	67.822	70.879	Group V
Bubalus.bubalis|XM_025283921.3	Bubalus.bubalis	Chordata	Mammalia	Artiodactyla	Bovidae	Bubalus	XM_025283921.3	1	0	0	0	0	69.832	0	0	0	0	Group IV
Bubalus.bubalis|XM_044943270.1	Bubalus.bubalis	Chordata	Mammalia	Artiodactyla	Bovidae	Bubalus	XM_044943270.1	4	0	75.706	38.506	0	0	0	0	0	0	Group III
Bubalus.carabanensis|XM_055554037.1	Bubalus.carabanensis	Chordata	Mammalia	Artiodactyla	Bovidae	Bubalus	XM_055554037.1	3	0	0	0	0	0	0	63.793	66.832	69.78	Group V
Bubalus.carabanensis|XM_055554039.1	Bubalus.carabanensis	Chordata	Mammalia	Artiodactyla	Bovidae	Bubalus	XM_055554039.1	3	0	0	0	0	0	0	65.517	68.317	71.429	Group V
Bubalus.carabanensis|XM_055566305.1	Bubalus.carabanensis	Chordata	Mammalia	Artiodactyla	Bovidae	Bubalus	XM_055566305.1	1	0	0	0	0	69.832	0	0	0	0	Group IV
Bubalus.carabanensis|XM_055583550.1	Bubalus.carabanensis	Chordata	Mammalia	Artiodactyla	Bovidae	Bubalus	XM_055583550.1	1	80.571	0	0	0	0	0	0	0	0	Group II
Bubalus.carabanensis|XM_055583551.1	Bubalus.carabanensis	Chordata	Mammalia	Artiodactyla	Bovidae	Bubalus	XM_055583551.1	4	0	75.706	38.506	0	0	0	0	0	0	Group III
Bubalus.carabanensis|XM_055583748.1	Bubalus.carabanensis	Chordata	Mammalia	Artiodactyla	Bovidae	Bubalus	XM_055583748.1	4	0	36.207	76.705	30.061	0	0	0	0	0	Group III
Bubalus.carabanensis|XM_055583750.1	Bubalus.carabanensis	Chordata	Mammalia	Artiodactyla	Bovidae	Bubalus	XM_055583750.1	4	0	0	0	65.969	0	0	0	0	0	Group III
Bison.bison.bison|ENSBBBT00000009247	Bison.bison.bison	Chordata	Mammalia	Artiodactyla	Bovidae	Bison	ENSBBBT00000009247	2	0	0	0	0	0	86.391	0	0	0	Group I
Bubo.bubo|ENSBOBT00000005597	Bubo.bubo	Chordata	Aves	Strigiformes	Strigidae	Bubo	ENSBOBT00000005597	1	0	0	0	0	46.622	0	0	0	0	Group IV
Bubo.bubo|ENSBOBT00000009889	Bubo.bubo	Chordata	Aves	Strigiformes	Strigidae	Bubo	ENSBOBT00000009889	4	0	49.194	0	0	0	0	0	0	0	Group III
Bubo.bubo|ENSBOBT00000009891	Bubo.bubo	Chordata	Aves	Strigiformes	Strigidae	Bubo	ENSBOBT00000009891	1	48.408	0	0	0	0	0	0	0	0	Group II
Buceros.rhinoceros|XM_010134529.1	Buceros.rhinoceros	Chordata	Aves	Bucerotiformes	Bucerotidae	Buceros	XM_010134529.1	1	0	0	0	0	46.622	0	0	0	0	Group IV
Buceros.rhinoceros|XM_010135716.1	Buceros.rhinoceros	Chordata	Aves	Bucerotiformes	Bucerotidae	Buceros	XM_010135716.1	4	0	45.455	42.581	32.45	0	0	0	0	0	Group III
Buceros.rhinoceros|XM_010139889.1	Buceros.rhinoceros	Chordata	Aves	Bucerotiformes	Bucerotidae	Buceros	XM_010139889.1	1	47.531	0	0	0	0	0	0	0	0	Group II
Budorcas.taxicolor|XM_052641339.1	Budorcas.taxicolor	Chordata	Mammalia	Artiodactyla	Bovidae	Budorcas	XM_052641339.1	1	0	0	0	0	68.156	0	0	0	0	Group IV
Bison.bison|XM_010841567.1	Bison.bison	Chordata	Mammalia	Artiodactyla	Bovidae	Bison	XM_010841567.1	2	0	0	0	0	0	86.391	0	0	0	Group I
Budorcas.taxicolor|XM_052654117.1	Budorcas.taxicolor	Chordata	Mammalia	Artiodactyla	Bovidae	Budorcas	XM_052654117.1	4	0	0	0	68.902	0	0	0	0	0	Group III
Budorcas.taxicolor|XM_052654161.1	Budorcas.taxicolor	Chordata	Mammalia	Artiodactyla	Bovidae	Budorcas	XM_052654161.1	1	79.885	0	0	0	0	0	0	0	0	Group II
Budorcas.taxicolor|XM_052654205.1	Budorcas.taxicolor	Chordata	Mammalia	Artiodactyla	Bovidae	Budorcas	XM_052654205.1	4	25.424	40	76.136	31.288	0	0	0	0	0	Group III
Budorcas.taxicolor|XM_052656524.1	Budorcas.taxicolor	Chordata	Mammalia	Artiodactyla	Bovidae	Budorcas	XM_052656524.1	3	0	0	0	0	0	0	66.146	69.388	70.918	Group V
Budorcas.taxicolor|XM_052656635.1	Budorcas.taxicolor	Chordata	Mammalia	Artiodactyla	Bovidae	Budorcas	XM_052656635.1	3	0	0	0	0	0	0	66.146	69.898	71.429	Group V
Buteo.japonicus|ENSBJAT00000002507	Buteo.japonicus	Chordata	Aves	Accipitriformes	Accipitridae	Buteo	ENSBJAT00000002507	1	48.466	0	0	0	0	0	0	0	0	Group II
Budorcas.taxicolor|XM_052641410.1	Budorcas.taxicolor	Chordata	Mammalia	Artiodactyla	Bovidae	Budorcas	XM_052641410.1	2	0	0	0	0	0	83.432	0	0	0	Group I
Buteo.japonicus|ENSBJAT00000018891	Buteo.japonicus	Chordata	Aves	Accipitriformes	Accipitridae	Buteo	ENSBJAT00000018891	1	0	0	0	0	48.667	0	0	0	0	Group IV
Cairina.moschata.domestica|ENSCMMT00000011350	Cairina.moschata.domestica	Chordata	Aves	Anseriformes	Anatidae	Cairina	ENSCMMT00000011350	1	0	0	0	0	46.667	0	0	0	0	Group IV
Cairina.moschata.domestica|ENSCMMT00000012880	Cairina.moschata.domestica	Chordata	Aves	Anseriformes	Anatidae	Cairina	ENSCMMT00000012880	2	66.667	0	0	0	0	0	0	0	0	Group II
Cairina.moschata.domestica|ENSCMMT00000012915	Cairina.moschata.domestica	Chordata	Aves	Anseriformes	Anatidae	Cairina	ENSCMMT00000012915	2	39.344	0	0	0	0	0	0	0	0	Group II
Cairina.moschata.domestica|ENSCMMT00000012949	Cairina.moschata.domestica	Chordata	Aves	Anseriformes	Anatidae	Cairina	ENSCMMT00000012949	4	0	48.361	37.441	0	0	0	0	0	0	Group III
Calidris.pugnax|ENSCPUT00000007658	Calidris.pugnax	Chordata	Aves	Charadriiformes	Scolopacidae	Calidris	ENSCPUT00000007658	1	0	0	0	0	46.309	0	0	0	0	Group IV
Callithrix.jacchus|ENSCJAT00000014082	Callithrix.jacchus	Chordata	Mammalia	Primates	Cebidae	Callithrix	ENSCJAT00000014082	2	27.011	0	0	0	0	91.124	0	0	0	Group I
Calidris.pugnax|ENSCPUT00000024568	Calidris.pugnax	Chordata	Aves	Charadriiformes	Scolopacidae	Calidris	ENSCPUT00000024568	4	0	47.552	43.429	33.775	0	0	0	0	0	Group III
Calidris.pugnax|ENSCPUT00000024693	Calidris.pugnax	Chordata	Aves	Charadriiformes	Scolopacidae	Calidris	ENSCPUT00000024693	2	43.293	0	0	0	0	0	0	0	0	Group II
Callorhinus.ursinus|XM_025882844.1	Callorhinus.ursinus	Chordata	Mammalia	Carnivora	Otariidae	Callorhinus	XM_025882844.1	2	0	0	0	0	0	82.84	0	0	0	Group I
Calidris.pygmaea|ENSCPGT00000026158	Calidris.pygmaea	Chordata	Aves	Charadriiformes	Scolopacidae	Calidris	ENSCPGT00000026158	1	0	0	0	0	45.638	0	0	0	0	Group IV
Calidris.pygmaea|ENSCPGT00000029786	Calidris.pygmaea	Chordata	Aves	Charadriiformes	Scolopacidae	Calidris	ENSCPGT00000029786	1	49.007	0	0	0	0	0	0	0	0	Group II
Calidris.pygmaea|ENSCPGT00000029788	Calidris.pygmaea	Chordata	Aves	Charadriiformes	Scolopacidae	Calidris	ENSCPGT00000029788	4	0	47.552	43.429	33.333	0	0	0	0	0	Group III
Canis.lupus.dingo|ENSCAFT00020024921	Canis.lupus.dingo	Chordata	Mammalia	Carnivora	Canidae	Canis	ENSCAFT00020024921	2	0	0	0	0	0	81.657	0	0	0	Group I
Callithrix.jacchus|ENSCJAT00000027324	Callithrix.jacchus	Chordata	Mammalia	Primates	Cebidae	Callithrix	ENSCJAT00000027324	3	0	0	0	0	0	0	69.898	88.5	91.327	Group V
Callithrix.jacchus|ENSCJAT00000027334	Callithrix.jacchus	Chordata	Mammalia	Primates	Cebidae	Callithrix	ENSCJAT00000027334	3	0	0	0	0	0	0	85.149	80.124	82.609	Group V
Callithrix.jacchus|ENSCJAT00000036266	Callithrix.jacchus	Chordata	Mammalia	Primates	Cebidae	Callithrix	ENSCJAT00000036266	4	0	0	0	84.541	0	0	0	0	0	Group III
Callithrix.jacchus|ENSCJAT00000107431	Callithrix.jacchus	Chordata	Mammalia	Primates	Cebidae	Callithrix	ENSCJAT00000107431	3	0	0	0	0	0	0	69.898	88	91.327	Group V
Callithrix.jacchus|ENSCJAT00000108919	Callithrix.jacchus	Chordata	Mammalia	Primates	Cebidae	Callithrix	ENSCJAT00000108919	1	0	0	0	0	94.972	0	0	0	0	Group IV
Callithrix.jacchus|ENSCJAT00000117394	Callithrix.jacchus	Chordata	Mammalia	Primates	Cebidae	Callithrix	ENSCJAT00000117394	4	0	89.831	42.958	0	0	0	0	0	0	Group III
Callithrix.jacchus|ENSCJAT00000123321	Callithrix.jacchus	Chordata	Mammalia	Primates	Cebidae	Callithrix	ENSCJAT00000123321	1	89.888	0	0	0	0	0	0	0	0	Group II
Callithrix.jacchus|ENSCJAT00000142723	Callithrix.jacchus	Chordata	Mammalia	Primates	Cebidae	Callithrix	ENSCJAT00000142723	4	0	40.571	92.045	33.742	0	0	0	0	0	Group III
Callorhinchus.milii|ENSCMIT00000005077	Callorhinchus.milii	Chordata	Chondrichthyes	Chimaeriformes	Callorhinchidae	Callorhinchus	ENSCMIT00000005077	2	36.62	0	0	0	0	0	0	0	0	Group II
Callorhinus.ursinus|XM_025854658.1	Callorhinus.ursinus	Chordata	Mammalia	Carnivora	Otariidae	Callorhinus	XM_025854658.1	3	0	0	0	0	0	0	64.171	71.429	74.074	Group V
Callorhinus.ursinus|XM_025854682.1	Callorhinus.ursinus	Chordata	Mammalia	Carnivora	Otariidae	Callorhinus	XM_025854682.1	3	0	0	0	0	0	0	71.204	65.079	67.196	Group V
Callorhinus.ursinus|XM_025855058.1	Callorhinus.ursinus	Chordata	Mammalia	Carnivora	Otariidae	Callorhinus	XM_025855058.1	4	0	0	0	69.939	0	0	0	0	0	Group III
Callorhinus.ursinus|XM_025855117.1	Callorhinus.ursinus	Chordata	Mammalia	Carnivora	Otariidae	Callorhinus	XM_025855117.1	4	26.667	37.931	84.483	32.927	0	0	0	0	0	Group III
Callorhinus.ursinus|XM_025855120.1	Callorhinus.ursinus	Chordata	Mammalia	Carnivora	Otariidae	Callorhinus	XM_025855120.1	1	82.5	0	0	0	0	0	0	0	0	Group II
Callorhinus.ursinus|XM_025855124.1	Callorhinus.ursinus	Chordata	Mammalia	Carnivora	Otariidae	Callorhinus	XM_025855124.1	4	0	76.836	39.08	34.586	0	0	0	0	0	Group III
Callorhinus.ursinus|XM_025882688.1	Callorhinus.ursinus	Chordata	Mammalia	Carnivora	Otariidae	Callorhinus	XM_025882688.1	1	0	0	0	0	84.358	0	0	0	0	Group IV
Canis.lupus.familiaris|ENSCAFT00845024427	Canis.lupus.familiaris	Chordata	Mammalia	Carnivora	Canidae	Canis	ENSCAFT00845024427	2	0	0	0	0	0	81.657	0	0	0	Group I
Calypte.anna|XM_008500673.1	Calypte.anna	Chordata	Aves	Apodiformes	Trochilidae	Calypte	XM_008500673.1	4	0	44.755	41.401	31.646	0	0	0	0	0	Group III
Calypte.anna|XM_008500697.2	Calypte.anna	Chordata	Aves	Apodiformes	Trochilidae	Calypte	XM_008500697.2	1	50.331	0	0	0	0	0	0	0	0	Group II
Calypte.anna|XM_008504432.1	Calypte.anna	Chordata	Aves	Apodiformes	Trochilidae	Calypte	XM_008504432.1	2	0	0	0	0	40.268	0	0	0	0	Group IV
Camarhynchus.parvulus|ENSCPVT00000008116	Camarhynchus.parvulus	Chordata	Aves	Passeriformes	Thraupidae	Camarhynchus	ENSCPVT00000008116	1	0	0	0	0	48.299	0	0	0	0	Group IV
Capra.hircus|ENSCHIT00000040185	Capra.hircus	Chordata	Mammalia	Artiodactyla	Bovidae	Capra	ENSCHIT00000040185	2	0	0	0	0	0	82.84	0	0	0	Group I
Camarhynchus.parvulus|ENSCPVT00000009940	Camarhynchus.parvulus	Chordata	Aves	Passeriformes	Thraupidae	Camarhynchus	ENSCPVT00000009940	2	40.816	0	0	0	0	0	0	0	0	Group II
Camelus.bactrianus|NM_001303520.1	Camelus.bactrianus	Chordata	Mammalia	Artiodactyla	Camelidae	Camelus	NM_001303520.1	1	85.366	0	0	0	0	0	0	0	0	Group II
Camelus.bactrianus|XM_010958621.1	Camelus.bactrianus	Chordata	Mammalia	Artiodactyla	Camelidae	Camelus	XM_010958621.1	3	0	0	0	0	0	0	74.074	65.775	67.914	Group V
Camelus.bactrianus|XM_010963289.1	Camelus.bactrianus	Chordata	Mammalia	Artiodactyla	Camelidae	Camelus	XM_010963289.1	4	0	0	0	70.732	0	0	0	0	0	Group III
Camelus.bactrianus|XM_010963290.2	Camelus.bactrianus	Chordata	Mammalia	Artiodactyla	Camelidae	Camelus	XM_010963290.2	4	30.882	40.278	74.432	30.508	0	0	0	0	0	Group III
Camelus.bactrianus|XM_010963292.2	Camelus.bactrianus	Chordata	Mammalia	Artiodactyla	Camelidae	Camelus	XM_010963292.2	4	0	76.836	39.08	0	0	0	0	0	0	Group III
Camelus.bactrianus|XM_010972051.1	Camelus.bactrianus	Chordata	Mammalia	Artiodactyla	Camelidae	Camelus	XM_010972051.1	3	0	0	0	0	0	0	66.129	71.939	73.98	Group V
Camelus.bactrianus|XM_045507027.1	Camelus.bactrianus	Chordata	Mammalia	Artiodactyla	Camelidae	Camelus	XM_045507027.1	1	0	0	0	0	79.888	0	0	0	0	Group IV
Camelus.dromedarius|ENSCDRT00005014740	Camelus.dromedarius	Chordata	Mammalia	Artiodactyla	Camelidae	Camelus	ENSCDRT00005014740	4	0	0	0	66.667	0	0	0	0	0	Group III
Camelus.dromedarius|ENSCDRT00005014946	Camelus.dromedarius	Chordata	Mammalia	Artiodactyla	Camelidae	Camelus	ENSCDRT00005014946	4	30.147	40.278	75	30.682	0	0	0	0	0	Group III
Camelus.dromedarius|ENSCDRT00005015101	Camelus.dromedarius	Chordata	Mammalia	Artiodactyla	Camelidae	Camelus	ENSCDRT00005015101	4	0	76.271	39.08	0	0	0	0	0	0	Group III
Camelus.dromedarius|ENSCDRT00005015299	Camelus.dromedarius	Chordata	Mammalia	Artiodactyla	Camelidae	Camelus	ENSCDRT00005015299	1	85.976	0	0	0	0	0	0	0	0	Group II
Camelus.dromedarius|ENSCDRT00005022095	Camelus.dromedarius	Chordata	Mammalia	Artiodactyla	Camelidae	Camelus	ENSCDRT00005022095	1	0	0	0	0	79.775	0	0	0	0	Group IV
Camelus.dromedarius|ENSCDRT00005022964	Camelus.dromedarius	Chordata	Mammalia	Artiodactyla	Camelidae	Camelus	ENSCDRT00005022964	3	0	0	0	0	0	0	73.545	64.706	66.845	Group V
Camelus.dromedarius|ENSCDRT00005025290	Camelus.dromedarius	Chordata	Mammalia	Artiodactyla	Camelidae	Camelus	ENSCDRT00005025290	3	0	0	0	0	0	0	66.129	71.939	73.98	Group V
Camelus.dromedarius|ENSCDRT00005025492	Camelus.dromedarius	Chordata	Mammalia	Artiodactyla	Camelidae	Camelus	ENSCDRT00005025492	3	0	0	0	0	0	0	66.129	72	73.98	Group V
Camelus.dromedarius|ENSCDRT00005025753	Camelus.dromedarius	Chordata	Mammalia	Artiodactyla	Camelidae	Camelus	ENSCDRT00005025753	3	0	0	0	0	0	0	66.129	72	73.98	Group V
Camelus.ferus|XM_006174985.2	Camelus.ferus	Chordata	Mammalia	Artiodactyla	Camelidae	Camelus	XM_006174985.2	3	0	0	0	0	0	0	74.074	65.775	67.914	Group V
Camelus.ferus|XM_006182265.3	Camelus.ferus	Chordata	Mammalia	Artiodactyla	Camelidae	Camelus	XM_006182265.3	1	85.976	0	0	0	0	0	0	0	0	Group II
Camelus.ferus|XM_006182315.2	Camelus.ferus	Chordata	Mammalia	Artiodactyla	Camelidae	Camelus	XM_006182315.2	4	30.147	40.278	74.432	31.073	0	0	0	0	0	Group III
Camelus.ferus|XM_006182316.2	Camelus.ferus	Chordata	Mammalia	Artiodactyla	Camelidae	Camelus	XM_006182316.2	4	0	76.836	39.08	0	0	0	0	0	0	Group III
Camelus.ferus|XM_032467065.1	Camelus.ferus	Chordata	Mammalia	Artiodactyla	Camelidae	Camelus	XM_032467065.1	4	0	0	0	71.341	0	0	0	0	0	Group III
Camelus.ferus|XM_032493851.1	Camelus.ferus	Chordata	Mammalia	Artiodactyla	Camelidae	Camelus	XM_032493851.1	1	0	0	0	0	79.888	0	0	0	0	Group IV
Canis.lupus.dingo|ENSCAFT00020017976	Canis.lupus.dingo	Chordata	Mammalia	Carnivora	Canidae	Canis	ENSCAFT00020017976	1	81.098	0	0	0	0	0	0	0	0	Group II
Canis.lupus.dingo|ENSCAFT00020017995	Canis.lupus.dingo	Chordata	Mammalia	Carnivora	Canidae	Canis	ENSCAFT00020017995	4	0	76.744	38.506	30.147	0	0	0	0	0	Group III
Canis.lupus.dingo|ENSCAFT00020018002	Canis.lupus.dingo	Chordata	Mammalia	Carnivora	Canidae	Canis	ENSCAFT00020018002	4	26.115	39.08	85.795	32.927	0	0	0	0	0	Group III
Canis.lupus.dingo|ENSCAFT00020018026	Canis.lupus.dingo	Chordata	Mammalia	Carnivora	Canidae	Canis	ENSCAFT00020018026	4	0	0	0	71.166	0	0	0	0	0	Group III
Canis.lupus.dingo|ENSCAFT00020023621	Canis.lupus.dingo	Chordata	Mammalia	Carnivora	Canidae	Canis	ENSCAFT00020023621	3	0	0	0	0	0	0	73.298	66.492	68.586	Group V
Canis.lupus.dingo|ENSCAFT00020023642	Canis.lupus.dingo	Chordata	Mammalia	Carnivora	Canidae	Canis	ENSCAFT00020023642	3	0	0	0	0	0	0	62.234	72.105	73.158	Group V
Canis.lupus.dingo|ENSCAFT00020024919	Canis.lupus.dingo	Chordata	Mammalia	Carnivora	Canidae	Canis	ENSCAFT00020024919	1	0	0	0	0	90.503	0	0	0	0	Group IV
Castor.canadensis|ENSCCNT00000008362	Castor.canadensis	Chordata	Mammalia	Rodentia	Castoridae	Castor	ENSCCNT00000008362	2	0	0	0	0	0	81.287	0	0	0	Group I
Canis.lupus.dingo|ENSCAFT00020025605	Canis.lupus.dingo	Chordata	Mammalia	Carnivora	Canidae	Canis	ENSCAFT00020025605	3	0	0	0	0	0	0	73.41	70.37	72.84	Group V
Canis.lupus.familiaris|ENSCAFT00845002231	Canis.lupus.familiaris	Chordata	Mammalia	Carnivora	Canidae	Canis	ENSCAFT00845002231	1	76.033	0	0	0	0	0	0	0	0	Group II
Canis.lupus.familiaris|ENSCAFT00845002292	Canis.lupus.familiaris	Chordata	Mammalia	Carnivora	Canidae	Canis	ENSCAFT00845002292	4	0	76.744	38.506	30.147	0	0	0	0	0	Group III
Canis.lupus.familiaris|ENSCAFT00845002329	Canis.lupus.familiaris	Chordata	Mammalia	Carnivora	Canidae	Canis	ENSCAFT00845002329	4	26.115	39.08	85.795	32.927	0	0	0	0	0	Group III
Canis.lupus.familiaris|ENSCAFT00845002391	Canis.lupus.familiaris	Chordata	Mammalia	Carnivora	Canidae	Canis	ENSCAFT00845002391	4	0	0	0	70.552	0	0	0	0	0	Group III
Canis.lupus.familiaris|ENSCAFT00845008465	Canis.lupus.familiaris	Chordata	Mammalia	Carnivora	Canidae	Canis	ENSCAFT00845008465	3	0	0	0	0	0	0	73.298	66.492	68.586	Group V
Canis.lupus.familiaris|ENSCAFT00845008494	Canis.lupus.familiaris	Chordata	Mammalia	Carnivora	Canidae	Canis	ENSCAFT00845008494	3	0	0	0	0	0	0	64.706	73	75.661	Group V
Catagonus.wagneri|ENSCWAT00000030098	Catagonus.wagneri	Chordata	Mammalia	Artiodactyla	Tayassuidae	Catagonus	ENSCWAT00000030098	2	0	0	0	0	0	84.615	0	0	0	Group I
Canis.lupus.familiaris|ENSCAFT00845024471	Canis.lupus.familiaris	Chordata	Mammalia	Carnivora	Canidae	Canis	ENSCAFT00845024471	1	0	0	0	0	90.503	0	0	0	0	Group IV
Canis.lupus.familiaris|ENSCAFT00845045501	Canis.lupus.familiaris	Chordata	Mammalia	Carnivora	Canidae	Canis	ENSCAFT00845045501	3	0	0	0	0	0	0	73.41	70.37	72.84	Group V
Capra.hircus|ENSCHIT00000012330	Capra.hircus	Chordata	Mammalia	Artiodactyla	Bovidae	Capra	ENSCHIT00000012330	3	0	0	0	0	0	0	57.576	62.312	64.322	Group V
Capra.hircus|ENSCHIT00000017543	Capra.hircus	Chordata	Mammalia	Artiodactyla	Bovidae	Capra	ENSCHIT00000017543	4	25.424	40.69	76.136	31.288	0	0	0	0	0	Group III
Capra.hircus|ENSCHIT00000024738	Capra.hircus	Chordata	Mammalia	Artiodactyla	Bovidae	Capra	ENSCHIT00000024738	1	79.885	0	0	0	0	0	0	0	0	Group II
Capra.hircus|ENSCHIT00000026819	Capra.hircus	Chordata	Mammalia	Artiodactyla	Bovidae	Capra	ENSCHIT00000026819	1	0	0	0	0	68.715	0	0	0	0	Group IV
Capra.hircus|ENSCHIT00000027361	Capra.hircus	Chordata	Mammalia	Artiodactyla	Bovidae	Capra	ENSCHIT00000027361	3	0	0	0	0	0	0	62.069	68.9	71.429	Group V
Capra.hircus|ENSCHIT00000031275	Capra.hircus	Chordata	Mammalia	Artiodactyla	Bovidae	Capra	ENSCHIT00000031275	4	0	0	0	65.657	0	0	0	0	0	Group III
Cebus.imitator|ENSCCAT00000052509	Cebus.imitator	Chordata	Mammalia	Primates	Cebidae	Cebus	ENSCCAT00000052509	2	28.161	0	0	0	0	94.152	0	0	0	Group I
Cariama.cristata|XM_009702189.1	Cariama.cristata	Chordata	Aves	Cariamiformes	Cariamidae	Cariama	XM_009702189.1	1	48.408	0	0	0	0	0	0	0	0	Group II
Cariama.cristata|XM_009703576.1	Cariama.cristata	Chordata	Aves	Cariamiformes	Cariamidae	Cariama	XM_009703576.1	4	0	46.853	42.286	31.765	0	0	0	0	0	Group III
Cariama.cristata|XM_009705217.1	Cariama.cristata	Chordata	Aves	Cariamiformes	Cariamidae	Cariama	XM_009705217.1	1	0	0	0	0	46.358	0	0	0	0	Group IV
Carlito.syrichta|ENSTSYT00000004070	Carlito.syrichta	Chordata	Mammalia	Primates	Tarsiidae	Carlito	ENSTSYT00000004070	3	0	0	0	0	0	0	66.667	76.768	76.531	Group V
Carlito.syrichta|ENSTSYT00000005776	Carlito.syrichta	Chordata	Mammalia	Primates	Tarsiidae	Carlito	ENSTSYT00000005776	1	84.27	0	0	0	0	0	0	0	0	Group II
Carlito.syrichta|ENSTSYT00000008753	Carlito.syrichta	Chordata	Mammalia	Primates	Tarsiidae	Carlito	ENSTSYT00000008753	4	0	82.486	39.08	0	0	0	0	0	0	Group III
Carlito.syrichta|ENSTSYT00000014558	Carlito.syrichta	Chordata	Mammalia	Primates	Tarsiidae	Carlito	ENSTSYT00000014558	1	0	0	0	0	81.006	0	0	0	0	Group IV
Carlito.syrichta|ENSTSYT00000032819	Carlito.syrichta	Chordata	Mammalia	Primates	Tarsiidae	Carlito	ENSTSYT00000032819	3	0	0	0	0	0	0	64.286	62.567	63.636	Group V
Carlito.syrichta|ENSTSYT00000038474	Carlito.syrichta	Chordata	Mammalia	Primates	Tarsiidae	Carlito	ENSTSYT00000038474	4	0	41.718	85.549	34.568	0	0	0	0	0	Group III
Carlito.syrichta|ENSTSYT00000047417	Carlito.syrichta	Chordata	Mammalia	Primates	Tarsiidae	Carlito	ENSTSYT00000047417	4	0	0	0	76.44	0	0	0	0	0	Group III
Ceratotherium.simum.simum|XM_004429382.1	Ceratotherium.simum.simum	Chordata	Mammalia	Perissodactyla	Rhinocerotidae	Ceratotherium	XM_004429382.1	2	0	0	0	0	0	84.024	0	0	0	Group I
Castor.canadensis|ENSCCNT00000008386	Castor.canadensis	Chordata	Mammalia	Rodentia	Castoridae	Castor	ENSCCNT00000008386	1	0	0	0	0	81.006	0	0	0	0	Group IV
Castor.canadensis|ENSCCNT00000013773	Castor.canadensis	Chordata	Mammalia	Rodentia	Castoridae	Castor	ENSCCNT00000013773	3	0	0	0	0	0	0	59.358	68.687	69.388	Group V
Castor.canadensis|ENSCCNT00000013811	Castor.canadensis	Chordata	Mammalia	Rodentia	Castoridae	Castor	ENSCCNT00000013811	3	0	0	0	0	0	0	55.615	64.646	64.796	Group V
Castor.canadensis|ENSCCNT00000013911	Castor.canadensis	Chordata	Mammalia	Rodentia	Castoridae	Castor	ENSCCNT00000013911	3	0	0	0	0	0	0	55.959	64.796	65.816	Group V
Castor.canadensis|ENSCCNT00000013934	Castor.canadensis	Chordata	Mammalia	Rodentia	Castoridae	Castor	ENSCCNT00000013934	3	0	0	0	0	0	0	0	62.121	64.141	Group V
Castor.canadensis|ENSCCNT00000036788	Castor.canadensis	Chordata	Mammalia	Rodentia	Castoridae	Castor	ENSCCNT00000036788	1	80.899	0	0	0	0	0	0	0	0	Group II
Castor.canadensis|ENSCCNT00000036796	Castor.canadensis	Chordata	Mammalia	Rodentia	Castoridae	Castor	ENSCCNT00000036796	4	0	77.326	38.506	0	0	0	0	0	0	Group III
Castor.canadensis|ENSCCNT00000036801	Castor.canadensis	Chordata	Mammalia	Rodentia	Castoridae	Castor	ENSCCNT00000036801	4	0	40	84	0	0	0	0	0	0	Group III
Castor.canadensis|ENSCCNT00000036807	Castor.canadensis	Chordata	Mammalia	Rodentia	Castoridae	Castor	ENSCCNT00000036807	4	0	0	0	71.429	0	0	0	0	0	Group III
Catagonus.wagneri|ENSCWAT00000002229	Catagonus.wagneri	Chordata	Mammalia	Artiodactyla	Tayassuidae	Catagonus	ENSCWAT00000002229	4	0	0	0	71.166	0	0	0	0	0	Group III
Catagonus.wagneri|ENSCWAT00000002271	Catagonus.wagneri	Chordata	Mammalia	Artiodactyla	Tayassuidae	Catagonus	ENSCWAT00000002271	4	26.404	36.782	78.736	31.707	0	0	0	0	0	Group III
Catagonus.wagneri|ENSCWAT00000002381	Catagonus.wagneri	Chordata	Mammalia	Artiodactyla	Tayassuidae	Catagonus	ENSCWAT00000002381	4	0	75.839	0	0	0	0	0	0	0	Group III
Catagonus.wagneri|ENSCWAT00000002408	Catagonus.wagneri	Chordata	Mammalia	Artiodactyla	Tayassuidae	Catagonus	ENSCWAT00000002408	1	83.453	0	0	0	0	0	0	0	0	Group II
Catagonus.wagneri|ENSCWAT00000007897	Catagonus.wagneri	Chordata	Mammalia	Artiodactyla	Tayassuidae	Catagonus	ENSCWAT00000007897	3	0	0	0	0	0	0	67.553	58.511	60.753	Group V
Catagonus.wagneri|ENSCWAT00000023274	Catagonus.wagneri	Chordata	Mammalia	Artiodactyla	Tayassuidae	Catagonus	ENSCWAT00000023274	3	0	0	0	0	0	0	64.865	70	70.918	Group V
Catagonus.wagneri|ENSCWAT00000023475	Catagonus.wagneri	Chordata	Mammalia	Artiodactyla	Tayassuidae	Catagonus	ENSCWAT00000023475	3	0	0	0	0	0	0	64.865	70	70.918	Group V
Catagonus.wagneri|ENSCWAT00000030077	Catagonus.wagneri	Chordata	Mammalia	Artiodactyla	Tayassuidae	Catagonus	ENSCWAT00000030077	1	0	0	0	0	78.09	0	0	0	0	Group IV
Cercocebus.atys|ENSCATT00000049830	Cercocebus.atys	Chordata	Mammalia	Primates	Cercopithecidae	Cercocebus	ENSCATT00000049830	2	0	0	0	0	0	94.737	0	0	0	Group I
Cathartes.aura|mrna.N323_12437	Cathartes.aura	Chordata	Aves	Accipitriformes	Cathartidae	Cathartes	mrna.N323_12437	1	0	0	0	0	45.695	0	0	0	0	Group IV
Catharus.ustulatus|ENSCUST00005008700	Catharus.ustulatus	Chordata	Aves	Passeriformes	Turdidae	Catharus	ENSCUST00005008700	1	0	0	0	0	47.619	0	0	0	0	Group IV
Cervus.canadensis|XM_043447115.1	Cervus.canadensis	Chordata	Mammalia	Artiodactyla	Cervidae	Cervus	XM_043447115.1	2	0	0	0	0	0	84.024	0	0	0	Group I
Catharus.ustulatus|ENSCUST00005026398	Catharus.ustulatus	Chordata	Aves	Passeriformes	Turdidae	Catharus	ENSCUST00005026398	1	52.318	0	0	0	0	0	0	0	0	Group II
Cavia.aperea|ENSCAPT00000010152	Cavia.aperea	Chordata	Mammalia	Rodentia	Caviidae	Cavia	ENSCAPT00000010152	3	0	0	0	0	0	0	0	65.761	66.304	Group V
Cavia.aperea|ENSCAPT00000012964	Cavia.aperea	Chordata	Mammalia	Rodentia	Caviidae	Cavia	ENSCAPT00000012964	4	0	0	0	57.219	0	0	0	0	0	Group III
Cavia.aperea|ENSCAPT00000014916	Cavia.aperea	Chordata	Mammalia	Rodentia	Caviidae	Cavia	ENSCAPT00000014916	1	74.157	0	0	0	0	0	0	0	0	Group II
Cavia.aperea|ENSCAPT00000016179	Cavia.aperea	Chordata	Mammalia	Rodentia	Caviidae	Cavia	ENSCAPT00000016179	4	0	0	77.483	0	0	0	0	0	0	Group III
Cavia.aperea|ENSCAPT00000018083	Cavia.aperea	Chordata	Mammalia	Rodentia	Caviidae	Cavia	ENSCAPT00000018083	1	0	0	0	0	58.101	0	0	0	0	Group IV
Cavia.aperea|ENSCAPT00000019866	Cavia.aperea	Chordata	Mammalia	Rodentia	Caviidae	Cavia	ENSCAPT00000019866	1	0	0	0	0	56.425	0	0	0	0	Group IV
Cavia.porcellus|ENSCPOT00000005092	Cavia.porcellus	Chordata	Mammalia	Rodentia	Caviidae	Cavia	ENSCPOT00000005092	4	0	40	78.409	0	0	0	0	0	0	Group III
Cavia.porcellus|ENSCPOT00000008218	Cavia.porcellus	Chordata	Mammalia	Rodentia	Caviidae	Cavia	ENSCPOT00000008218	3	0	0	0	0	0	0	0	66.304	66.848	Group V
Cavia.porcellus|ENSCPOT00000009028	Cavia.porcellus	Chordata	Mammalia	Rodentia	Caviidae	Cavia	ENSCPOT00000009028	4	0	75.723	0	0	0	0	0	0	0	Group III
Cavia.porcellus|ENSCPOT00000009219	Cavia.porcellus	Chordata	Mammalia	Rodentia	Caviidae	Cavia	ENSCPOT00000009219	4	0	0	0	65.241	0	0	0	0	0	Group III
Cavia.porcellus|ENSCPOT00000010011	Cavia.porcellus	Chordata	Mammalia	Rodentia	Caviidae	Cavia	ENSCPOT00000010011	1	0	0	0	0	77.095	0	0	0	0	Group IV
Cavia.porcellus|ENSCPOT00000043650	Cavia.porcellus	Chordata	Mammalia	Rodentia	Caviidae	Cavia	ENSCPOT00000043650	1	83.146	0	0	0	0	0	0	0	0	Group II
Cebus.imitator|ENSCCAT00000035344	Cebus.imitator	Chordata	Mammalia	Primates	Cebidae	Cebus	ENSCCAT00000035344	3	0	0	0	0	0	0	82.178	71.658	70.619	Group V
Cebus.imitator|ENSCCAT00000036502	Cebus.imitator	Chordata	Mammalia	Primates	Cebidae	Cebus	ENSCCAT00000036502	4	0	0	0	86.473	0	0	0	0	0	Group III
Cebus.imitator|ENSCCAT00000041075	Cebus.imitator	Chordata	Mammalia	Primates	Cebidae	Cebus	ENSCCAT00000041075	4	0	40.571	93.182	0	0	0	0	0	0	Group III
Cebus.imitator|ENSCCAT00000044149	Cebus.imitator	Chordata	Mammalia	Primates	Cebidae	Cebus	ENSCCAT00000044149	1	0	0	0	0	94.972	0	0	0	0	Group IV
Cervus.elaphus|XM_043878755.1	Cervus.elaphus	Chordata	Mammalia	Artiodactyla	Cervidae	Cervus	XM_043878755.1	2	0	0	0	0	0	84.024	0	0	0	Group I
Cebus.imitator|ENSCCAT00000052670	Cebus.imitator	Chordata	Mammalia	Primates	Cebidae	Cebus	ENSCCAT00000052670	1	88.202	0	0	0	0	0	0	0	0	Group II
Cebus.imitator|ENSCCAT00000056542	Cebus.imitator	Chordata	Mammalia	Primates	Cebidae	Cebus	ENSCCAT00000056542	3	0	0	0	0	0	0	69.898	85.366	87.562	Group V
Cebus.imitator|ENSCCAT00000057973	Cebus.imitator	Chordata	Mammalia	Primates	Cebidae	Cebus	ENSCCAT00000057973	4	0	90.395	39.655	0	0	0	0	0	0	Group III
Ceratotherium.simum.simum|XM_004425090.2	Ceratotherium.simum.simum	Chordata	Mammalia	Perissodactyla	Rhinocerotidae	Ceratotherium	XM_004425090.2	4	27.485	37.714	80.46	31.902	0	0	0	0	0	Group III
Chinchilla.lanigera|ENSCLAT00000014039	Chinchilla.lanigera	Chordata	Mammalia	Rodentia	Chinchillidae	Chinchilla	ENSCLAT00000014039	2	0	0	0	0	0	76.023	0	0	0	Group I
Ceratotherium.simum.simum|XM_004429383.2	Ceratotherium.simum.simum	Chordata	Mammalia	Perissodactyla	Rhinocerotidae	Ceratotherium	XM_004429383.2	1	0	0	0	0	84.916	0	0	0	0	Group IV
Ceratotherium.simum.simum|XM_004430284.2	Ceratotherium.simum.simum	Chordata	Mammalia	Perissodactyla	Rhinocerotidae	Ceratotherium	XM_004430284.2	3	0	0	0	0	0	0	76.963	67.347	69.388	Group V
Ceratotherium.simum.simum|XM_004441509.1	Ceratotherium.simum.simum	Chordata	Mammalia	Perissodactyla	Rhinocerotidae	Ceratotherium	XM_004441509.1	3	0	0	0	0	0	0	72.251	62.755	64.796	Group V
Ceratotherium.simum.simum|XM_014783266.1	Ceratotherium.simum.simum	Chordata	Mammalia	Perissodactyla	Rhinocerotidae	Ceratotherium	XM_014783266.1	4	0	0	0	72.393	0	0	0	0	0	Group III
Ceratotherium.simum.simum|XM_014783463.1	Ceratotherium.simum.simum	Chordata	Mammalia	Perissodactyla	Rhinocerotidae	Ceratotherium	XM_014783463.1	1	80.159	0	0	0	0	0	0	0	0	Group II
Cercocebus.atys|ENSCATT00000038315	Cercocebus.atys	Chordata	Mammalia	Primates	Cercopithecidae	Cercocebus	ENSCATT00000038315	3	0	0	0	0	0	0	90.099	73.184	74.302	Group V
Cercocebus.atys|ENSCATT00000039178	Cercocebus.atys	Chordata	Mammalia	Primates	Cercopithecidae	Cercocebus	ENSCATT00000039178	3	0	0	0	0	0	0	74.074	91.5	94.388	Group V
Cercocebus.atys|ENSCATT00000039333	Cercocebus.atys	Chordata	Mammalia	Primates	Cercopithecidae	Cercocebus	ENSCATT00000039333	3	0	0	0	0	0	0	74.074	92.5	94.388	Group V
Chlorocebus.sabaeus|ENSCSAT00000002364	Chlorocebus.sabaeus	Chordata	Mammalia	Primates	Cercopithecidae	Chlorocebus	ENSCSAT00000002364	2	0	0	0	0	0	94.737	0	0	0	Group I
Cercocebus.atys|ENSCATT00000050541	Cercocebus.atys	Chordata	Mammalia	Primates	Cercopithecidae	Cercocebus	ENSCATT00000050541	1	95.506	0	0	0	0	0	0	0	0	Group II
Cercocebus.atys|ENSCATT00000059793	Cercocebus.atys	Chordata	Mammalia	Primates	Cercopithecidae	Cercocebus	ENSCATT00000059793	1	0	0	0	0	87.709	0	0	0	0	Group IV
Cercocebus.atys|ENSCATT00000061293	Cercocebus.atys	Chordata	Mammalia	Primates	Cercopithecidae	Cercocebus	ENSCATT00000061293	4	0	92.655	40.116	0	0	0	0	0	0	Group III
Cercocebus.atys|ENSCATT00000066087	Cercocebus.atys	Chordata	Mammalia	Primates	Cercopithecidae	Cercocebus	ENSCATT00000066087	4	0	40.571	97.727	33.742	0	0	0	0	0	Group III
Cercocebus.atys|ENSCATT00000068464	Cercocebus.atys	Chordata	Mammalia	Primates	Cercopithecidae	Cercocebus	ENSCATT00000068464	4	0	0	0	92.754	0	0	0	0	0	Group III
Cervus.canadensis|XM_043437771.1	Cervus.canadensis	Chordata	Mammalia	Artiodactyla	Cervidae	Cervus	XM_043437771.1	3	0	0	0	0	0	0	63.793	67.76	69.399	Group V
Choloepus.didactylus|XM_037845001.1	Choloepus.didactylus	Chordata	Mammalia	Pilosa	Megalonychidae	Choloepus	XM_037845001.1	2	0	0	0	0	0	79.29	0	0	0	Group I
Cervus.canadensis|XM_043447118.1	Cervus.canadensis	Chordata	Mammalia	Artiodactyla	Cervidae	Cervus	XM_043447118.1	1	0	0	0	0	72.067	0	0	0	0	Group IV
Cervus.elaphus|XM_043878747.1	Cervus.elaphus	Chordata	Mammalia	Artiodactyla	Cervidae	Cervus	XM_043878747.1	1	0	0	0	0	72.067	0	0	0	0	Group IV
Choloepus.didactylus|XM_037848343.1	Choloepus.didactylus	Chordata	Mammalia	Pilosa	Megalonychidae	Choloepus	XM_037848343.1	2	0	0	0	0	0	85.207	0	0	0	Group I
Cervus.elaphus|XM_043895360.1	Cervus.elaphus	Chordata	Mammalia	Artiodactyla	Cervidae	Cervus	XM_043895360.1	3	0	0	0	0	0	0	63.218	67.213	68.852	Group V
Cervus.elaphus|XM_043895390.1	Cervus.elaphus	Chordata	Mammalia	Artiodactyla	Cervidae	Cervus	XM_043895390.1	3	0	0	0	0	0	0	63.218	67.76	69.399	Group V
Cervus.elaphus|XM_043922790.1	Cervus.elaphus	Chordata	Mammalia	Artiodactyla	Cervidae	Cervus	XM_043922790.1	4	26.966	37.356	77.273	30.061	0	0	0	0	0	Group III
Cervus.elaphus|XM_043924219.1	Cervus.elaphus	Chordata	Mammalia	Artiodactyla	Cervidae	Cervus	XM_043924219.1	4	0	0	0	66.463	0	0	0	0	0	Group III
Cervus.elaphus|XM_043924279.1	Cervus.elaphus	Chordata	Mammalia	Artiodactyla	Cervidae	Cervus	XM_043924279.1	4	0	74.011	39.08	0	0	0	0	0	0	Group III
Cervus.elaphus|XM_043924340.1	Cervus.elaphus	Chordata	Mammalia	Artiodactyla	Cervidae	Cervus	XM_043924340.1	1	84.426	0	0	0	0	0	0	0	0	Group II
Cervus.hanglu.yarkandensis|ENSCHYT00000004833	Cervus.hanglu.yarkandensis	Chordata	Mammalia	Artiodactyla	Cervidae	Cervus	ENSCHYT00000004833	1	0	0	0	0	71.508	0	0	0	0	Group IV
Cervus.hanglu.yarkandensis|ENSCHYT00000010677	Cervus.hanglu.yarkandensis	Chordata	Mammalia	Artiodactyla	Cervidae	Cervus	ENSCHYT00000010677	1	79.545	0	0	0	0	0	0	0	0	Group II
Cervus.hanglu.yarkandensis|ENSCHYT00000010778	Cervus.hanglu.yarkandensis	Chordata	Mammalia	Artiodactyla	Cervidae	Cervus	ENSCHYT00000010778	4	0	74.011	39.08	0	0	0	0	0	0	Group III
Cervus.hanglu.yarkandensis|ENSCHYT00000010887	Cervus.hanglu.yarkandensis	Chordata	Mammalia	Artiodactyla	Cervidae	Cervus	ENSCHYT00000010887	4	0	37.356	76.705	30.061	0	0	0	0	0	Group III
Cervus.hanglu.yarkandensis|ENSCHYT00000011221	Cervus.hanglu.yarkandensis	Chordata	Mammalia	Artiodactyla	Cervidae	Cervus	ENSCHYT00000011221	4	0	0	0	65.128	0	0	0	0	0	Group III
Chaetura.pelagica|XM_009997492.1	Chaetura.pelagica	Chordata	Aves	Apodiformes	Apodidae	Chaetura	XM_009997492.1	4	0	47.552	41.714	33.129	0	0	0	0	0	Group III
Chaetura.pelagica|XM_009997515.1	Chaetura.pelagica	Chordata	Aves	Apodiformes	Apodidae	Chaetura	XM_009997515.1	1	47.799	0	0	0	0	0	0	0	0	Group II
Chaetura.pelagica|XM_009997734.1	Chaetura.pelagica	Chordata	Aves	Apodiformes	Apodidae	Chaetura	XM_009997734.1	1	0	0	0	0	42.703	0	0	0	0	Group IV
Charadrius.vociferus|XM_009887802.1	Charadrius.vociferus	Chordata	Aves	Charadriiformes	Charadriidae	Charadrius	XM_009887802.1	1	0	0	0	0	46.358	0	0	0	0	Group IV
Charadrius.vociferus|XM_009888203.1	Charadrius.vociferus	Chordata	Aves	Charadriiformes	Charadriidae	Charadrius	XM_009888203.1	1	49.66	0	0	0	0	0	0	0	0	Group II
Charadrius.vociferus|XM_009888276.1	Charadrius.vociferus	Chordata	Aves	Charadriiformes	Charadriidae	Charadrius	XM_009888276.1	4	0	46.528	41.477	30.286	0	0	0	0	0	Group III
Chelonia.mydas|XM_007065837.4	Chelonia.mydas	Chordata	Reptilia	Testudines	Cheloniidae	Chelonia	XM_007065837.4	2	0	0	0	0	48.276	0	0	0	0	Group IV
Chelonia.mydas|XM_027827508.3	Chelonia.mydas	Chordata	Reptilia	Testudines	Cheloniidae	Chelonia	XM_027827508.3	1	56.069	0	0	0	0	0	0	0	0	Group II
Choloepus.hoffmanni|ENSCHOT00000007234	Choloepus.hoffmanni	Chordata	Mammalia	Pilosa	Megalonychidae	Choloepus	ENSCHOT00000007234	2	0	0	0	0	0	81.595	0	0	0	Group I
Chelonia.mydas|XM_037885051.2	Chelonia.mydas	Chordata	Reptilia	Testudines	Cheloniidae	Chelonia	XM_037885051.2	4	0	50	48.819	0	0	0	0	0	0	Group III
Chrysochloris.asiatica|XM_006859612.1	Chrysochloris.asiatica	Chordata	Mammalia	Afrosoricida	Chrysochloridae	Chrysochloris	XM_006859612.1	2	0	0	0	0	0	81.065	0	0	0	Group I
Chelonoidis.abingdonii|ENSCABT00000005321	Chelonoidis.abingdonii	Chordata	Reptilia	Testudines	Testudinidae	Chelonoidis	ENSCABT00000005321	2	52.023	0	0	0	0	0	0	0	0	Group II
Chelonoidis.abingdonii|ENSCABT00000005328	Chelonoidis.abingdonii	Chordata	Reptilia	Testudines	Testudinidae	Chelonoidis	ENSCABT00000005328	4	0	0	51.316	0	0	0	0	0	0	Group III
Chelonoidis.abingdonii|ENSCABT00000024676	Chelonoidis.abingdonii	Chordata	Reptilia	Testudines	Testudinidae	Chelonoidis	ENSCABT00000024676	1	0	0	0	0	48.734	0	0	0	0	Group IV
Chelydra.serpentina|ENSCSRT00000000207	Chelydra.serpentina	Chordata	Reptilia	Testudines	Chelydridae	Chelydra	ENSCSRT00000000207	2	53.757	0	0	0	0	0	0	0	0	Group II
Chelydra.serpentina|ENSCSRT00000000236	Chelydra.serpentina	Chordata	Reptilia	Testudines	Chelydridae	Chelydra	ENSCSRT00000000236	4	0	0	49.635	0	0	0	0	0	0	Group III
Chelydra.serpentina|ENSCSRT00000000238	Chelydra.serpentina	Chordata	Reptilia	Testudines	Chelydridae	Chelydra	ENSCSRT00000000238	1	0	0	0	0	47.468	0	0	0	0	Group IV
Chelydra.serpentina|ENSCSRT00000000941	Chelydra.serpentina	Chordata	Reptilia	Testudines	Chelydridae	Chelydra	ENSCSRT00000000941	1	0	0	0	0	48	0	0	0	0	Group IV
Colobus.angolensis.palliatus|ENSCANT00000053730	Colobus.angolensis.palliatus	Chordata	Mammalia	Primates	Cercopithecidae	Colobus	ENSCANT00000053730	2	0	0	0	0	0	95.322	0	0	0	Group I
Chelydra.serpentina|ENSCSRT00000001353	Chelydra.serpentina	Chordata	Reptilia	Testudines	Chelydridae	Chelydra	ENSCSRT00000001353	2	53.757	0	0	0	0	0	0	0	0	Group II
Chelydra.serpentina|ENSCSRT00000001364	Chelydra.serpentina	Chordata	Reptilia	Testudines	Chelydridae	Chelydra	ENSCSRT00000001364	4	0	0	49.635	0	0	0	0	0	0	Group III
Dasypus.novemcinctus|ENSDNOT00000002261	Dasypus.novemcinctus	Chordata	Mammalia	Cingulata	Dasypodidae	Dasypus	ENSDNOT00000002261	2	0	0	0	0	0	82.84	0	0	0	Group I
Chinchilla.lanigera|ENSCLAT00000019737	Chinchilla.lanigera	Chordata	Mammalia	Rodentia	Chinchillidae	Chinchilla	ENSCLAT00000019737	1	83.146	0	0	0	0	0	0	0	0	Group II
Chinchilla.lanigera|ENSCLAT00000020587	Chinchilla.lanigera	Chordata	Mammalia	Rodentia	Chinchillidae	Chinchilla	ENSCLAT00000020587	4	0	76.744	37.931	0	0	0	0	0	0	Group III
Chinchilla.lanigera|ENSCLAT00000020915	Chinchilla.lanigera	Chordata	Mammalia	Rodentia	Chinchillidae	Chinchilla	ENSCLAT00000020915	1	0	0	0	0	74.86	0	0	0	0	Group IV
Chinchilla.lanigera|ENSCLAT00000021121	Chinchilla.lanigera	Chordata	Mammalia	Rodentia	Chinchillidae	Chinchilla	ENSCLAT00000021121	4	0	0	75.429	0	0	0	0	0	0	Group III
Chinchilla.lanigera|ENSCLAT00000023084	Chinchilla.lanigera	Chordata	Mammalia	Rodentia	Chinchillidae	Chinchilla	ENSCLAT00000023084	4	0	0	0	69.11	0	0	0	0	0	Group III
Chionomys.nivalis|XM_057752463.1	Chionomys.nivalis	Chordata	Mammalia	Rodentia	Cricetidae	Chionomys	XM_057752463.1	3	0	0	0	0	0	0	62.069	64.641	66.851	Group V
Chionomys.nivalis|XM_057758207.1	Chionomys.nivalis	Chordata	Mammalia	Rodentia	Cricetidae	Chionomys	XM_057758207.1	1	0	0	0	0	67.039	0	0	0	0	Group IV
Chionomys.nivalis|XM_057761062.1	Chionomys.nivalis	Chordata	Mammalia	Rodentia	Cricetidae	Chionomys	XM_057761062.1	3	0	0	0	0	0	0	0	63.043	65.217	Group V
Chionomys.nivalis|XM_057769154.1	Chionomys.nivalis	Chordata	Mammalia	Rodentia	Cricetidae	Chionomys	XM_057769154.1	4	0	40	73.563	32.948	0	0	0	0	0	Group III
Chionomys.nivalis|XM_057770794.1	Chionomys.nivalis	Chordata	Mammalia	Rodentia	Cricetidae	Chionomys	XM_057770794.1	1	75.281	0	0	0	0	0	0	0	0	Group II
Chionomys.nivalis|XM_057770926.1	Chionomys.nivalis	Chordata	Mammalia	Rodentia	Cricetidae	Chionomys	XM_057770926.1	4	0	0	0	67.683	0	0	0	0	0	Group III
Chionomys.nivalis|XM_057770966.1	Chionomys.nivalis	Chordata	Mammalia	Rodentia	Cricetidae	Chionomys	XM_057770966.1	4	0	66.102	0	0	0	0	0	0	0	Group III
Chlamydotis.macqueenii|XM_010117017.1	Chlamydotis.macqueenii	Chordata	Aves	Gruiformes	Otididae	Chlamydotis	XM_010117017.1	1	47.134	0	0	0	0	0	0	0	0	Group II
Chlamydotis.macqueenii|XM_010119428.1	Chlamydotis.macqueenii	Chordata	Aves	Gruiformes	Otididae	Chlamydotis	XM_010119428.1	4	0	45.578	42.857	29.651	0	0	0	0	0	Group III
Chlamydotis.macqueenii|XM_010120960.1	Chlamydotis.macqueenii	Chordata	Aves	Gruiformes	Otididae	Chlamydotis	XM_010120960.1	1	0	0	0	0	45.695	0	0	0	0	Group IV
Chlorocebus.sabaeus|ENSCSAT00000001912	Chlorocebus.sabaeus	Chordata	Mammalia	Primates	Cercopithecidae	Chlorocebus	ENSCSAT00000001912	3	0	0	0	0	0	0	90.099	74.576	76.271	Group V
Chlorocebus.sabaeus|ENSCSAT00000001917	Chlorocebus.sabaeus	Chordata	Mammalia	Primates	Cercopithecidae	Chlorocebus	ENSCSAT00000001917	3	0	0	0	0	0	0	72.449	92.893	94.898	Group V
Chlorocebus.sabaeus|ENSCSAT00000001930	Chlorocebus.sabaeus	Chordata	Mammalia	Primates	Cercopithecidae	Chlorocebus	ENSCSAT00000001930	3	0	0	0	0	0	0	72.772	92.821	94.359	Group V
Chlorocebus.sabaeus|ENSCSAT00000002359	Chlorocebus.sabaeus	Chordata	Mammalia	Primates	Cercopithecidae	Chlorocebus	ENSCSAT00000002359	1	0	0	0	0	96.648	0	0	0	0	Group IV
Delphinapterus.leucas|ENSDLET00000003336	Delphinapterus.leucas	Chordata	Mammalia	Artiodactyla	Monodontidae	Delphinapterus	ENSDLET00000003336	2	0	0	0	0	0	84.024	0	0	0	Group I
Chlorocebus.sabaeus|ENSCSAT00000013047	Chlorocebus.sabaeus	Chordata	Mammalia	Primates	Cercopithecidae	Chlorocebus	ENSCSAT00000013047	1	95.506	0	0	0	0	0	0	0	0	Group II
Chlorocebus.sabaeus|ENSCSAT00000013068	Chlorocebus.sabaeus	Chordata	Mammalia	Primates	Cercopithecidae	Chlorocebus	ENSCSAT00000013068	4	0	95.48	41.279	0	0	0	0	0	0	Group III
Chlorocebus.sabaeus|ENSCSAT00000013093	Chlorocebus.sabaeus	Chordata	Mammalia	Primates	Cercopithecidae	Chlorocebus	ENSCSAT00000013093	4	0	40.805	97.159	0	0	0	0	0	0	Group III
Chlorocebus.sabaeus|ENSCSAT00000013104	Chlorocebus.sabaeus	Chordata	Mammalia	Primates	Cercopithecidae	Chlorocebus	ENSCSAT00000013104	4	0	0	0	92.718	0	0	0	0	0	Group III
Choloepus.didactylus|XM_037811822.1	Choloepus.didactylus	Chordata	Mammalia	Pilosa	Megalonychidae	Choloepus	XM_037811822.1	4	0	41.714	82.386	0	0	0	0	0	0	Group III
Choloepus.didactylus|XM_037811831.1	Choloepus.didactylus	Chordata	Mammalia	Pilosa	Megalonychidae	Choloepus	XM_037811831.1	4	0	75.706	0	0	0	0	0	0	0	Group III
Choloepus.didactylus|XM_037820002.1	Choloepus.didactylus	Chordata	Mammalia	Pilosa	Megalonychidae	Choloepus	XM_037820002.1	3	0	0	0	0	0	0	65.464	70.408	72.959	Group V
Choloepus.didactylus|XM_037820009.1	Choloepus.didactylus	Chordata	Mammalia	Pilosa	Megalonychidae	Choloepus	XM_037820009.1	3	0	0	0	0	0	0	74.346	66.839	69.312	Group V
Choloepus.didactylus|XM_037824861.1	Choloepus.didactylus	Chordata	Mammalia	Pilosa	Megalonychidae	Choloepus	XM_037824861.1	4	0	0	0	70.879	0	0	0	0	0	Group III
Choloepus.didactylus|XM_037824862.1	Choloepus.didactylus	Chordata	Mammalia	Pilosa	Megalonychidae	Choloepus	XM_037824862.1	1	80.899	0	0	0	0	0	0	0	0	Group II
Echinops.telfairi|ENSETET00000005718	Echinops.telfairi	Chordata	Mammalia	Afrosoricida	Tenrecidae	Echinops	ENSETET00000005718	2	0	0	0	0	0	75	0	0	0	Group I
Choloepus.didactylus|XM_037845955.1	Choloepus.didactylus	Chordata	Mammalia	Pilosa	Megalonychidae	Choloepus	XM_037845955.1	1	0	0	0	0	85.714	0	0	0	0	Group IV
Elephantulus.edwardii|XM_006886102.1	Elephantulus.edwardii	Chordata	Mammalia	Macroscelidea	Macroscelididae	Elephantulus	XM_006886102.1	2	0	0	0	0	0	74.556	0	0	0	Group I
Choloepus.hoffmanni|ENSCHOT00000000889	Choloepus.hoffmanni	Chordata	Mammalia	Pilosa	Megalonychidae	Choloepus	ENSCHOT00000000889	4	0	0	0	69.677	0	0	0	0	0	Group III
Choloepus.hoffmanni|ENSCHOT00000001715	Choloepus.hoffmanni	Chordata	Mammalia	Pilosa	Megalonychidae	Choloepus	ENSCHOT00000001715	1	60.163	0	0	0	0	0	0	0	0	Group II
Elephas.maximus|XM_049883822.1	Elephas.maximus	Chordata	Mammalia	Proboscidea	Elephantidae	Elephas	XM_049883822.1	2	0	0	0	0	0	74.556	0	0	0	Group I
Choloepus.hoffmanni|ENSCHOT00000007850	Choloepus.hoffmanni	Chordata	Mammalia	Pilosa	Megalonychidae	Choloepus	ENSCHOT00000007850	1	0	0	0	0	82	0	0	0	0	Group IV
Choloepus.hoffmanni|ENSCHOT00000010825	Choloepus.hoffmanni	Chordata	Mammalia	Pilosa	Megalonychidae	Choloepus	ENSCHOT00000010825	4	0	41.714	81.818	0	0	0	0	0	0	Group III
Chrysemys.picta.bellii|ENSCPBT00000002969	Chrysemys.picta.bellii	Chordata	Reptilia	Testudines	Emydidae	Chrysemys	ENSCPBT00000002969	2	52.023	0	0	0	0	0	0	0	0	Group II
Chrysemys.picta.bellii|ENSCPBT00000002977	Chrysemys.picta.bellii	Chordata	Reptilia	Testudines	Emydidae	Chrysemys	ENSCPBT00000002977	4	0	44.318	50	31.073	0	0	0	0	0	Group III
Chrysemys.picta.bellii|ENSCPBT00000021525	Chrysemys.picta.bellii	Chordata	Reptilia	Testudines	Emydidae	Chrysemys	ENSCPBT00000021525	1	0	0	0	0	48.667	0	0	0	0	Group IV
Chrysochloris.asiatica|XM_006834057.1	Chrysochloris.asiatica	Chordata	Mammalia	Afrosoricida	Chrysochloridae	Chrysochloris	XM_006834057.1	4	0	40	80.114	32.515	0	0	0	0	0	Group III
Chrysochloris.asiatica|XM_006834058.1	Chrysochloris.asiatica	Chordata	Mammalia	Afrosoricida	Chrysochloridae	Chrysochloris	XM_006834058.1	4	0	55.556	0	0	0	0	0	0	0	Group III
Chrysochloris.asiatica|XM_006834059.1	Chrysochloris.asiatica	Chordata	Mammalia	Afrosoricida	Chrysochloridae	Chrysochloris	XM_006834059.1	1	78.09	0	0	0	0	0	0	0	0	Group II
Chrysochloris.asiatica|XM_006834210.1	Chrysochloris.asiatica	Chordata	Mammalia	Afrosoricida	Chrysochloridae	Chrysochloris	XM_006834210.1	4	0	0	0	65.909	0	0	0	0	0	Group III
Chrysochloris.asiatica|XM_006859534.1	Chrysochloris.asiatica	Chordata	Mammalia	Afrosoricida	Chrysochloridae	Chrysochloris	XM_006859534.1	1	0	0	0	0	75.419	0	0	0	0	Group IV
Enhydra.lutris|XM_022494861.1	Enhydra.lutris	Chordata	Mammalia	Carnivora	Mustelidae	Enhydra	XM_022494861.1	2	0	0	0	0	0	82.249	0	0	0	Group I
Chrysochloris.asiatica|XM_006871441.1	Chrysochloris.asiatica	Chordata	Mammalia	Afrosoricida	Chrysochloridae	Chrysochloris	XM_006871441.1	3	0	0	0	0	0	0	69.11	67.895	70	Group V
Chrysochloris.asiatica|XM_006871532.1	Chrysochloris.asiatica	Chordata	Mammalia	Afrosoricida	Chrysochloridae	Chrysochloris	XM_006871532.1	3	0	0	0	0	0	0	70.52	72.881	75.141	Group V
Chrysochloris.asiatica|XM_006878033.1	Chrysochloris.asiatica	Chordata	Mammalia	Afrosoricida	Chrysochloridae	Chrysochloris	XM_006878033.1	3	0	0	0	0	0	0	63.218	64.407	66.667	Group V
Clupea.harengus|ENSCHAT00000049790	Clupea.harengus	Chordata	Actinopteri	Clupeiformes	Clupeidae	Clupea	ENSCHAT00000049790	4	0	0	42	25.904	0	0	0	0	0	Group III
Clupea.harengus|ENSCHAT00000049806	Clupea.harengus	Chordata	Actinopteri	Clupeiformes	Clupeidae	Clupea	ENSCHAT00000049806	2	29.268	0	0	0	0	0	0	0	0	Group II
Colius.striatus|XM_010202949.1	Colius.striatus	Chordata	Aves	Coliiformes	Coliidae	Colius	XM_010202949.1	1	49.673	0	0	0	0	0	0	0	0	Group II
Colius.striatus|XM_010202952.1	Colius.striatus	Chordata	Aves	Coliiformes	Coliidae	Colius	XM_010202952.1	4	0	46.528	44	31.609	0	0	0	0	0	Group III
Colius.striatus|XM_010206059.1	Colius.striatus	Chordata	Aves	Coliiformes	Coliidae	Colius	XM_010206059.1	1	0	0	0	0	42.458	0	0	0	0	Group IV
Colobus.angolensis.palliatus|ENSCANT00000004586	Colobus.angolensis.palliatus	Chordata	Mammalia	Primates	Cercopithecidae	Colobus	ENSCANT00000004586	4	0	40.805	97.727	0	0	0	0	0	0	Group III
Colobus.angolensis.palliatus|ENSCANT00000032342	Colobus.angolensis.palliatus	Chordata	Mammalia	Primates	Cercopithecidae	Colobus	ENSCANT00000032342	4	0	93.785	41.279	0	0	0	0	0	0	Group III
Colobus.angolensis.palliatus|ENSCANT00000041157	Colobus.angolensis.palliatus	Chordata	Mammalia	Primates	Cercopithecidae	Colobus	ENSCANT00000041157	4	0	0	0	92.271	0	0	0	0	0	Group III
Eptesicus.fuscus|XM_008148765.3	Eptesicus.fuscus	Chordata	Mammalia	Chiroptera	Vespertilionidae	Eptesicus	XM_008148765.3	2	0	0	0	0	0	83.432	0	0	0	Group I
Colobus.angolensis.palliatus|ENSCANT00000055830	Colobus.angolensis.palliatus	Chordata	Mammalia	Primates	Cercopithecidae	Colobus	ENSCANT00000055830	1	0	0	0	0	96.089	0	0	0	0	Group IV
Colobus.angolensis.palliatus|ENSCANT00000056502	Colobus.angolensis.palliatus	Chordata	Mammalia	Primates	Cercopithecidae	Colobus	ENSCANT00000056502	3	0	0	0	0	0	0	90.099	76.271	77.401	Group V
Colobus.angolensis.palliatus|ENSCANT00000059620	Colobus.angolensis.palliatus	Chordata	Mammalia	Primates	Cercopithecidae	Colobus	ENSCANT00000059620	1	93.785	0	0	0	0	0	0	0	0	Group II
Colobus.angolensis.palliatus|ENSCANT00000063581	Colobus.angolensis.palliatus	Chordata	Mammalia	Primates	Cercopithecidae	Colobus	ENSCANT00000063581	3	0	0	0	0	0	0	70.918	91	91.837	Group V
Columba.livia|XM_005510388.2	Columba.livia	Chordata	Aves	Columbiformes	Columbidae	Columba	XM_005510388.2	4	0	42.657	40	30.588	0	0	0	0	0	Group III
Columba.livia|XM_005514046.1	Columba.livia	Chordata	Aves	Columbiformes	Columbidae	Columba	XM_005514046.1	1	0	0	0	0	47.973	0	0	0	0	Group IV
Eumetopias.jubatus|XM_028110791.1	Eumetopias.jubatus	Chordata	Mammalia	Carnivora	Otariidae	Eumetopias	XM_028110791.1	2	0	0	0	0	0	82.249	0	0	0	Group I
Columba.livia|XM_021298374.1	Columba.livia	Chordata	Aves	Columbiformes	Columbidae	Columba	XM_021298374.1	2	43.089	0	0	0	0	0	0	0	0	Group II
Condylura.cristata|XM_004676517.1	Condylura.cristata	Chordata	Mammalia	Eulipotyphla	Talpidae	Condylura	XM_004676517.1	1	0	0	0	0	64.835	0	0	0	0	Group IV
Condylura.cristata|XM_004685280.2	Condylura.cristata	Chordata	Mammalia	Eulipotyphla	Talpidae	Condylura	XM_004685280.2	4	27.222	36.207	78.977	32.716	0	0	0	0	0	Group III
Condylura.cristata|XM_004685573.1	Condylura.cristata	Chordata	Mammalia	Eulipotyphla	Talpidae	Condylura	XM_004685573.1	1	79.775	0	0	0	0	0	0	0	0	Group II
Condylura.cristata|XM_004687048.1	Condylura.cristata	Chordata	Mammalia	Eulipotyphla	Talpidae	Condylura	XM_004687048.1	3	0	0	0	0	0	0	63.492	55.556	57.672	Group V
Condylura.cristata|XM_012726805.1	Condylura.cristata	Chordata	Mammalia	Eulipotyphla	Talpidae	Condylura	XM_012726805.1	4	0	76.048	36.207	0	0	0	0	0	0	Group III
Condylura.cristata|XM_012730587.1	Condylura.cristata	Chordata	Mammalia	Eulipotyphla	Talpidae	Condylura	XM_012730587.1	3	0	0	0	0	0	0	60.894	67.033	69.231	Group V
Corvus.brachyrhynchos|XM_008632802.2	Corvus.brachyrhynchos	Chordata	Aves	Passeriformes	Corvidae	Corvus	XM_008632802.2	1	0	0	0	0	48.98	0	0	0	0	Group IV
Felis.catus|ENSFCAT00000010577	Felis.catus	Chordata	Mammalia	Carnivora	Felidae	Felis	ENSFCAT00000010577	2	0	0	0	0	0	83.432	0	0	0	Group I
Corvus.brachyrhynchos|XM_017741093.1	Corvus.brachyrhynchos	Chordata	Aves	Passeriformes	Corvidae	Corvus	XM_017741093.1	4	0	44.755	41.714	29.787	0	0	0	0	0	Group III
Corvus.brachyrhynchos|XM_017741167.1	Corvus.brachyrhynchos	Chordata	Aves	Passeriformes	Corvidae	Corvus	XM_017741167.1	1	50	0	0	0	0	0	0	0	0	Group II
Corvus.moneduloides|ENSCMUT00000018948	Corvus.moneduloides	Chordata	Aves	Passeriformes	Corvidae	Corvus	ENSCMUT00000018948	1	0	0	0	0	48.299	0	0	0	0	Group IV
Corvus.moneduloides|ENSCMUT00000022729	Corvus.moneduloides	Chordata	Aves	Passeriformes	Corvidae	Corvus	ENSCMUT00000022729	4	0	44.755	41.143	29.255	0	0	0	0	0	Group III
Cottoperca.gobio|ENSCGOT00000039092	Cottoperca.gobio	Chordata	Actinopteri	Perciformes	Bovichtidae	Cottoperca	ENSCGOT00000039092	2	27.451	0	0	0	0	0	0	0	0	Group II
Coturnix.japonica|ENSCJPT00005025697	Coturnix.japonica	Chordata	Aves	Galliformes	Phasianidae	Coturnix	ENSCJPT00005025697	1	48.366	0	0	0	0	0	0	0	0	Group II
Coturnix.japonica|ENSCJPT00005027122	Coturnix.japonica	Chordata	Aves	Galliformes	Phasianidae	Coturnix	ENSCJPT00005027122	1	0	0	0	0	45.27	0	0	0	0	Group IV
Cricetulus.griseus|ENSCGRT00001005395	Cricetulus.griseus	Chordata	Mammalia	Rodentia	Cricetidae	Cricetulus	ENSCGRT00001005395	3	0	0	0	0	0	0	0	64.674	65.217	Group V
Cricetulus.griseus|ENSCGRT00001013380	Cricetulus.griseus	Chordata	Mammalia	Rodentia	Cricetidae	Cricetulus	ENSCGRT00001013380	3	0	0	0	0	0	0	60	67.391	68.478	Group V
Cricetulus.griseus|ENSCGRT00001025845	Cricetulus.griseus	Chordata	Mammalia	Rodentia	Cricetidae	Cricetulus	ENSCGRT00001025845	1	0	0	0	0	71.667	0	0	0	0	Group IV
Cricetulus.griseus|ENSCGRT00001028999	Cricetulus.griseus	Chordata	Mammalia	Rodentia	Cricetidae	Cricetulus	ENSCGRT00001028999	4	0	70.621	37.356	0	0	0	0	0	0	Group III
Cricetulus.griseus|ENSCGRT00001030045	Cricetulus.griseus	Chordata	Mammalia	Rodentia	Cricetidae	Cricetulus	ENSCGRT00001030045	1	73.596	0	0	0	0	0	0	0	0	Group II
Cricetulus.griseus|ENSCGRT00001030326	Cricetulus.griseus	Chordata	Mammalia	Rodentia	Cricetidae	Cricetulus	ENSCGRT00001030326	4	0	41.379	70.69	32.143	0	0	0	0	0	Group III
Cricetulus.griseus|ENSCGRT00001031241	Cricetulus.griseus	Chordata	Mammalia	Rodentia	Cricetidae	Cricetulus	ENSCGRT00001031241	4	0	0	0	71.515	0	0	0	0	0	Group III
Crocodylus.porosus|ENSCPRT00005000521	Crocodylus.porosus	Chordata	Reptilia	Crocodylia	Crocodylidae	Crocodylus	ENSCPRT00005000521	2	43.846	0	0	0	0	0	0	0	0	Group II
Crocodylus.porosus|ENSCPRT00005011959	Crocodylus.porosus	Chordata	Reptilia	Crocodylia	Crocodylidae	Crocodylus	ENSCPRT00005011959	2	0	0	0	0	44.667	0	0	0	0	Group IV
Ctenopharyngodon.idella|XM_051911736.1	Ctenopharyngodon.idella	Chordata	Actinopteri	Cypriniformes	Xenocyprididae	Ctenopharyngodon	XM_051911736.1	4	0	0	41.026	28.571	0	0	0	0	0	Group III
Ctenopharyngodon.idella|XM_051913375.1	Ctenopharyngodon.idella	Chordata	Actinopteri	Cypriniformes	Xenocyprididae	Ctenopharyngodon	XM_051913375.1	2	28.409	0	0	0	0	0	0	0	0	Group II
Cuculus.canorus|XM_009563295.2	Cuculus.canorus	Chordata	Aves	Cuculiformes	Cuculidae	Cuculus	XM_009563295.2	1	0	0	0	0	47.973	0	0	0	0	Group IV
Cuculus.canorus|XM_009563855.2	Cuculus.canorus	Chordata	Aves	Cuculiformes	Cuculidae	Cuculus	XM_009563855.2	1	48.408	0	0	0	0	0	0	0	0	Group II
Globicephala.melas|XM_030866935.1	Globicephala.melas	Chordata	Mammalia	Artiodactyla	Delphinidae	Globicephala	XM_030866935.1	2	0	0	0	0	0	81.657	0	0	0	Group I
Cuculus.canorus|XM_054087969.1	Cuculus.canorus	Chordata	Aves	Cuculiformes	Cuculidae	Cuculus	XM_054087969.1	4	0	44.218	41.714	29.07	0	0	0	0	0	Group III
Cyanistes.caeruleus|ENSCCET00000015691	Cyanistes.caeruleus	Chordata	Aves	Passeriformes	Paridae	Cyanistes	ENSCCET00000015691	1	0	0	0	0	46.98	0	0	0	0	Group IV
Cyanistes.caeruleus|ENSCCET00000028882	Cyanistes.caeruleus	Chordata	Aves	Passeriformes	Paridae	Cyanistes	ENSCCET00000028882	1	50.323	0	0	0	0	0	0	0	0	Group II
Cyclopterus.lumpus|ENSCLMT00005020592	Cyclopterus.lumpus	Chordata	Actinopteri	Perciformes	Cyclopteridae	Cyclopterus	ENSCLMT00005020592	2	31.818	0	0	0	0	0	0	0	0	Group II
Cyclopterus.lumpus|ENSCLMT00005043096	Cyclopterus.lumpus	Chordata	Actinopteri	Perciformes	Cyclopteridae	Cyclopterus	ENSCLMT00005043096	2	0	0	0	0	27.273	0	0	0	0	Group IV
Cynoglossus.semilaevis|ENSCSET00000007030	Cynoglossus.semilaevis	Chordata	Actinopteri	Pleuronectiformes	Cynoglossidae	Cynoglossus	ENSCSET00000007030	2	27.528	0	0	0	0	0	0	0	0	Group II
Cyprinodon.variegatus|ENSCVAT00000009640	Cyprinodon.variegatus	Chordata	Actinopteri	Cyprinodontiformes	Cyprinodontidae	Cyprinodon	ENSCVAT00000009640	2	29.412	0	0	0	0	0	0	0	0	Group II
Danio.rerio|ENSDART00000110673	Danio.rerio	Chordata	Actinopteri	Cypriniformes	Danionidae	Danio	ENSDART00000110673	2	31.818	0	0	0	0	0	0	0	0	Group II
Danio.rerio|ENSDART00000124574	Danio.rerio	Chordata	Actinopteri	Cypriniformes	Danionidae	Danio	ENSDART00000124574	4	0	0	40.341	31.548	0	0	0	0	0	Group III
Gorilla.gorilla.gorilla|ENSGGOT00000011227	Gorilla.gorilla.gorilla	Chordata	Mammalia	Primates	Hominidae	Gorilla	ENSGGOT00000011227	2	0	0	0	0	0	100	0	0	0	Group I
Dasypus.novemcinctus|ENSDNOT00000005432	Dasypus.novemcinctus	Chordata	Mammalia	Cingulata	Dasypodidae	Dasypus	ENSDNOT00000005432	1	0	0	0	0	85.311	0	0	0	0	Group IV
Dasypus.novemcinctus|ENSDNOT00000009292	Dasypus.novemcinctus	Chordata	Mammalia	Cingulata	Dasypodidae	Dasypus	ENSDNOT00000009292	1	84.27	0	0	0	0	0	0	0	0	Group II
Dasypus.novemcinctus|ENSDNOT00000014500	Dasypus.novemcinctus	Chordata	Mammalia	Cingulata	Dasypodidae	Dasypus	ENSDNOT00000014500	4	0	39.429	81.714	32.37	0	0	0	0	0	Group III
Dasypus.novemcinctus|ENSDNOT00000024272	Dasypus.novemcinctus	Chordata	Mammalia	Cingulata	Dasypodidae	Dasypus	ENSDNOT00000024272	3	0	0	0	0	0	0	71.053	63.317	67.368	Group V
Dasypus.novemcinctus|ENSDNOT00000039319	Dasypus.novemcinctus	Chordata	Mammalia	Cingulata	Dasypodidae	Dasypus	ENSDNOT00000039319	3	0	0	0	0	0	0	62.222	63.441	64.516	Group V
Dasypus.novemcinctus|ENSDNOT00000040735	Dasypus.novemcinctus	Chordata	Mammalia	Cingulata	Dasypodidae	Dasypus	ENSDNOT00000040735	4	0	0	0	72.222	0	0	0	0	0	Group III
Dasypus.novemcinctus|ENSDNOT00000046733	Dasypus.novemcinctus	Chordata	Mammalia	Cingulata	Dasypodidae	Dasypus	ENSDNOT00000046733	4	0	72.515	0	0	0	0	0	0	0	Group III
Delphinapterus.leucas|ENSDLET00000003249	Delphinapterus.leucas	Chordata	Mammalia	Artiodactyla	Monodontidae	Delphinapterus	ENSDLET00000003249	3	0	0	0	0	0	0	65.079	0	0	Group V
Delphinapterus.leucas|ENSDLET00000003319	Delphinapterus.leucas	Chordata	Mammalia	Artiodactyla	Monodontidae	Delphinapterus	ENSDLET00000003319	1	0	0	0	0	77.528	0	0	0	0	Group IV
Gorilla.gorilla|XM_004053526.3	Gorilla.gorilla	Chordata	Mammalia	Primates	Hominidae	Gorilla	XM_004053526.3	2	0	0	0	0	0	100	0	0	0	Group I
Delphinapterus.leucas|ENSDLET00000009021	Delphinapterus.leucas	Chordata	Mammalia	Artiodactyla	Monodontidae	Delphinapterus	ENSDLET00000009021	4	0	0	0	70.053	0	0	0	0	0	Group III
Delphinapterus.leucas|ENSDLET00000009056	Delphinapterus.leucas	Chordata	Mammalia	Artiodactyla	Monodontidae	Delphinapterus	ENSDLET00000009056	4	0	76.836	36.571	29.444	0	0	0	0	0	Group III
Delphinapterus.leucas|ENSDLET00000009063	Delphinapterus.leucas	Chordata	Mammalia	Artiodactyla	Monodontidae	Delphinapterus	ENSDLET00000009063	1	80.337	0	0	0	0	0	0	0	0	Group II
Denticeps.clupeoides|ENSDCDT00000067658	Denticeps.clupeoides	Chordata	Actinopteri	Clupeiformes	Denticipitidae	Denticeps	ENSDCDT00000067658	2	27.35	0	0	0	0	0	0	0	0	Group II
Dicentrarchus.labrax|ENSDLAT00005073428	Dicentrarchus.labrax	Chordata	Actinopteri	Ovalentaria incertae sedis	Moronidae	Dicentrarchus	ENSDLAT00005073428	2	31.579	0	0	0	0	0	0	0	0	Group II
Dipodomys.ordii|ENSDORT00000001442	Dipodomys.ordii	Chordata	Mammalia	Rodentia	Heteromyidae	Dipodomys	ENSDORT00000001442	1	0	0	0	0	74.719	0	0	0	0	Group IV
Dipodomys.ordii|ENSDORT00000008856	Dipodomys.ordii	Chordata	Mammalia	Rodentia	Heteromyidae	Dipodomys	ENSDORT00000008856	4	0	36	73.714	36.667	0	0	0	0	0	Group III
Dipodomys.ordii|ENSDORT00000008858	Dipodomys.ordii	Chordata	Mammalia	Rodentia	Heteromyidae	Dipodomys	ENSDORT00000008858	4	0	0	0	62.36	0	0	0	0	0	Group III
Dipodomys.ordii|ENSDORT00000011288	Dipodomys.ordii	Chordata	Mammalia	Rodentia	Heteromyidae	Dipodomys	ENSDORT00000011288	1	81.461	0	0	0	0	0	0	0	0	Group II
Dipodomys.ordii|ENSDORT00000033391	Dipodomys.ordii	Chordata	Mammalia	Rodentia	Heteromyidae	Dipodomys	ENSDORT00000033391	4	0	74.419	38.65	0	0	0	0	0	0	Group III
Dipodomys.spectabilis|XM_042667782.1	Dipodomys.spectabilis	Chordata	Mammalia	Rodentia	Heteromyidae	Dipodomys	XM_042667782.1	3	0	0	0	0	0	0	59.239	59.296	62.105	Group V
Dipodomys.spectabilis|XM_042681407.1	Dipodomys.spectabilis	Chordata	Mammalia	Rodentia	Heteromyidae	Dipodomys	XM_042681407.1	4	0	0	0	62.371	0	0	0	0	0	Group III
Dipodomys.spectabilis|XM_042681876.1	Dipodomys.spectabilis	Chordata	Mammalia	Rodentia	Heteromyidae	Dipodomys	XM_042681876.1	1	81.461	0	0	0	0	0	0	0	0	Group II
Dipodomys.spectabilis|XM_042681917.1	Dipodomys.spectabilis	Chordata	Mammalia	Rodentia	Heteromyidae	Dipodomys	XM_042681917.1	4	0	34.857	72	36.667	0	0	0	0	0	Group III
Dipodomys.spectabilis|XM_042682257.1	Dipodomys.spectabilis	Chordata	Mammalia	Rodentia	Heteromyidae	Dipodomys	XM_042682257.1	4	0	75	39.645	0	0	0	0	0	0	Group III
Dipodomys.spectabilis|XM_042699026.1	Dipodomys.spectabilis	Chordata	Mammalia	Rodentia	Heteromyidae	Dipodomys	XM_042699026.1	1	0	0	0	0	73.034	0	0	0	0	Group IV
Dromaius.novaehollandiae|ENSDNVT00000021772	Dromaius.novaehollandiae	Chordata	Aves	Casuariiformes	Dromaiidae	Dromaius	ENSDNVT00000021772	4	0	46.154	43.429	30.588	0	0	0	0	0	Group III
Dromaius.novaehollandiae|ENSDNVT00000021795	Dromaius.novaehollandiae	Chordata	Aves	Casuariiformes	Dromaiidae	Dromaius	ENSDNVT00000021795	2	42.553	0	0	0	0	0	0	0	0	Group II
Dromaius.novaehollandiae|ENSDNVT00000022390	Dromaius.novaehollandiae	Chordata	Aves	Casuariiformes	Dromaiidae	Dromaius	ENSDNVT00000022390	1	0	0	0	0	43.333	0	0	0	0	Group IV
Dryobates.pubescens|XM_009897170.2	Dryobates.pubescens	Chordata	Aves	Piciformes	Picidae	Dryobates	XM_009897170.2	1	48.125	0	0	0	0	0	0	0	0	Group II
Dryobates.pubescens|XM_009897171.1	Dryobates.pubescens	Chordata	Aves	Piciformes	Picidae	Dryobates	XM_009897171.1	4	0	41.954	43.678	31.977	0	0	0	0	0	Group III
Dryobates.pubescens|XM_009906402.2	Dryobates.pubescens	Chordata	Aves	Piciformes	Picidae	Dryobates	XM_009906402.2	2	0	0	0	0	39.227	0	0	0	0	Group IV
Gracilinanus.agilis|XM_044679201.1	Gracilinanus.agilis	Chordata	Mammalia	Didelphimorphia	Didelphidae	Gracilinanus	XM_044679201.1	2	0	0	0	0	0	57.988	0	0	0	Group I
Echeneis.naucrates|ENSENLT00000037435	Echeneis.naucrates	Chordata	Actinopteri	Carangiformes	Echeneidae	Echeneis	ENSENLT00000037435	2	30.921	0	0	0	0	0	0	0	0	Group II
Halichoerus.grypus|XM_036118639.1	Halichoerus.grypus	Chordata	Mammalia	Carnivora	Phocidae	Halichoerus	XM_036118639.1	2	0	0	0	0	0	80.473	0	0	0	Group I
Echinops.telfairi|ENSETET00000005722	Echinops.telfairi	Chordata	Mammalia	Afrosoricida	Tenrecidae	Echinops	ENSETET00000005722	2	0	0	0	0	56.425	0	0	0	0	Group IV
Echinops.telfairi|ENSETET00000005937	Echinops.telfairi	Chordata	Mammalia	Afrosoricida	Tenrecidae	Echinops	ENSETET00000005937	3	0	0	0	0	0	0	65.318	67.778	70	Group V
Echinops.telfairi|ENSETET00000011409	Echinops.telfairi	Chordata	Mammalia	Afrosoricida	Tenrecidae	Echinops	ENSETET00000011409	4	0	0	79	0	0	0	0	0	0	Group III
Echinops.telfairi|ENSETET00000011736	Echinops.telfairi	Chordata	Mammalia	Afrosoricida	Tenrecidae	Echinops	ENSETET00000011736	1	76.836	0	0	0	0	0	0	0	0	Group II
Egretta.garzetta|XM_009646248.1	Egretta.garzetta	Chordata	Aves	Pelecaniformes	Ardeidae	Egretta	XM_009646248.1	1	0	0	0	0	42.391	0	0	0	0	Group IV
Egretta.garzetta|XM_009647908.2	Egretta.garzetta	Chordata	Aves	Pelecaniformes	Ardeidae	Egretta	XM_009647908.2	1	47.771	0	0	0	0	0	0	0	0	Group II
Egretta.garzetta|XM_009647919.2	Egretta.garzetta	Chordata	Aves	Pelecaniformes	Ardeidae	Egretta	XM_009647919.2	4	0	47.552	45.143	31.765	0	0	0	0	0	Group III
Electrophorus.electricus|ENSEEET00000000174	Electrophorus.electricus	Chordata	Actinopteri	Gymnotiformes	Gymnotidae	Electrophorus	ENSEEET00000000174	2	0	0	0	0	24.852	0	0	0	0	Group IV
Electrophorus.electricus|ENSEEET00000038215	Electrophorus.electricus	Chordata	Actinopteri	Gymnotiformes	Gymnotidae	Electrophorus	ENSEEET00000038215	4	0	0	40.805	29.947	0	0	0	0	0	Group III
Electrophorus.electricus|ENSEEET00000038217	Electrophorus.electricus	Chordata	Actinopteri	Gymnotiformes	Gymnotidae	Electrophorus	ENSEEET00000038217	2	32	0	0	0	0	0	0	0	0	Group II
Hippopotamus.amphibius|XM_057743100.1	Hippopotamus.amphibius	Chordata	Mammalia	Artiodactyla	Hippopotamidae	Hippopotamus	XM_057743100.1	2	0	0	0	0	0	81.921	0	0	0	Group I
Elephantulus.edwardii|XM_006886103.1	Elephantulus.edwardii	Chordata	Mammalia	Macroscelidea	Macroscelididae	Elephantulus	XM_006886103.1	1	0	0	0	0	68.539	0	0	0	0	Group IV
Elephantulus.edwardii|XM_006887993.1	Elephantulus.edwardii	Chordata	Mammalia	Macroscelidea	Macroscelididae	Elephantulus	XM_006887993.1	1	78.286	0	0	0	0	0	0	0	0	Group II
Elephantulus.edwardii|XM_006887994.1	Elephantulus.edwardii	Chordata	Mammalia	Macroscelidea	Macroscelididae	Elephantulus	XM_006887994.1	4	0	50.877	0	0	0	0	0	0	0	Group III
Elephantulus.edwardii|XM_006887995.1	Elephantulus.edwardii	Chordata	Mammalia	Macroscelidea	Macroscelididae	Elephantulus	XM_006887995.1	4	0	37.288	73.714	33.708	0	0	0	0	0	Group III
Elephantulus.edwardii|XM_006887996.1	Elephantulus.edwardii	Chordata	Mammalia	Macroscelidea	Macroscelididae	Elephantulus	XM_006887996.1	4	0	0	0	56.354	0	0	0	0	0	Group III
Elephantulus.edwardii|XM_006901124.1	Elephantulus.edwardii	Chordata	Mammalia	Macroscelidea	Macroscelididae	Elephantulus	XM_006901124.1	3	0	0	0	0	0	0	64.804	67.488	70.256	Group V
Elephas.maximus|XM_049858484.1	Elephas.maximus	Chordata	Mammalia	Proboscidea	Elephantidae	Elephas	XM_049858484.1	4	0	0	0	66.298	0	0	0	0	0	Group III
Elephas.maximus|XM_049858570.1	Elephas.maximus	Chordata	Mammalia	Proboscidea	Elephantidae	Elephas	XM_049858570.1	1	82.584	0	0	0	0	0	0	0	0	Group II
Elephas.maximus|XM_049858572.1	Elephas.maximus	Chordata	Mammalia	Proboscidea	Elephantidae	Elephas	XM_049858572.1	4	0	59.064	0	0	0	0	0	0	0	Group III
Elephas.maximus|XM_049858573.1	Elephas.maximus	Chordata	Mammalia	Proboscidea	Elephantidae	Elephas	XM_049858573.1	4	0	41.096	79.545	0	0	0	0	0	0	Group III
Elephas.maximus|XM_049883817.1	Elephas.maximus	Chordata	Mammalia	Proboscidea	Elephantidae	Elephas	XM_049883817.1	1	0	0	0	0	84.358	0	0	0	0	Group IV
Elephas.maximus|XM_049883818.1	Elephas.maximus	Chordata	Mammalia	Proboscidea	Elephantidae	Elephas	XM_049883818.1	1	0	0	0	0	86.034	0	0	0	0	Group IV
Elephas.maximus|XM_049883819.1	Elephas.maximus	Chordata	Mammalia	Proboscidea	Elephantidae	Elephas	XM_049883819.1	1	0	0	0	0	86.034	0	0	0	0	Group IV
Elephas.maximus|XM_049883820.1	Elephas.maximus	Chordata	Mammalia	Proboscidea	Elephantidae	Elephas	XM_049883820.1	1	0	0	0	0	83.24	0	0	0	0	Group IV
Hipposideros.armiger|XM_019640525.1	Hipposideros.armiger	Chordata	Mammalia	Chiroptera	Hipposideridae	Hipposideros	XM_019640525.1	2	0	0	0	0	0	85.207	0	0	0	Group I
Elephas.maximus|XM_049901489.1	Elephas.maximus	Chordata	Mammalia	Proboscidea	Elephantidae	Elephas	XM_049901489.1	3	0	0	0	0	0	0	63.492	69.849	72.396	Group V
Elephas.maximus|XM_049902467.1	Elephas.maximus	Chordata	Mammalia	Proboscidea	Elephantidae	Elephas	XM_049902467.1	3	0	0	0	0	0	0	62.567	69.634	71.728	Group V
Elephas.maximus|XM_049902468.1	Elephas.maximus	Chordata	Mammalia	Proboscidea	Elephantidae	Elephas	XM_049902468.1	3	0	0	0	0	0	0	62.827	71.728	73.298	Group V
Elephas.maximus|XM_049902470.1	Elephas.maximus	Chordata	Mammalia	Proboscidea	Elephantidae	Elephas	XM_049902470.1	3	0	0	0	0	0	0	58.128	63.902	65.854	Group V
Hyaena.hyaena|XM_039245620.1	Hyaena.hyaena	Chordata	Mammalia	Carnivora	Hyaenidae	Hyaena	XM_039245620.1	2	0	0	0	0	0	81.657	0	0	0	Group I
Enhydra.lutris|XM_022495389.1	Enhydra.lutris	Chordata	Mammalia	Carnivora	Mustelidae	Enhydra	XM_022495389.1	1	0	0	0	0	79.33	0	0	0	0	Group IV
Enhydra.lutris|XM_022508631.1	Enhydra.lutris	Chordata	Mammalia	Carnivora	Mustelidae	Enhydra	XM_022508631.1	4	26.115	38.506	82.759	31.707	0	0	0	0	0	Group III
Enhydra.lutris|XM_022508694.1	Enhydra.lutris	Chordata	Mammalia	Carnivora	Mustelidae	Enhydra	XM_022508694.1	4	0	0	0	69.325	0	0	0	0	0	Group III
Enhydra.lutris|XM_022508875.1	Enhydra.lutris	Chordata	Mammalia	Carnivora	Mustelidae	Enhydra	XM_022508875.1	1	80.368	0	0	0	0	0	0	0	0	Group II
Enhydra.lutris|XM_022508996.1	Enhydra.lutris	Chordata	Mammalia	Carnivora	Mustelidae	Enhydra	XM_022508996.1	4	0	80.233	37.931	30.882	0	0	0	0	0	Group III
Enhydra.lutris|XM_022525305.1	Enhydra.lutris	Chordata	Mammalia	Carnivora	Mustelidae	Enhydra	XM_022525305.1	3	0	0	0	0	0	0	64.767	70	71.939	Group V
Enhydra.lutris|XM_022525316.1	Enhydra.lutris	Chordata	Mammalia	Carnivora	Mustelidae	Enhydra	XM_022525316.1	3	0	0	0	0	0	0	70.157	62.963	65.079	Group V
Hylobates.moloch|XM_032171654.1	Hylobates.moloch	Chordata	Mammalia	Primates	Hylobatidae	Hylobates	XM_032171654.1	2	0	0	0	0	0	98.246	0	0	0	Group I
Eptesicus.fuscus|XM_008148766.3	Eptesicus.fuscus	Chordata	Mammalia	Chiroptera	Vespertilionidae	Eptesicus	XM_008148766.3	1	0	0	0	0	70.95	0	0	0	0	Group IV
Eptesicus.fuscus|XM_008154173.3	Eptesicus.fuscus	Chordata	Mammalia	Chiroptera	Vespertilionidae	Eptesicus	XM_008154173.3	1	82.584	0	0	0	0	0	0	0	0	Group II
Eptesicus.fuscus|XM_008154275.3	Eptesicus.fuscus	Chordata	Mammalia	Chiroptera	Vespertilionidae	Eptesicus	XM_008154275.3	4	0	78.443	39.429	0	0	0	0	0	0	Group III
Eptesicus.fuscus|XM_028129223.2	Eptesicus.fuscus	Chordata	Mammalia	Chiroptera	Vespertilionidae	Eptesicus	XM_028129223.2	4	0	0	0	71.429	0	0	0	0	0	Group III
Eptesicus.fuscus|XM_028129228.2	Eptesicus.fuscus	Chordata	Mammalia	Chiroptera	Vespertilionidae	Eptesicus	XM_028129228.2	4	27.684	36.782	73.563	35.185	0	0	0	0	0	Group III
Eptesicus.fuscus|XM_054711120.1	Eptesicus.fuscus	Chordata	Mammalia	Chiroptera	Vespertilionidae	Eptesicus	XM_054711120.1	3	0	0	0	0	0	0	66.129	67.164	69.948	Group V
Eptesicus.fuscus|XM_054711121.1	Eptesicus.fuscus	Chordata	Mammalia	Chiroptera	Vespertilionidae	Eptesicus	XM_054711121.1	3	0	0	0	0	0	0	66.31	67.662	70.466	Group V
Eptesicus.fuscus|XM_054725260.1	Eptesicus.fuscus	Chordata	Mammalia	Chiroptera	Vespertilionidae	Eptesicus	XM_054725260.1	3	0	0	0	0	0	0	67.708	68.5	71.875	Group V
Eptesicus.fuscus|XM_054725261.1	Eptesicus.fuscus	Chordata	Mammalia	Chiroptera	Vespertilionidae	Eptesicus	XM_054725261.1	3	0	0	0	0	0	0	68.229	69	72.396	Group V
Eptesicus.fuscus|XM_054725262.1	Eptesicus.fuscus	Chordata	Mammalia	Chiroptera	Vespertilionidae	Eptesicus	XM_054725262.1	3	0	0	0	0	0	0	68.229	69	72.396	Group V
Eptesicus.fuscus|XM_054725263.1	Eptesicus.fuscus	Chordata	Mammalia	Chiroptera	Vespertilionidae	Eptesicus	XM_054725263.1	3	0	0	0	0	0	0	67.708	68.5	72.251	Group V
Eptesicus.fuscus|XM_054725264.1	Eptesicus.fuscus	Chordata	Mammalia	Chiroptera	Vespertilionidae	Eptesicus	XM_054725264.1	3	0	0	0	0	0	0	72.254	69	73.034	Group V
Equus.asinus|ENSEAST00005007139	Equus.asinus	Chordata	Mammalia	Perissodactyla	Equidae	Equus	ENSEAST00005007139	4	0	0	0	71.505	0	0	0	0	0	Group III
Equus.asinus|ENSEAST00005007157	Equus.asinus	Chordata	Mammalia	Perissodactyla	Equidae	Equus	ENSEAST00005007157	4	0	35.429	76.705	32.515	0	0	0	0	0	Group III
Equus.asinus|ENSEAST00005012380	Equus.asinus	Chordata	Mammalia	Perissodactyla	Equidae	Equus	ENSEAST00005012380	1	0	0	0	0	80.447	0	0	0	0	Group IV
Equus.asinus|ENSEAST00005020172	Equus.asinus	Chordata	Mammalia	Perissodactyla	Equidae	Equus	ENSEAST00005020172	3	0	0	0	0	0	0	71.204	64.021	66.138	Group V
Equus.asinus|ENSEAST00005045308	Equus.asinus	Chordata	Mammalia	Perissodactyla	Equidae	Equus	ENSEAST00005045308	3	0	0	0	0	0	0	64.171	69	70.918	Group V
Equus.asinus|ENSEAST00005058903	Equus.asinus	Chordata	Mammalia	Perissodactyla	Equidae	Equus	ENSEAST00005058903	3	0	0	0	0	0	0	62.032	68.5	69.898	Group V
Equus.asinus|ENSEAST00005067128	Equus.asinus	Chordata	Mammalia	Perissodactyla	Equidae	Equus	ENSEAST00005067128	1	83.708	0	0	0	0	0	0	0	0	Group II
Equus.asinus|ENSEAST00005072902	Equus.asinus	Chordata	Mammalia	Perissodactyla	Equidae	Equus	ENSEAST00005072902	3	0	0	0	0	0	0	75.393	69.841	71.958	Group V
Equus.caballus|ENSECAT00000000232	Equus.caballus	Chordata	Mammalia	Perissodactyla	Equidae	Equus	ENSECAT00000000232	3	0	0	0	0	0	0	60.963	67.822	69.192	Group V
Equus.caballus|ENSECAT00000004316	Equus.caballus	Chordata	Mammalia	Perissodactyla	Equidae	Equus	ENSECAT00000004316	3	0	0	0	0	0	0	71.204	65.608	67.196	Group V
Equus.caballus|ENSECAT00000005111	Equus.caballus	Chordata	Mammalia	Perissodactyla	Equidae	Equus	ENSECAT00000005111	3	0	0	0	0	0	0	71.204	65.079	66.667	Group V
Equus.caballus|ENSECAT00000009338	Equus.caballus	Chordata	Mammalia	Perissodactyla	Equidae	Equus	ENSECAT00000009338	1	83.708	0	0	0	0	0	0	0	0	Group II
Equus.caballus|ENSECAT00000012752	Equus.caballus	Chordata	Mammalia	Perissodactyla	Equidae	Equus	ENSECAT00000012752	4	0	0	0	70.968	0	0	0	0	0	Group III
Equus.caballus|ENSECAT00000020804	Equus.caballus	Chordata	Mammalia	Perissodactyla	Equidae	Equus	ENSECAT00000020804	1	0	0	0	0	79.888	0	0	0	0	Group IV
Equus.caballus|ENSECAT00000035502	Equus.caballus	Chordata	Mammalia	Perissodactyla	Equidae	Equus	ENSECAT00000035502	4	0	35.057	75.568	31.902	0	0	0	0	0	Group III
Equus.caballus|ENSECAT00000050689	Equus.caballus	Chordata	Mammalia	Perissodactyla	Equidae	Equus	ENSECAT00000050689	4	0	70.349	0	0	0	0	0	0	0	Group III
Equus.caballus|ENSECAT00000055375	Equus.caballus	Chordata	Mammalia	Perissodactyla	Equidae	Equus	ENSECAT00000055375	3	0	0	0	0	0	0	62.032	68.5	69.898	Group V
Equus.przewalskii|XM_008506854.1	Equus.przewalskii	Chordata	Mammalia	Perissodactyla	Equidae	Equus	XM_008506854.1	3	0	0	0	0	0	0	70.681	64.55	66.138	Group V
Equus.przewalskii|XM_008508462.1	Equus.przewalskii	Chordata	Mammalia	Perissodactyla	Equidae	Equus	XM_008508462.1	2	82.54	0	0	0	0	0	0	0	0	Group II
Equus.przewalskii|XM_008510729.1	Equus.przewalskii	Chordata	Mammalia	Perissodactyla	Equidae	Equus	XM_008510729.1	4	0	0	0	70.43	0	0	0	0	0	Group III
Equus.przewalskii|XM_008511214.1	Equus.przewalskii	Chordata	Mammalia	Perissodactyla	Equidae	Equus	XM_008511214.1	4	0	0	74.834	0	0	0	0	0	0	Group III
Equus.przewalskii|XM_008512581.1	Equus.przewalskii	Chordata	Mammalia	Perissodactyla	Equidae	Equus	XM_008512581.1	3	0	0	0	0	0	0	74.214	0	68.153	Group V
Equus.przewalskii|XM_008532671.1	Equus.przewalskii	Chordata	Mammalia	Perissodactyla	Equidae	Equus	XM_008532671.1	1	0	0	0	0	79.888	0	0	0	0	Group IV
Equus.quagga|XM_046652705.1	Equus.quagga	Chordata	Mammalia	Perissodactyla	Equidae	Equus	XM_046652705.1	1	0	0	0	0	80.447	0	0	0	0	Group IV
Equus.quagga|XM_046678973.1	Equus.quagga	Chordata	Mammalia	Perissodactyla	Equidae	Equus	XM_046678973.1	3	0	0	0	0	0	0	75.916	70.37	72.487	Group V
Equus.quagga|XM_046680419.1	Equus.quagga	Chordata	Mammalia	Perissodactyla	Equidae	Equus	XM_046680419.1	3	0	0	0	0	0	0	71.204	64.021	65.608	Group V
Equus.quagga|XM_046680541.1	Equus.quagga	Chordata	Mammalia	Perissodactyla	Equidae	Equus	XM_046680541.1	4	0	75	0	0	0	0	0	0	0	Group III
Equus.quagga|XM_046680542.1	Equus.quagga	Chordata	Mammalia	Perissodactyla	Equidae	Equus	XM_046680542.1	4	0	0	0	74.534	0	0	0	0	0	Group III
Equus.quagga|XM_046680636.1	Equus.quagga	Chordata	Mammalia	Perissodactyla	Equidae	Equus	XM_046680636.1	4	0	35.882	76.705	32.515	0	0	0	0	0	Group III
Equus.quagga|XM_046683786.1	Equus.quagga	Chordata	Mammalia	Perissodactyla	Equidae	Equus	XM_046683786.1	1	84.27	0	0	0	0	0	0	0	0	Group II
Erinaceus.europaeus|ENSEEUT00000002923	Erinaceus.europaeus	Chordata	Mammalia	Eulipotyphla	Erinaceidae	Erinaceus	ENSEEUT00000002923	3	0	0	0	0	0	0	64.398	63.58	66.049	Group V
Erinaceus.europaeus|ENSEEUT00000004607	Erinaceus.europaeus	Chordata	Mammalia	Eulipotyphla	Erinaceidae	Erinaceus	ENSEEUT00000004607	1	0	0	0	0	76.536	0	0	0	0	Group IV
Erinaceus.europaeus|ENSEEUT00000005112	Erinaceus.europaeus	Chordata	Mammalia	Eulipotyphla	Erinaceidae	Erinaceus	ENSEEUT00000005112	4	0	73.684	0	0	0	0	0	0	0	Group III
Erinaceus.europaeus|ENSEEUT00000014726	Erinaceus.europaeus	Chordata	Mammalia	Eulipotyphla	Erinaceidae	Erinaceus	ENSEEUT00000014726	1	89.109	0	0	0	0	0	0	0	0	Group II
Erpetoichthys.calabaricus|ENSECRT00000006892	Erpetoichthys.calabaricus	Chordata	Cladistia	Polypteriformes	Polypteridae	Erpetoichthys	ENSECRT00000006892	2	30.857	0	0	0	0	0	0	0	0	Group II
Erythrura.gouldiae|ENSEGOT00005019128	Erythrura.gouldiae	Chordata	Aves	Passeriformes	Passeridae	Chloebia	ENSEGOT00005019128	1	0	0	0	0	48.299	0	0	0	0	Group IV
Erythrura.gouldiae|ENSEGOT00005026322	Erythrura.gouldiae	Chordata	Aves	Passeriformes	Passeridae	Chloebia	ENSEGOT00005026322	2	41.606	0	0	0	0	0	0	0	0	Group II
Esox.lucius|ENSELUT00000055491	Esox.lucius	Chordata	Actinopteri	Esociformes	Esocidae	Esox	ENSELUT00000055491	2	30.899	0	0	0	0	0	0	0	0	Group II
Eumetopias.jubatus|XM_028090738.1	Eumetopias.jubatus	Chordata	Mammalia	Carnivora	Otariidae	Eumetopias	XM_028090738.1	3	0	0	0	0	0	0	70.681	63.492	65.608	Group V
Eumetopias.jubatus|XM_028090739.1	Eumetopias.jubatus	Chordata	Mammalia	Carnivora	Otariidae	Eumetopias	XM_028090739.1	3	0	0	0	0	0	0	63.102	70.37	73.016	Group V
Eumetopias.jubatus|XM_028110753.1	Eumetopias.jubatus	Chordata	Mammalia	Carnivora	Otariidae	Eumetopias	XM_028110753.1	1	0	0	0	0	83.24	0	0	0	0	Group IV
Ictidomys.tridecemlineatus|ENSSTOT00000001783	Ictidomys.tridecemlineatus	Chordata	Mammalia	Rodentia	Sciuridae	Ictidomys	ENSSTOT00000001783	2	0	0	0	0	0	79.769	0	0	0	Group I
Eumetopias.jubatus|XM_028120108.1	Eumetopias.jubatus	Chordata	Mammalia	Carnivora	Otariidae	Eumetopias	XM_028120108.1	4	0	0	0	70.44	0	0	0	0	0	Group III
Eumetopias.jubatus|XM_028120116.1	Eumetopias.jubatus	Chordata	Mammalia	Carnivora	Otariidae	Eumetopias	XM_028120116.1	4	26.667	37.931	85.057	32.927	0	0	0	0	0	Group III
Eumetopias.jubatus|XM_028120121.1	Eumetopias.jubatus	Chordata	Mammalia	Carnivora	Otariidae	Eumetopias	XM_028120121.1	1	83.125	0	0	0	0	0	0	0	0	Group II
Eumetopias.jubatus|XM_028120122.1	Eumetopias.jubatus	Chordata	Mammalia	Carnivora	Otariidae	Eumetopias	XM_028120122.1	4	0	76.836	39.08	34.586	0	0	0	0	0	Group III
Eumetopias.jubatus|XM_028125265.1	Eumetopias.jubatus	Chordata	Mammalia	Carnivora	Otariidae	Eumetopias	XM_028125265.1	3	0	0	0	0	0	0	71.429	69.136	71.605	Group V
Eurypyga.helias|XM_010150483.1	Eurypyga.helias	Chordata	Aves	Gruiformes	Eurypygidae	Eurypyga	XM_010150483.1	4	0	46.154	42.286	30.769	0	0	0	0	0	Group III
Eurypyga.helias|XM_010151288.1	Eurypyga.helias	Chordata	Aves	Gruiformes	Eurypygidae	Eurypyga	XM_010151288.1	1	0	0	0	0	47.333	0	0	0	0	Group IV
Eurypyga.helias|XM_010160376.1	Eurypyga.helias	Chordata	Aves	Gruiformes	Eurypygidae	Eurypyga	XM_010160376.1	2	46.25	0	0	0	0	0	0	0	0	Group II
Falco.cherrug|XM_005431871.3	Falco.cherrug	Chordata	Aves	Falconiformes	Falconidae	Falco	XM_005431871.3	1	0	0	0	0	46	0	0	0	0	Group IV
Falco.cherrug|XM_005447094.2	Falco.cherrug	Chordata	Aves	Falconiformes	Falconidae	Falco	XM_005447094.2	1	47.853	0	0	0	0	0	0	0	0	Group II
Falco.cherrug|XM_014286564.2	Falco.cherrug	Chordata	Aves	Falconiformes	Falconidae	Falco	XM_014286564.2	4	0	43.636	44.571	31.792	0	0	0	0	0	Group III
Falco.peregrinus|XM_005230324.2	Falco.peregrinus	Chordata	Aves	Falconiformes	Falconidae	Falco	XM_005230324.2	1	48.171	0	0	0	0	0	0	0	0	Group II
Falco.peregrinus|XM_005242062.3	Falco.peregrinus	Chordata	Aves	Falconiformes	Falconidae	Falco	XM_005242062.3	1	0	0	0	0	46	0	0	0	0	Group IV
Falco.peregrinus|XM_013305074.2	Falco.peregrinus	Chordata	Aves	Falconiformes	Falconidae	Falco	XM_013305074.2	4	0	43.636	44.571	31.792	0	0	0	0	0	Group III
Falco.tinnunculus|ENSFTIT00000000063	Falco.tinnunculus	Chordata	Aves	Falconiformes	Falconidae	Falco	ENSFTIT00000000063	1	0	0	0	0	46	0	0	0	0	Group IV
Jaculus.jaculus|XM_004650516.2	Jaculus.jaculus	Chordata	Mammalia	Rodentia	Dipodidae	Jaculus	XM_004650516.2	2	0	0	0	0	0	71.676	0	0	0	Group I
Falco.tinnunculus|ENSFTIT00000003218	Falco.tinnunculus	Chordata	Aves	Falconiformes	Falconidae	Falco	ENSFTIT00000003218	4	0	41.818	42.857	30.058	0	0	0	0	0	Group III
Falco.tinnunculus|ENSFTIT00000003223	Falco.tinnunculus	Chordata	Aves	Falconiformes	Falconidae	Falco	ENSFTIT00000003223	1	47.853	0	0	0	0	0	0	0	0	Group II
Felis.catus|ENSFCAT00000006478	Felis.catus	Chordata	Mammalia	Carnivora	Felidae	Felis	ENSFCAT00000006478	4	0	76.744	33.714	0	0	0	0	0	0	Group III
Lagenorhynchus.obliquidens|XM_027108243.1	Lagenorhynchus.obliquidens	Chordata	Mammalia	Artiodactyla	Delphinidae	Lagenorhynchus	XM_027108243.1	2	0	0	0	0	0	82.249	0	0	0	Group I
Felis.catus|ENSFCAT00000010740	Felis.catus	Chordata	Mammalia	Carnivora	Felidae	Felis	ENSFCAT00000010740	3	0	0	0	0	0	0	70.707	63.351	65.445	Group V
Felis.catus|ENSFCAT00000013519	Felis.catus	Chordata	Mammalia	Carnivora	Felidae	Felis	ENSFCAT00000013519	1	78.531	0	0	0	0	0	0	0	0	Group II
Felis.catus|ENSFCAT00000013831	Felis.catus	Chordata	Mammalia	Carnivora	Felidae	Felis	ENSFCAT00000013831	4	0	38.506	83.908	32.927	0	0	0	0	0	Group III
Felis.catus|ENSFCAT00000013832	Felis.catus	Chordata	Mammalia	Carnivora	Felidae	Felis	ENSFCAT00000013832	4	0	0	0	74.39	0	0	0	0	0	Group III
Felis.catus|ENSFCAT00000015530	Felis.catus	Chordata	Mammalia	Carnivora	Felidae	Felis	ENSFCAT00000015530	1	0	0	0	0	85.955	0	0	0	0	Group IV
Felis.catus|ENSFCAT00000031323	Felis.catus	Chordata	Mammalia	Carnivora	Felidae	Felis	ENSFCAT00000031323	3	0	0	0	0	0	0	71.204	65.969	68.254	Group V
Ficedula.albicollis|ENSFALT00000010563	Ficedula.albicollis	Chordata	Aves	Passeriformes	Muscicapidae	Ficedula	ENSFALT00000010563	1	0	0	0	0	45.304	0	0	0	0	Group IV
Ficedula.albicollis|ENSFALT00000045134	Ficedula.albicollis	Chordata	Aves	Passeriformes	Muscicapidae	Ficedula	ENSFALT00000045134	2	49.038	0	0	0	0	0	0	0	0	Group II
Fukomys.damarensis|ENSFDAT00000015187	Fukomys.damarensis	Chordata	Mammalia	Rodentia	Bathyergidae	Fukomys	ENSFDAT00000015187	1	80.247	0	0	0	0	0	0	0	0	Group II
Fukomys.damarensis|ENSFDAT00000017293	Fukomys.damarensis	Chordata	Mammalia	Rodentia	Bathyergidae	Fukomys	ENSFDAT00000017293	4	0	38.983	77.273	0	0	0	0	0	0	Group III
Fukomys.damarensis|ENSFDAT00000020737	Fukomys.damarensis	Chordata	Mammalia	Rodentia	Bathyergidae	Fukomys	ENSFDAT00000020737	4	0	0	0	66.463	0	0	0	0	0	Group III
Fukomys.damarensis|ENSFDAT00000023238	Fukomys.damarensis	Chordata	Mammalia	Rodentia	Bathyergidae	Fukomys	ENSFDAT00000023238	1	0	0	0	0	73.184	0	0	0	0	Group IV
Fukomys.damarensis|ENSFDAT00000028264	Fukomys.damarensis	Chordata	Mammalia	Rodentia	Bathyergidae	Fukomys	ENSFDAT00000028264	4	0	71.751	36.416	0	0	0	0	0	0	Group III
Fukomys.damarensis|ENSFDAT00000029578	Fukomys.damarensis	Chordata	Mammalia	Rodentia	Bathyergidae	Fukomys	ENSFDAT00000029578	3	0	0	0	0	0	0	58.857	68.333	68.889	Group V
Fulmarus.glacialis|XM_009577302.1	Fulmarus.glacialis	Chordata	Aves	Procellariiformes	Procellariidae	Fulmarus	XM_009577302.1	1	0	0	0	0	46.309	0	0	0	0	Group IV
Fulmarus.glacialis|XM_009582872.1	Fulmarus.glacialis	Chordata	Aves	Procellariiformes	Procellariidae	Fulmarus	XM_009582872.1	2	44.444	0	0	0	0	0	0	0	0	Group II
Fulmarus.glacialis|XM_009582873.1	Fulmarus.glacialis	Chordata	Aves	Procellariiformes	Procellariidae	Fulmarus	XM_009582873.1	4	0	47.552	44	32.749	0	0	0	0	0	Group III
Fundulus.heteroclitus|ENSFHET00000029019	Fundulus.heteroclitus	Chordata	Actinopteri	Cyprinodontiformes	Fundulidae	Fundulus	ENSFHET00000029019	2	29.412	0	0	0	0	0	0	0	0	Group II
Gadus.morhua|ENSGMOT00000060815	Gadus.morhua	Chordata	Actinopteri	Gadiformes	Gadidae	Gadus	ENSGMOT00000060815	2	29.221	0	0	0	0	0	0	0	0	Group II
Galeopterus.variegatus|XM_008582050.1	Galeopterus.variegatus	Chordata	Mammalia	Dermoptera	Cynocephalidae	Galeopterus	XM_008582050.1	3	0	0	0	0	0	0	78.01	73.016	74.603	Group V
Galeopterus.variegatus|XM_008583383.1	Galeopterus.variegatus	Chordata	Mammalia	Dermoptera	Cynocephalidae	Galeopterus	XM_008583383.1	3	0	0	0	0	0	0	70.073	75.54	77.698	Group V
Galeopterus.variegatus|XM_008584712.1	Galeopterus.variegatus	Chordata	Mammalia	Dermoptera	Cynocephalidae	Galeopterus	XM_008584712.1	1	84.831	0	0	0	0	0	0	0	0	Group II
Galeopterus.variegatus|XM_008588855.1	Galeopterus.variegatus	Chordata	Mammalia	Dermoptera	Cynocephalidae	Galeopterus	XM_008588855.1	1	0	0	0	0	87.709	0	0	0	0	Group IV
Galeopterus.variegatus|XM_008591789.1	Galeopterus.variegatus	Chordata	Mammalia	Dermoptera	Cynocephalidae	Galeopterus	XM_008591789.1	4	0	0	0	74.163	0	0	0	0	0	Group III
Galeopterus.variegatus|XM_008593613.1	Galeopterus.variegatus	Chordata	Mammalia	Dermoptera	Cynocephalidae	Galeopterus	XM_008593613.1	4	0	77.401	37.714	30.114	0	0	0	0	0	Group III
Galeopterus.variegatus|XM_008593616.1	Galeopterus.variegatus	Chordata	Mammalia	Dermoptera	Cynocephalidae	Galeopterus	XM_008593616.1	4	0	39.429	85.795	34.969	0	0	0	0	0	Group III
Galeopterus.variegatus|XM_008593617.1	Galeopterus.variegatus	Chordata	Mammalia	Dermoptera	Cynocephalidae	Galeopterus	XM_008593617.1	4	0	0	0	74.163	0	0	0	0	0	Group III
Lemur.catta|XM_045555240.1	Lemur.catta	Chordata	Mammalia	Primates	Lemuridae	Lemur	XM_045555240.1	2	0	0	0	0	0	86.55	0	0	0	Group I
Gallus.gallus|ENSGALT00010029910	Gallus.gallus	Chordata	Aves	Galliformes	Phasianidae	Gallus	ENSGALT00010029910	1	0	0	0	0	44.595	0	0	0	0	Group IV
Gallus.gallus|ENSGALT00010065794	Gallus.gallus	Chordata	Aves	Galliformes	Phasianidae	Gallus	ENSGALT00010065794	1	48.366	0	0	0	0	0	0	0	0	Group II
Gallus.gallus|ENSGALT00010065801	Gallus.gallus	Chordata	Aves	Galliformes	Phasianidae	Gallus	ENSGALT00010065801	4	0	46.154	41.143	30.233	0	0	0	0	0	Group III
Gambusia.affinis|ENSGAFT00000006918	Gambusia.affinis	Chordata	Actinopteri	Cyprinodontiformes	Poeciliidae	Gambusia	ENSGAFT00000006918	2	30.405	0	0	0	0	0	0	0	0	Group II
Gavia.stellata|XM_009806921.1	Gavia.stellata	Chordata	Aves	Gaviiformes	Gaviidae	Gavia	XM_009806921.1	2	43.396	0	0	0	0	0	0	0	0	Group II
Gavia.stellata|XM_009806922.1	Gavia.stellata	Chordata	Aves	Gaviiformes	Gaviidae	Gavia	XM_009806922.1	4	0	44.898	41.714	32.37	0	0	0	0	0	Group III
Gavia.stellata|XM_009816315.1	Gavia.stellata	Chordata	Aves	Gaviiformes	Gaviidae	Gavia	XM_009816315.1	1	0	0	0	0	46.622	0	0	0	0	Group IV
Gekko.japonicus|XM_015427655.1	Gekko.japonicus	Chordata	Lepidosauria	Squamata	Gekkonidae	Gekko	XM_015427655.1	4	0	37.143	47.977	34.161	0	0	0	0	0	Group III
Gekko.japonicus|XM_015427666.1	Gekko.japonicus	Chordata	Lepidosauria	Squamata	Gekkonidae	Gekko	XM_015427666.1	4	0	0	0	30.539	0	0	0	0	0	Group III
Gekko.japonicus|XM_015427775.1	Gekko.japonicus	Chordata	Lepidosauria	Squamata	Gekkonidae	Gekko	XM_015427775.1	1	52.976	0	0	0	0	0	0	0	0	Group II
Geospiza.fortis|ENSGFOT00000006521	Geospiza.fortis	Chordata	Aves	Passeriformes	Thraupidae	Geospiza	ENSGFOT00000006521	2	53.731	0	0	0	0	0	0	0	0	Group II
Geospiza.fortis|ENSGFOT00000010474	Geospiza.fortis	Chordata	Aves	Passeriformes	Thraupidae	Geospiza	ENSGFOT00000010474	1	0	0	0	0	48.299	0	0	0	0	Group IV
Globicephala.melas|XM_030839139.1	Globicephala.melas	Chordata	Mammalia	Artiodactyla	Delphinidae	Globicephala	XM_030839139.1	3	0	0	0	0	0	0	71.429	60.317	61.905	Group V
Globicephala.melas|XM_030852473.1	Globicephala.melas	Chordata	Mammalia	Artiodactyla	Delphinidae	Globicephala	XM_030852473.1	3	0	0	0	0	0	0	70.69	76.216	77.838	Group V
Globicephala.melas|XM_030866934.1	Globicephala.melas	Chordata	Mammalia	Artiodactyla	Delphinidae	Globicephala	XM_030866934.1	1	0	0	0	0	76.966	0	0	0	0	Group IV
Leopardus.geoffroyi|XM_045463106.1	Leopardus.geoffroyi	Chordata	Mammalia	Carnivora	Felidae	Leopardus	XM_045463106.1	2	0	0	0	0	0	81.657	0	0	0	Group I
Globicephala.melas|XM_030872861.1	Globicephala.melas	Chordata	Mammalia	Artiodactyla	Delphinidae	Globicephala	XM_030872861.1	1	79.775	0	0	0	0	0	0	0	0	Group II
Globicephala.melas|XM_030872863.1	Globicephala.melas	Chordata	Mammalia	Artiodactyla	Delphinidae	Globicephala	XM_030872863.1	4	0	76.836	36	29.286	0	0	0	0	0	Group III
Globicephala.melas|XM_030872867.1	Globicephala.melas	Chordata	Mammalia	Artiodactyla	Delphinidae	Globicephala	XM_030872867.1	4	0	0	0	76.829	0	0	0	0	0	Group III
Globicephala.melas|XM_030873080.1	Globicephala.melas	Chordata	Mammalia	Artiodactyla	Delphinidae	Globicephala	XM_030873080.1	4	0	38.356	73.988	0	0	0	0	0	0	Group III
Globicephala.melas|XM_030874535.1	Globicephala.melas	Chordata	Mammalia	Artiodactyla	Delphinidae	Globicephala	XM_030874535.1	3	0	0	0	0	0	0	63.918	74	76.562	Group V
Globicephala.melas|XM_030874536.1	Globicephala.melas	Chordata	Mammalia	Artiodactyla	Delphinidae	Globicephala	XM_030874536.1	3	0	0	0	0	0	0	64.921	76.19	77.778	Group V
Gopherus.agassizii|ENSGAGT00000012779	Gopherus.agassizii	Chordata	Reptilia	Testudines	Testudinidae	Gopherus	ENSGAGT00000012779	2	53.757	0	0	0	0	0	0	0	0	Group II
Leptonychotes.weddellii|XM_006740001.2	Leptonychotes.weddellii	Chordata	Mammalia	Carnivora	Phocidae	Leptonychotes	XM_006740001.2	2	0	0	0	0	0	80.473	0	0	0	Group I
Gopherus.agassizii|ENSGAGT00000015927	Gopherus.agassizii	Chordata	Reptilia	Testudines	Testudinidae	Gopherus	ENSGAGT00000015927	1	0	0	0	0	48.667	0	0	0	0	Group IV
Gopherus.agassizii|ENSGAGT00000019845	Gopherus.agassizii	Chordata	Reptilia	Testudines	Testudinidae	Gopherus	ENSGAGT00000019845	4	0	0	50.658	0	0	0	0	0	0	Group III
Gopherus.evgoodei|ENSGEVT00005002966	Gopherus.evgoodei	Chordata	Reptilia	Testudines	Testudinidae	Gopherus	ENSGEVT00005002966	1	0	0	0	0	48.667	0	0	0	0	Group IV
Gopherus.evgoodei|ENSGEVT00005003811	Gopherus.evgoodei	Chordata	Reptilia	Testudines	Testudinidae	Gopherus	ENSGEVT00005003811	2	53.757	0	0	0	0	0	0	0	0	Group II
Gopherus.evgoodei|ENSGEVT00005003867	Gopherus.evgoodei	Chordata	Reptilia	Testudines	Testudinidae	Gopherus	ENSGEVT00005003867	4	0	36.207	50.568	0	0	0	0	0	0	Group III
Gorilla.gorilla.gorilla|ENSGGOT00000004327	Gorilla.gorilla.gorilla	Chordata	Mammalia	Primates	Hominidae	Gorilla	ENSGGOT00000004327	4	0	96.61	39.655	0	0	0	0	0	0	Group III
Gorilla.gorilla.gorilla|ENSGGOT00000007564	Gorilla.gorilla.gorilla	Chordata	Mammalia	Primates	Hominidae	Gorilla	ENSGGOT00000007564	3	0	0	0	0	0	0	71.429	95.5	95.408	Group V
Gorilla.gorilla.gorilla|ENSGGOT00000008988	Gorilla.gorilla.gorilla	Chordata	Mammalia	Primates	Hominidae	Gorilla	ENSGGOT00000008988	1	0	0	0	0	100	0	0	0	0	Group IV
Lipotes.vexillifer|XM_007463573.1	Lipotes.vexillifer	Chordata	Mammalia	Artiodactyla	Lipotidae	Lipotes	XM_007463573.1	2	0	0	0	0	0	82.84	0	0	0	Group I
Gorilla.gorilla.gorilla|ENSGGOT00000013318	Gorilla.gorilla.gorilla	Chordata	Mammalia	Primates	Hominidae	Gorilla	ENSGGOT00000013318	4	0	40.805	99.432	0	0	0	0	0	0	Group III
Gorilla.gorilla.gorilla|ENSGGOT00000014347	Gorilla.gorilla.gorilla	Chordata	Mammalia	Primates	Hominidae	Gorilla	ENSGGOT00000014347	1	98.876	0	0	0	0	0	0	0	0	Group II
Gorilla.gorilla.gorilla|ENSGGOT00000015378	Gorilla.gorilla.gorilla	Chordata	Mammalia	Primates	Hominidae	Gorilla	ENSGGOT00000015378	3	0	0	0	0	0	0	97.5	75.978	77.654	Group V
Gorilla.gorilla.gorilla|ENSGGOT00000041092	Gorilla.gorilla.gorilla	Chordata	Mammalia	Primates	Hominidae	Gorilla	ENSGGOT00000041092	4	0	0	0	96.117	0	0	0	0	0	Group III
Gorilla.gorilla|XM_004028292.4	Gorilla.gorilla	Chordata	Mammalia	Primates	Hominidae	Gorilla	XM_004028292.4	4	0	40.805	99.432	0	0	0	0	0	0	Group III
Lontra.canadensis|XM_032855398.1	Lontra.canadensis	Chordata	Mammalia	Carnivora	Mustelidae	Lontra	XM_032855398.1	2	0	0	0	0	0	82.249	0	0	0	Group I
Gorilla.gorilla|XM_004053528.4	Gorilla.gorilla	Chordata	Mammalia	Primates	Hominidae	Gorilla	XM_004053528.4	1	0	0	0	0	100	0	0	0	0	Group IV
Gorilla.gorilla|XM_004060705.3	Gorilla.gorilla	Chordata	Mammalia	Primates	Hominidae	Gorilla	XM_004060705.3	3	0	0	0	0	0	0	98	76.536	78.212	Group V
Gorilla.gorilla|XM_019014911.3	Gorilla.gorilla	Chordata	Mammalia	Primates	Hominidae	Gorilla	XM_019014911.3	3	0	0	0	0	0	0	71.429	95.5	95.408	Group V
Gorilla.gorilla|XM_031004466.1	Gorilla.gorilla	Chordata	Mammalia	Primates	Hominidae	Gorilla	XM_031004466.1	3	0	0	0	0	0	0	70.918	95	96.939	Group V
Gorilla.gorilla|XM_055370053.1	Gorilla.gorilla	Chordata	Mammalia	Primates	Hominidae	Gorilla	XM_055370053.1	1	96.732	0	0	0	0	0	0	0	0	Group II
Gorilla.gorilla|XM_055390201.1	Gorilla.gorilla	Chordata	Mammalia	Primates	Hominidae	Gorilla	XM_055390201.1	4	0	0	0	93.659	0	0	0	0	0	Group III
Gouania.willdenowi|ENSGWIT00000016775	Gouania.willdenowi	Chordata	Actinopteri	Blenniiformes	Gobiesocidae	Gouania	ENSGWIT00000016775	2	30.921	0	0	0	0	0	0	0	0	Group II
Gracilinanus.agilis|XM_044672013.1	Gracilinanus.agilis	Chordata	Mammalia	Didelphimorphia	Didelphidae	Gracilinanus	XM_044672013.1	4	0	0	0	49.438	0	0	0	0	0	Group III
Gracilinanus.agilis|XM_044674940.1	Gracilinanus.agilis	Chordata	Mammalia	Didelphimorphia	Didelphidae	Gracilinanus	XM_044674940.1	2	53.691	0	0	0	0	0	0	0	0	Group II
Gracilinanus.agilis|XM_044674941.1	Gracilinanus.agilis	Chordata	Mammalia	Didelphimorphia	Didelphidae	Gracilinanus	XM_044674941.1	4	0	64.626	0	28.986	0	0	0	0	0	Group III
Gracilinanus.agilis|XM_044676616.1	Gracilinanus.agilis	Chordata	Mammalia	Didelphimorphia	Didelphidae	Gracilinanus	XM_044676616.1	4	28.889	40.805	68.75	32.544	0	0	0	0	0	Group III
Lutra.lutra|XM_047739909.1	Lutra.lutra	Chordata	Mammalia	Carnivora	Mustelidae	Lutra	XM_047739909.1	2	0	0	0	0	0	81.657	0	0	0	Group I
Gracilinanus.agilis|XM_044683544.1	Gracilinanus.agilis	Chordata	Mammalia	Didelphimorphia	Didelphidae	Gracilinanus	XM_044683544.1	2	0	0	0	0	43.548	0	0	0	0	Group IV
Grammomys.surdaster|XM_028759107.1	Grammomys.surdaster	Chordata	Mammalia	Rodentia	Muridae	Grammomys	XM_028759107.1	1	0	0	0	0	77.654	0	0	0	0	Group IV
Grammomys.surdaster|XM_028764584.1	Grammomys.surdaster	Chordata	Mammalia	Rodentia	Muridae	Grammomys	XM_028764584.1	4	0	43.448	72.989	31.953	0	0	0	0	0	Group III
Grammomys.surdaster|XM_028764649.1	Grammomys.surdaster	Chordata	Mammalia	Rodentia	Muridae	Grammomys	XM_028764649.1	4	0	0	0	69.143	0	0	0	0	0	Group III
Grammomys.surdaster|XM_028764732.1	Grammomys.surdaster	Chordata	Mammalia	Rodentia	Muridae	Grammomys	XM_028764732.1	1	76.404	0	0	0	0	0	0	0	0	Group II
Grammomys.surdaster|XM_028764778.1	Grammomys.surdaster	Chordata	Mammalia	Rodentia	Muridae	Grammomys	XM_028764778.1	4	0	71.751	36.994	0	0	0	0	0	0	Group III
Haliaeetus.albicilla|XM_009911778.1	Haliaeetus.albicilla	Chordata	Aves	Accipitriformes	Accipitridae	Haliaeetus	XM_009911778.1	1	0	0	0	0	48	0	0	0	0	Group IV
Haliaeetus.albicilla|XM_009922170.1	Haliaeetus.albicilla	Chordata	Aves	Accipitriformes	Accipitridae	Haliaeetus	XM_009922170.1	4	0	46.528	44	32.37	0	0	0	0	0	Group III
Haliaeetus.albicilla|XM_009922171.1	Haliaeetus.albicilla	Chordata	Aves	Accipitriformes	Accipitridae	Haliaeetus	XM_009922171.1	2	41.441	0	0	0	0	0	0	0	0	Group II
Haliaeetus.leucocephalus|XM_010561735.1	Haliaeetus.leucocephalus	Chordata	Aves	Accipitriformes	Accipitridae	Haliaeetus	XM_010561735.1	1	0	0	0	0	48	0	0	0	0	Group IV
Haliaeetus.leucocephalus|XM_010579150.1	Haliaeetus.leucocephalus	Chordata	Aves	Accipitriformes	Accipitridae	Haliaeetus	XM_010579150.1	1	48.466	0	0	0	0	0	0	0	0	Group II
Haliaeetus.leucocephalus|XM_010579863.1	Haliaeetus.leucocephalus	Chordata	Aves	Accipitriformes	Accipitridae	Haliaeetus	XM_010579863.1	4	0	46.528	44	32.37	0	0	0	0	0	Group III
Halichoerus.grypus|XM_036064650.1	Halichoerus.grypus	Chordata	Mammalia	Carnivora	Phocidae	Halichoerus	XM_036064650.1	3	0	0	0	0	0	0	72.251	70.37	72.84	Group V
Halichoerus.grypus|XM_036094860.1	Halichoerus.grypus	Chordata	Mammalia	Carnivora	Phocidae	Halichoerus	XM_036094860.1	3	0	0	0	0	0	0	70.157	63.492	65.608	Group V
Halichoerus.grypus|XM_036118213.1	Halichoerus.grypus	Chordata	Mammalia	Carnivora	Phocidae	Halichoerus	XM_036118213.1	4	0	0	0	71.779	0	0	0	0	0	Group III
Halichoerus.grypus|XM_036118214.1	Halichoerus.grypus	Chordata	Mammalia	Carnivora	Phocidae	Halichoerus	XM_036118214.1	1	82.822	0	0	0	0	0	0	0	0	Group II
Halichoerus.grypus|XM_036118221.1	Halichoerus.grypus	Chordata	Mammalia	Carnivora	Phocidae	Halichoerus	XM_036118221.1	4	0	37.356	83.908	33.129	0	0	0	0	0	Group III
Halichoerus.grypus|XM_036118223.1	Halichoerus.grypus	Chordata	Mammalia	Carnivora	Phocidae	Halichoerus	XM_036118223.1	4	0	76.271	36.782	0	0	0	0	0	0	Group III
Lynx.canadensis|ENSLCNT00005003663	Lynx.canadensis	Chordata	Mammalia	Carnivora	Felidae	Lynx	ENSLCNT00005003663	2	0	0	0	0	0	83.432	0	0	0	Group I
Halichoerus.grypus|XM_036118645.1	Halichoerus.grypus	Chordata	Mammalia	Carnivora	Phocidae	Halichoerus	XM_036118645.1	1	0	0	0	0	84.358	0	0	0	0	Group IV
Haplochromis.burtoni|ENSHBUT00000008369	Haplochromis.burtoni	Chordata	Actinopteri	Cichliformes	Cichlidae	Haplochromis	ENSHBUT00000008369	2	30.726	0	0	0	0	0	0	0	0	Group II
Heterocephalus.glaber|ENSHGLT00000005138	Heterocephalus.glaber	Chordata	Mammalia	Rodentia	Bathyergidae	Heterocephalus	ENSHGLT00000005138	4	0	0	0	68.715	0	0	0	0	0	Group III
Heterocephalus.glaber|ENSHGLT00000005617	Heterocephalus.glaber	Chordata	Mammalia	Rodentia	Bathyergidae	Heterocephalus	ENSHGLT00000005617	4	0	40.23	79.545	0	0	0	0	0	0	Group III
Heterocephalus.glaber|ENSHGLT00000005769	Heterocephalus.glaber	Chordata	Mammalia	Rodentia	Bathyergidae	Heterocephalus	ENSHGLT00000005769	4	0	72.353	0	0	0	0	0	0	0	Group III
Heterocephalus.glaber|ENSHGLT00000005978	Heterocephalus.glaber	Chordata	Mammalia	Rodentia	Bathyergidae	Heterocephalus	ENSHGLT00000005978	1	82.286	0	0	0	0	0	0	0	0	Group II
Heterocephalus.glaber|ENSHGLT00000012671	Heterocephalus.glaber	Chordata	Mammalia	Rodentia	Bathyergidae	Heterocephalus	ENSHGLT00000012671	1	0	0	0	0	72.067	0	0	0	0	Group IV
Heterocephalus.glaber|ENSHGLT00000027724	Heterocephalus.glaber	Chordata	Mammalia	Rodentia	Bathyergidae	Heterocephalus	ENSHGLT00000027724	3	0	0	0	0	0	0	0	60.989	60.989	Group V
Heterocephalus.glaber|ENSHGLT00000077428	Heterocephalus.glaber	Chordata	Mammalia	Rodentia	Bathyergidae	Heterocephalus	ENSHGLT00000077428	3	0	0	0	0	0	0	61.714	69.444	70	Group V
Hippocampus.comes|ENSHCOT00000003867	Hippocampus.comes	Chordata	Actinopteri	Syngnathiformes	Syngnathidae	Hippocampus	ENSHCOT00000003867	2	25.984	0	0	0	0	0	0	0	0	Group II
Hippopotamus.amphibius|XM_057703833.1	Hippopotamus.amphibius	Chordata	Mammalia	Artiodactyla	Hippopotamidae	Hippopotamus	XM_057703833.1	3	0	0	0	0	0	0	70.37	64.55	66.138	Group V
Hippopotamus.amphibius|XM_057712725.1	Hippopotamus.amphibius	Chordata	Mammalia	Artiodactyla	Hippopotamidae	Hippopotamus	XM_057712725.1	3	0	0	0	0	0	0	65.556	74.725	75.824	Group V
Hippopotamus.amphibius|XM_057712739.1	Hippopotamus.amphibius	Chordata	Mammalia	Artiodactyla	Hippopotamidae	Hippopotamus	XM_057712739.1	3	0	0	0	0	0	0	65	74.725	74.725	Group V
Hippopotamus.amphibius|XM_057727205.1	Hippopotamus.amphibius	Chordata	Mammalia	Artiodactyla	Hippopotamidae	Hippopotamus	XM_057727205.1	4	0	80.791	36.207	29.213	0	0	0	0	0	Group III
Hippopotamus.amphibius|XM_057727206.1	Hippopotamus.amphibius	Chordata	Mammalia	Artiodactyla	Hippopotamidae	Hippopotamus	XM_057727206.1	4	27.119	42.069	78.977	32.927	0	0	0	0	0	Group III
Hippopotamus.amphibius|XM_057727535.1	Hippopotamus.amphibius	Chordata	Mammalia	Artiodactyla	Hippopotamidae	Hippopotamus	XM_057727535.1	1	82.022	0	0	0	0	0	0	0	0	Group II
Hippopotamus.amphibius|XM_057730106.1	Hippopotamus.amphibius	Chordata	Mammalia	Artiodactyla	Hippopotamidae	Hippopotamus	XM_057730106.1	4	0	0	0	73.171	0	0	0	0	0	Group III
Macaca.nemestrina|ENSMNET00000049851	Macaca.nemestrina	Chordata	Mammalia	Primates	Cercopithecidae	Macaca	ENSMNET00000049851	2	0	0	0	0	0	94.152	0	0	0	Group I
Hippopotamus.amphibius|XM_057743168.1	Hippopotamus.amphibius	Chordata	Mammalia	Artiodactyla	Hippopotamidae	Hippopotamus	XM_057743168.1	1	0	0	0	0	78.09	0	0	0	0	Group IV
Hipposideros.armiger|XM_019629124.1	Hipposideros.armiger	Chordata	Mammalia	Chiroptera	Hipposideridae	Hipposideros	XM_019629124.1	4	0	0	0	66.111	0	0	0	0	0	Group III
Hipposideros.armiger|XM_019629134.1	Hipposideros.armiger	Chordata	Mammalia	Chiroptera	Hipposideridae	Hipposideros	XM_019629134.1	4	0	0	78.146	0	0	0	0	0	0	Group III
Hipposideros.armiger|XM_019629137.1	Hipposideros.armiger	Chordata	Mammalia	Chiroptera	Hipposideridae	Hipposideros	XM_019629137.1	1	79.213	0	0	0	0	0	0	0	0	Group II
Hipposideros.armiger|XM_019629138.1	Hipposideros.armiger	Chordata	Mammalia	Chiroptera	Hipposideridae	Hipposideros	XM_019629138.1	4	0	78.531	37.209	0	0	0	0	0	0	Group III
Hipposideros.armiger|XM_019640522.1	Hipposideros.armiger	Chordata	Mammalia	Chiroptera	Hipposideridae	Hipposideros	XM_019640522.1	1	0	0	0	0	80.952	0	0	0	0	Group IV
Macaca.thibetana|XM_050748605.1	Macaca.thibetana	Chordata	Mammalia	Primates	Cercopithecidae	Macaca	XM_050748605.1	2	0	0	0	0	0	95.322	0	0	0	Group I
Hipposideros.armiger|XM_019666264.1	Hipposideros.armiger	Chordata	Mammalia	Chiroptera	Hipposideridae	Hipposideros	XM_019666264.1	3	0	0	0	0	0	0	65.698	64.796	67.347	Group V
Homo.sapiens|ENST00000331982	Homo.sapiens	Chordata	Mammalia	Primates	Hominidae	Homo	ENST00000331982	3	0	0	0	0	0	0	70.918	100	95.918	Group V
Homo.sapiens|ENST00000333625	Homo.sapiens	Chordata	Mammalia	Primates	Hominidae	Homo	ENST00000333625	3	0	0	0	0	0	0	100	74.302	75.978	Group V
Homo.sapiens|ENST00000367098	Homo.sapiens	Chordata	Mammalia	Primates	Hominidae	Homo	ENST00000367098	4	0	40.23	100	0	0	0	0	0	0	Group III
Homo.sapiens|ENST00000391929	Homo.sapiens	Chordata	Mammalia	Primates	Hominidae	Homo	ENST00000391929	4	0	0	0	99.517	0	0	0	0	0	Group III
Homo.sapiens|ENST00000423557	Homo.sapiens	Chordata	Mammalia	Primates	Hominidae	Homo	ENST00000423557	1	100	0	0	0	0	0	0	0	0	Group II
Homo.sapiens|ENST00000613087	Homo.sapiens	Chordata	Mammalia	Primates	Hominidae	Homo	ENST00000613087	3	0	0	0	0	0	0	74.074	96	100	Group V
Homo.sapiens|ENST00000656872	Homo.sapiens	Chordata	Mammalia	Primates	Hominidae	Homo	ENST00000656872	4	0	100	40.23	0	0	0	0	0	0	Group III
Hyaena.hyaena|XM_039230018.1	Hyaena.hyaena	Chordata	Mammalia	Carnivora	Hyaenidae	Hyaena	XM_039230018.1	3	0	0	0	0	0	0	68.063	65.608	67.196	Group V
Hyaena.hyaena|XM_039245609.1	Hyaena.hyaena	Chordata	Mammalia	Carnivora	Hyaenidae	Hyaena	XM_039245609.1	1	0	0	0	0	87.64	0	0	0	0	Group IV
Mandrillus.leucophaeus|ENSMLET00000042153	Mandrillus.leucophaeus	Chordata	Mammalia	Primates	Cercopithecidae	Mandrillus	ENSMLET00000042153	2	0	0	0	0	0	95.322	0	0	0	Group I
Hyaena.hyaena|XM_039248827.1	Hyaena.hyaena	Chordata	Mammalia	Carnivora	Hyaenidae	Hyaena	XM_039248827.1	3	0	0	0	0	0	0	63.351	69.149	71.277	Group V
Hyaena.hyaena|XM_039250868.1	Hyaena.hyaena	Chordata	Mammalia	Carnivora	Hyaenidae	Hyaena	XM_039250868.1	3	0	0	0	0	0	0	69.11	64.921	67.016	Group V
Hyaena.hyaena|XM_039252660.1	Hyaena.hyaena	Chordata	Mammalia	Carnivora	Hyaenidae	Hyaena	XM_039252660.1	1	78.531	0	0	0	0	0	0	0	0	Group II
Hyaena.hyaena|XM_039252700.1	Hyaena.hyaena	Chordata	Mammalia	Carnivora	Hyaenidae	Hyaena	XM_039252700.1	4	0	74.576	36.782	0	0	0	0	0	0	Group III
Hyaena.hyaena|XM_039252701.1	Hyaena.hyaena	Chordata	Mammalia	Carnivora	Hyaenidae	Hyaena	XM_039252701.1	4	26.404	39.08	84.091	32.927	0	0	0	0	0	Group III
Hylobates.moloch|XM_032136650.1	Hylobates.moloch	Chordata	Mammalia	Primates	Hylobatidae	Hylobates	XM_032136650.1	4	0	0	0	92.271	0	0	0	0	0	Group III
Hylobates.moloch|XM_032137011.1	Hylobates.moloch	Chordata	Mammalia	Primates	Hylobatidae	Hylobates	XM_032137011.1	1	95.506	0	0	0	0	0	0	0	0	Group II
Hylobates.moloch|XM_032137015.1	Hylobates.moloch	Chordata	Mammalia	Primates	Hylobatidae	Hylobates	XM_032137015.1	4	0	94.915	38.506	0	0	0	0	0	0	Group III
Hylobates.moloch|XM_032137039.1	Hylobates.moloch	Chordata	Mammalia	Primates	Hylobatidae	Hylobates	XM_032137039.1	4	0	40.805	96.591	32.515	0	0	0	0	0	Group III
Manis.javanica|XM_017675337.1	Manis.javanica	Chordata	Mammalia	Pholidota	Manidae	Manis	XM_017675337.1	2	0	0	0	0	0	83.432	0	0	0	Group I
Hylobates.moloch|XM_032171655.1	Hylobates.moloch	Chordata	Mammalia	Primates	Hylobatidae	Hylobates	XM_032171655.1	1	0	0	0	0	98.883	0	0	0	0	Group IV
Hylobates.moloch|XM_032172143.1	Hylobates.moloch	Chordata	Mammalia	Primates	Hylobatidae	Hylobates	XM_032172143.1	3	0	0	0	0	0	0	96	74.86	76.536	Group V
Hylobates.moloch|XM_032172942.1	Hylobates.moloch	Chordata	Mammalia	Primates	Hylobatidae	Hylobates	XM_032172942.1	3	0	0	0	0	0	0	71.429	93.5	96.429	Group V
Ictalurus.punctatus|ENSIPUT00000037286	Ictalurus.punctatus	Chordata	Actinopteri	Siluriformes	Ictaluridae	Ictalurus	ENSIPUT00000037286	4	0	0	39.306	29.213	0	0	0	0	0	Group III
Ictalurus.punctatus|ENSIPUT00000037291	Ictalurus.punctatus	Chordata	Actinopteri	Siluriformes	Ictaluridae	Ictalurus	ENSIPUT00000037291	2	30	0	0	0	0	0	0	0	0	Group II
Manis.pentadactyla|XM_036899384.1	Manis.pentadactyla	Chordata	Mammalia	Pholidota	Manidae	Manis	XM_036899384.1	2	0	0	0	0	0	80.473	0	0	0	Group I
Ictidomys.tridecemlineatus|ENSSTOT00000004596	Ictidomys.tridecemlineatus	Chordata	Mammalia	Rodentia	Sciuridae	Ictidomys	ENSSTOT00000004596	4	0	79.651	0	0	0	0	0	0	0	Group III
Ictidomys.tridecemlineatus|ENSSTOT00000006394	Ictidomys.tridecemlineatus	Chordata	Mammalia	Rodentia	Sciuridae	Ictidomys	ENSSTOT00000006394	1	79.213	0	0	0	0	0	0	0	0	Group II
Ictidomys.tridecemlineatus|ENSSTOT00000006436	Ictidomys.tridecemlineatus	Chordata	Mammalia	Rodentia	Sciuridae	Ictidomys	ENSSTOT00000006436	4	0	0	82.386	0	0	0	0	0	0	Group III
Ictidomys.tridecemlineatus|ENSSTOT00000012769	Ictidomys.tridecemlineatus	Chordata	Mammalia	Rodentia	Sciuridae	Ictidomys	ENSSTOT00000012769	1	0	0	0	0	69.832	0	0	0	0	Group IV
Ictidomys.tridecemlineatus|ENSSTOT00000013034	Ictidomys.tridecemlineatus	Chordata	Mammalia	Rodentia	Sciuridae	Ictidomys	ENSSTOT00000013034	3	0	0	0	0	0	0	60	67.358	68.912	Group V
Ictidomys.tridecemlineatus|ENSSTOT00000036234	Ictidomys.tridecemlineatus	Chordata	Mammalia	Rodentia	Sciuridae	Ictidomys	ENSSTOT00000036234	4	0	0	0	68.137	0	0	0	0	0	Group III
Jaculus.jaculus|XM_004650079.2	Jaculus.jaculus	Chordata	Mammalia	Rodentia	Dipodidae	Jaculus	XM_004650079.2	1	0	0	0	0	74.86	0	0	0	0	Group IV
Marmota.flaviventris|XM_027927359.1	Marmota.flaviventris	Chordata	Mammalia	Rodentia	Sciuridae	Marmota	XM_027927359.1	2	0	0	0	0	0	77.381	0	0	0	Group I
Jaculus.jaculus|XM_004663456.2	Jaculus.jaculus	Chordata	Mammalia	Rodentia	Dipodidae	Jaculus	XM_004663456.2	4	0	0	0	74.419	0	0	0	0	0	Group III
Jaculus.jaculus|XM_004663457.2	Jaculus.jaculus	Chordata	Mammalia	Rodentia	Dipodidae	Jaculus	XM_004663457.2	4	0	0	78.571	0	0	0	0	0	0	Group III
Jaculus.jaculus|XM_004663518.2	Jaculus.jaculus	Chordata	Mammalia	Rodentia	Dipodidae	Jaculus	XM_004663518.2	4	0	72.316	37.037	0	0	0	0	0	0	Group III
Jaculus.jaculus|XM_004663519.2	Jaculus.jaculus	Chordata	Mammalia	Rodentia	Dipodidae	Jaculus	XM_004663519.2	1	75.281	0	0	0	0	0	0	0	0	Group II
Jaculus.jaculus|XM_045134165.1	Jaculus.jaculus	Chordata	Mammalia	Rodentia	Dipodidae	Jaculus	XM_045134165.1	3	0	0	0	0	0	0	56.923	64.677	67.347	Group V
Junco.hyemalis|ENSJHYT00000012053	Junco.hyemalis	Chordata	Aves	Passeriformes	Passerellidae	Junco	ENSJHYT00000012053	1	0	0	0	0	46.259	0	0	0	0	Group IV
Kryptolebias.marmoratus|ENSKMAT00000020236	Kryptolebias.marmoratus	Chordata	Actinopteri	Cyprinodontiformes	Rivulidae	Kryptolebias	ENSKMAT00000020236	2	32.45	0	0	0	0	0	0	0	0	Group II
Labrus.bergylta|ENSLBET00000017669	Labrus.bergylta	Chordata	Actinopteri	Labriformes	Labridae	Labrus	ENSLBET00000017669	2	32.237	0	0	0	0	0	0	0	0	Group II
Lagenorhynchus.obliquidens|XM_027082634.1	Lagenorhynchus.obliquidens	Chordata	Mammalia	Artiodactyla	Delphinidae	Lagenorhynchus	XM_027082634.1	4	0	36.913	72.727	0	0	0	0	0	0	Group III
Lagenorhynchus.obliquidens|XM_027082840.1	Lagenorhynchus.obliquidens	Chordata	Mammalia	Artiodactyla	Delphinidae	Lagenorhynchus	XM_027082840.1	1	80.337	0	0	0	0	0	0	0	0	Group II
Lagenorhynchus.obliquidens|XM_027082843.1	Lagenorhynchus.obliquidens	Chordata	Mammalia	Artiodactyla	Delphinidae	Lagenorhynchus	XM_027082843.1	4	0	76.836	36	29.286	0	0	0	0	0	Group III
Lagenorhynchus.obliquidens|XM_027082846.1	Lagenorhynchus.obliquidens	Chordata	Mammalia	Artiodactyla	Delphinidae	Lagenorhynchus	XM_027082846.1	4	0	0	0	75.61	0	0	0	0	0	Group III
Lagenorhynchus.obliquidens|XM_027087032.1	Lagenorhynchus.obliquidens	Chordata	Mammalia	Artiodactyla	Delphinidae	Lagenorhynchus	XM_027087032.1	3	0	0	0	0	0	0	70.37	59.259	60.847	Group V
Lagenorhynchus.obliquidens|XM_027100357.1	Lagenorhynchus.obliquidens	Chordata	Mammalia	Artiodactyla	Delphinidae	Lagenorhynchus	XM_027100357.1	3	0	0	0	0	0	0	64.433	74.5	77.083	Group V
Marmota.marmota.marmota|ENSMMMT00000008044	Marmota.marmota.marmota	Chordata	Mammalia	Rodentia	Sciuridae	Marmota	ENSMMMT00000008044	2	0	0	0	0	0	81.928	0	0	0	Group I
Lagenorhynchus.obliquidens|XM_027108244.1	Lagenorhynchus.obliquidens	Chordata	Mammalia	Artiodactyla	Delphinidae	Lagenorhynchus	XM_027108244.1	1	0	0	0	0	76.404	0	0	0	0	Group IV
Larimichthys.crocea|ENSLCRT00005011311	Larimichthys.crocea	Chordata	Actinopteri	Ovalentaria incertae sedis	Sciaenidae	Larimichthys	ENSLCRT00005011311	2	30.263	0	0	0	0	0	0	0	0	Group II
Lates.calcarifer|ENSLCAT00010027238	Lates.calcarifer	Chordata	Actinopteri	Ovalentaria incertae sedis	Centropomidae	Lates	ENSLCAT00010027238	2	29.605	0	0	0	0	0	0	0	0	Group II
Laticauda.laticaudata|ENSLLTT00000008360	Laticauda.laticaudata	Chordata	Lepidosauria	Squamata	Elapidae	Laticauda	ENSLLTT00000008360	1	52.98	0	0	0	0	0	0	0	0	Group II
Latimeria.chalumnae|ENSLACT00000004177	Latimeria.chalumnae	Chordata	Coelacanthi	Coelacanthiformes	Coelacanthidae	Latimeria	ENSLACT00000004177	4	0	0	40.23	35.542	0	0	0	0	0	Group III
Latimeria.chalumnae|ENSLACT00000005181	Latimeria.chalumnae	Chordata	Coelacanthi	Coelacanthiformes	Coelacanthidae	Latimeria	ENSLACT00000005181	2	0	0	0	0	37.968	0	0	0	0	Group IV
Latimeria.chalumnae|ENSLACT00000005430	Latimeria.chalumnae	Chordata	Coelacanthi	Coelacanthiformes	Coelacanthidae	Latimeria	ENSLACT00000005430	2	48.387	0	0	0	33.333	0	0	0	0	Group II
Lemur.catta|XM_045531861.1	Lemur.catta	Chordata	Mammalia	Primates	Lemuridae	Lemur	XM_045531861.1	3	0	0	0	0	0	0	60.622	69.388	69.898	Group V
Lemur.catta|XM_045532052.1	Lemur.catta	Chordata	Mammalia	Primates	Lemuridae	Lemur	XM_045532052.1	3	0	0	0	0	0	0	77.368	73.184	79.63	Group V
Lemur.catta|XM_045536093.1	Lemur.catta	Chordata	Mammalia	Primates	Lemuridae	Lemur	XM_045536093.1	4	0	0	0	73.404	0	0	0	0	0	Group III
Lemur.catta|XM_045536598.1	Lemur.catta	Chordata	Mammalia	Primates	Lemuridae	Lemur	XM_045536598.1	1	87.64	0	0	0	0	0	0	0	0	Group II
Lemur.catta|XM_045536601.1	Lemur.catta	Chordata	Mammalia	Primates	Lemuridae	Lemur	XM_045536601.1	4	0	83.616	39.655	0	0	0	0	0	0	Group III
Lemur.catta|XM_045536602.1	Lemur.catta	Chordata	Mammalia	Primates	Lemuridae	Lemur	XM_045536602.1	4	0	39.429	88.068	33.742	0	0	0	0	0	Group III
Lemur.catta|XM_045555239.1	Lemur.catta	Chordata	Mammalia	Primates	Lemuridae	Lemur	XM_045555239.1	1	0	0	0	0	89.385	0	0	0	0	Group IV
Marmota.monax|XM_046430654.1	Marmota.monax	Chordata	Mammalia	Rodentia	Sciuridae	Marmota	XM_046430654.1	2	0	0	0	0	0	78.824	0	0	0	Group I
Leopardus.geoffroyi|XM_045441307.1	Leopardus.geoffroyi	Chordata	Mammalia	Carnivora	Felidae	Leopardus	XM_045441307.1	3	0	0	0	0	0	0	69.11	63.351	65.445	Group V
Leopardus.geoffroyi|XM_045443758.1	Leopardus.geoffroyi	Chordata	Mammalia	Carnivora	Felidae	Leopardus	XM_045443758.1	3	0	0	0	0	0	0	70.157	65.608	67.725	Group V
Leopardus.geoffroyi|XM_045455400.1	Leopardus.geoffroyi	Chordata	Mammalia	Carnivora	Felidae	Leopardus	XM_045455400.1	4	0	77.326	0	0	0	0	0	0	0	Group III
Leopardus.geoffroyi|XM_045455401.1	Leopardus.geoffroyi	Chordata	Mammalia	Carnivora	Felidae	Leopardus	XM_045455401.1	4	26.404	38.506	85.057	32.927	0	0	0	0	0	Group III
Leopardus.geoffroyi|XM_045456693.1	Leopardus.geoffroyi	Chordata	Mammalia	Carnivora	Felidae	Leopardus	XM_045456693.1	4	0	0	0	74.39	0	0	0	0	0	Group III
Meles.meles|XM_046010556.1	Meles.meles	Chordata	Mammalia	Carnivora	Mustelidae	Meles	XM_046010556.1	2	0	0	0	0	0	79.882	0	0	0	Group I
Leopardus.geoffroyi|XM_045466502.1	Leopardus.geoffroyi	Chordata	Mammalia	Carnivora	Felidae	Leopardus	XM_045466502.1	1	0	0	0	0	87.006	0	0	0	0	Group IV
Lepidothrix.coronata|ENSLCOT00000013472	Lepidothrix.coronata	Chordata	Aves	Passeriformes	Pipridae	Lepidothrix	ENSLCOT00000013472	1	52.866	0	0	0	0	0	0	0	0	Group II
Lepidothrix.coronata|ENSLCOT00000021444	Lepidothrix.coronata	Chordata	Aves	Passeriformes	Pipridae	Lepidothrix	ENSLCOT00000021444	1	0	0	0	0	47.619	0	0	0	0	Group IV
Lepisosteus.oculatus|ENSLOCT00000015107	Lepisosteus.oculatus	Chordata	Actinopteri	Semionotiformes	Lepisosteidae	Lepisosteus	ENSLOCT00000015107	2	38	0	0	0	0	0	0	0	0	Group II
Lepisosteus.oculatus|ENSLOCT00000015125	Lepisosteus.oculatus	Chordata	Actinopteri	Semionotiformes	Lepisosteidae	Lepisosteus	ENSLOCT00000015125	4	0	31.492	43.103	31.034	0	0	0	0	0	Group III
Leptobrachium.leishanense|ENSLLET00000019822	Leptobrachium.leishanense	Chordata	Amphibia	Anura	Megophryidae	Leptobrachium	ENSLLET00000019822	2	42.857	0	0	0	0	0	0	0	0	Group II
Leptonychotes.weddellii|XM_006731850.1	Leptonychotes.weddellii	Chordata	Mammalia	Carnivora	Phocidae	Leptonychotes	XM_006731850.1	3	0	0	0	0	0	0	73.822	70.988	73.457	Group V
Leptonychotes.weddellii|XM_006734052.1	Leptonychotes.weddellii	Chordata	Mammalia	Carnivora	Phocidae	Leptonychotes	XM_006734052.1	4	0	37.356	83.908	32.317	0	0	0	0	0	Group III
Leptonychotes.weddellii|XM_006734054.2	Leptonychotes.weddellii	Chordata	Mammalia	Carnivora	Phocidae	Leptonychotes	XM_006734054.2	4	0	77.966	37.714	32.353	0	0	0	0	0	Group III
Leptonychotes.weddellii|XM_006734055.1	Leptonychotes.weddellii	Chordata	Mammalia	Carnivora	Phocidae	Leptonychotes	XM_006734055.1	1	82.822	0	0	0	0	0	0	0	0	Group II
Leptonychotes.weddellii|XM_006734067.1	Leptonychotes.weddellii	Chordata	Mammalia	Carnivora	Phocidae	Leptonychotes	XM_006734067.1	4	0	0	0	70.732	0	0	0	0	0	Group III
Leptonychotes.weddellii|XM_006739398.1	Leptonychotes.weddellii	Chordata	Mammalia	Carnivora	Phocidae	Leptonychotes	XM_006739398.1	3	0	0	0	0	0	0	62.032	69.312	71.958	Group V
Leptonychotes.weddellii|XM_006739399.1	Leptonychotes.weddellii	Chordata	Mammalia	Carnivora	Phocidae	Leptonychotes	XM_006739399.1	3	0	0	0	0	0	0	72.251	66.667	68.586	Group V
Leptonychotes.weddellii|XM_006739999.1	Leptonychotes.weddellii	Chordata	Mammalia	Carnivora	Phocidae	Leptonychotes	XM_006739999.1	1	0	0	0	0	83.799	0	0	0	0	Group IV
Microcebus.murinus|ENSMICT00000003642	Microcebus.murinus	Chordata	Mammalia	Primates	Cheirogaleidae	Microcebus	ENSMICT00000003642	2	0	0	0	0	0	87.574	0	0	0	Group I
Leptosomus.discolor|XM_009954381.1	Leptosomus.discolor	Chordata	Aves	Coraciiformes	Leptosomidae	Leptosomus	XM_009954381.1	1	0	0	0	0	45.946	0	0	0	0	Group IV
Leptosomus.discolor|XM_009958555.1	Leptosomus.discolor	Chordata	Aves	Coraciiformes	Leptosomidae	Leptosomus	XM_009958555.1	4	0	48.361	35.071	0	0	0	0	0	0	Group III
Leptosomus.discolor|XM_009958566.1	Leptosomus.discolor	Chordata	Aves	Coraciiformes	Leptosomidae	Leptosomus	XM_009958566.1	1	50	0	0	0	0	0	0	0	0	Group II
Lipotes.vexillifer|XM_007451789.1	Lipotes.vexillifer	Chordata	Mammalia	Artiodactyla	Lipotidae	Lipotes	XM_007451789.1	3	0	0	0	0	0	0	64.55	72.5	76.042	Group V
Miniopterus.natalensis|XM_016199820.1	Miniopterus.natalensis	Chordata	Mammalia	Chiroptera	Vespertilionidae	Miniopterus	XM_016199820.1	2	0	0	0	0	0	85.976	0	0	0	Group I
Lipotes.vexillifer|XM_007463580.1	Lipotes.vexillifer	Chordata	Mammalia	Artiodactyla	Lipotidae	Lipotes	XM_007463580.1	1	0	0	0	0	75.843	0	0	0	0	Group IV
Lipotes.vexillifer|XM_007470712.1	Lipotes.vexillifer	Chordata	Mammalia	Artiodactyla	Lipotidae	Lipotes	XM_007470712.1	1	80.337	0	0	0	0	0	0	0	0	Group II
Lipotes.vexillifer|XM_007470713.1	Lipotes.vexillifer	Chordata	Mammalia	Artiodactyla	Lipotidae	Lipotes	XM_007470713.1	4	0	79.661	37.356	29.444	0	0	0	0	0	Group III
Lipotes.vexillifer|XM_007470723.1	Lipotes.vexillifer	Chordata	Mammalia	Artiodactyla	Lipotidae	Lipotes	XM_007470723.1	4	0	0	71.271	0	0	0	0	0	0	Group III
Lipotes.vexillifer|XM_007470724.1	Lipotes.vexillifer	Chordata	Mammalia	Artiodactyla	Lipotidae	Lipotes	XM_007470724.1	4	0	0	0	74.576	0	0	0	0	0	Group III
Lipotes.vexillifer|XM_007472046.1	Lipotes.vexillifer	Chordata	Mammalia	Artiodactyla	Lipotidae	Lipotes	XM_007472046.1	3	0	0	0	0	0	0	64.55	72.5	76.042	Group V
Lonchura.striata.domestica|ENSLSDT00000002522	Lonchura.striata.domestica	Chordata	Aves	Passeriformes	Estrildidae	Lonchura	ENSLSDT00000002522	2	40.541	0	0	0	0	0	0	0	0	Group II
Lonchura.striata.domestica|ENSLSDT00000025839	Lonchura.striata.domestica	Chordata	Aves	Passeriformes	Estrildidae	Lonchura	ENSLSDT00000025839	1	0	0	0	0	46.939	0	0	0	0	Group IV
Lontra.canadensis|XM_032841903.1	Lontra.canadensis	Chordata	Mammalia	Carnivora	Mustelidae	Lontra	XM_032841903.1	3	0	0	0	0	0	0	69.11	63.492	65.608	Group V
Lontra.canadensis|XM_032850864.1	Lontra.canadensis	Chordata	Mammalia	Carnivora	Mustelidae	Lontra	XM_032850864.1	3	0	0	0	0	0	0	64.062	69.849	70.769	Group V
Lontra.canadensis|XM_032851036.1	Lontra.canadensis	Chordata	Mammalia	Carnivora	Mustelidae	Lontra	XM_032851036.1	3	0	0	0	0	0	0	64.062	69.849	70.769	Group V
Lontra.canadensis|XM_032855397.1	Lontra.canadensis	Chordata	Mammalia	Carnivora	Mustelidae	Lontra	XM_032855397.1	1	0	0	0	0	78.771	0	0	0	0	Group IV
Mirounga.angustirostris|XM_045866463.1	Mirounga.angustirostris	Chordata	Mammalia	Carnivora	Phocidae	Mirounga	XM_045866463.1	2	0	0	0	0	0	81.081	0	0	0	Group I
Lontra.canadensis|XM_032878079.1	Lontra.canadensis	Chordata	Mammalia	Carnivora	Mustelidae	Lontra	XM_032878079.1	4	0	37.931	81.609	31.707	0	0	0	0	0	Group III
Lontra.canadensis|XM_032878080.1	Lontra.canadensis	Chordata	Mammalia	Carnivora	Mustelidae	Lontra	XM_032878080.1	4	0	80.233	37.356	30.882	0	0	0	0	0	Group III
Lontra.canadensis|XM_032878178.1	Lontra.canadensis	Chordata	Mammalia	Carnivora	Mustelidae	Lontra	XM_032878178.1	4	0	0	0	70.552	0	0	0	0	0	Group III
Lontra.canadensis|XM_032878179.1	Lontra.canadensis	Chordata	Mammalia	Carnivora	Mustelidae	Lontra	XM_032878179.1	1	80.368	0	0	0	0	0	0	0	0	Group II
Lontra.canadensis|XM_032878701.1	Lontra.canadensis	Chordata	Mammalia	Carnivora	Mustelidae	Lontra	XM_032878701.1	3	0	0	0	0	0	0	68.586	67.901	70.37	Group V
Loxodonta.africana|ENSLAFT00000013062	Loxodonta.africana	Chordata	Mammalia	Proboscidea	Elephantidae	Loxodonta	ENSLAFT00000013062	4	0	0	0	66.298	0	0	0	0	0	Group III
Loxodonta.africana|ENSLAFT00000018714	Loxodonta.africana	Chordata	Mammalia	Proboscidea	Elephantidae	Loxodonta	ENSLAFT00000018714	4	0	60.819	0	0	0	0	0	0	0	Group III
Loxodonta.africana|ENSLAFT00000018715	Loxodonta.africana	Chordata	Mammalia	Proboscidea	Elephantidae	Loxodonta	ENSLAFT00000018715	4	0	41.096	78.977	0	0	0	0	0	0	Group III
Loxodonta.africana|ENSLAFT00000021373	Loxodonta.africana	Chordata	Mammalia	Proboscidea	Elephantidae	Loxodonta	ENSLAFT00000021373	3	0	0	0	0	0	0	54.545	61.14	62.694	Group V
Loxodonta.africana|ENSLAFT00000021835	Loxodonta.africana	Chordata	Mammalia	Proboscidea	Elephantidae	Loxodonta	ENSLAFT00000021835	1	82.022	0	0	0	0	0	0	0	0	Group II
Loxodonta.africana|ENSLAFT00000023035	Loxodonta.africana	Chordata	Mammalia	Proboscidea	Elephantidae	Loxodonta	ENSLAFT00000023035	3	0	0	0	0	0	0	62.567	70.681	71.728	Group V
Loxodonta.africana|ENSLAFT00000028726	Loxodonta.africana	Chordata	Mammalia	Proboscidea	Elephantidae	Loxodonta	ENSLAFT00000028726	1	0	0	0	0	83.978	0	0	0	0	Group IV
Loxodonta.africana|ENSLAFT00000028748	Loxodonta.africana	Chordata	Mammalia	Proboscidea	Elephantidae	Loxodonta	ENSLAFT00000028748	1	0	0	0	0	84.916	0	0	0	0	Group IV
Loxodonta.africana|ENSLAFT00000032064	Loxodonta.africana	Chordata	Mammalia	Proboscidea	Elephantidae	Loxodonta	ENSLAFT00000032064	1	0	0	0	0	86.034	0	0	0	0	Group IV
Lutra.lutra|XM_047704054.1	Lutra.lutra	Chordata	Mammalia	Carnivora	Mustelidae	Lutra	XM_047704054.1	4	0	0	0	67.5	0	0	0	0	0	Group III
Lutra.lutra|XM_047705651.1	Lutra.lutra	Chordata	Mammalia	Carnivora	Mustelidae	Lutra	XM_047705651.1	4	25.478	39.08	82.759	32.317	0	0	0	0	0	Group III
Lutra.lutra|XM_047705679.1	Lutra.lutra	Chordata	Mammalia	Carnivora	Mustelidae	Lutra	XM_047705679.1	4	0	80.233	37.931	30.882	0	0	0	0	0	Group III
Lutra.lutra|XM_047705814.1	Lutra.lutra	Chordata	Mammalia	Carnivora	Mustelidae	Lutra	XM_047705814.1	1	80.368	0	0	0	0	0	0	0	0	Group II
Lutra.lutra|XM_047711869.1	Lutra.lutra	Chordata	Mammalia	Carnivora	Mustelidae	Lutra	XM_047711869.1	3	0	0	0	0	0	0	65.285	69.898	72.449	Group V
Lutra.lutra|XM_047711994.1	Lutra.lutra	Chordata	Mammalia	Carnivora	Mustelidae	Lutra	XM_047711994.1	3	0	0	0	0	0	0	69.11	63.492	65.608	Group V
Mirounga.leonina|XM_035001966.1	Mirounga.leonina	Chordata	Mammalia	Carnivora	Phocidae	Mirounga	XM_035001966.1	2	0	0	0	0	0	79.882	0	0	0	Group I
Lutra.lutra|XM_047743381.1	Lutra.lutra	Chordata	Mammalia	Carnivora	Mustelidae	Lutra	XM_047743381.1	1	0	0	0	0	79.33	0	0	0	0	Group IV
Lutra.lutra|XM_047745468.1	Lutra.lutra	Chordata	Mammalia	Carnivora	Mustelidae	Lutra	XM_047745468.1	3	0	0	0	0	0	0	69.634	68.519	70.988	Group V
Molossus.molossus|XM_036253226.1	Molossus.molossus	Chordata	Mammalia	Chiroptera	Molossidae	Molossus	XM_036253226.1	2	0	0	0	0	0	83.432	0	0	0	Group I
Lynx.canadensis|ENSLCNT00005003694	Lynx.canadensis	Chordata	Mammalia	Carnivora	Felidae	Lynx	ENSLCNT00005003694	1	0	0	0	0	85.955	0	0	0	0	Group IV
Lynx.canadensis|ENSLCNT00005012981	Lynx.canadensis	Chordata	Mammalia	Carnivora	Felidae	Lynx	ENSLCNT00005012981	3	0	0	0	0	0	0	71.204	65.969	68.254	Group V
Lynx.canadensis|ENSLCNT00005031433	Lynx.canadensis	Chordata	Mammalia	Carnivora	Felidae	Lynx	ENSLCNT00005031433	4	0	0	0	67.368	0	0	0	0	0	Group III
Lynx.canadensis|ENSLCNT00005031482	Lynx.canadensis	Chordata	Mammalia	Carnivora	Felidae	Lynx	ENSLCNT00005031482	4	26.966	38.506	85.057	32.927	0	0	0	0	0	Group III
Lynx.canadensis|ENSLCNT00005031528	Lynx.canadensis	Chordata	Mammalia	Carnivora	Felidae	Lynx	ENSLCNT00005031528	4	0	77.907	38.356	0	0	0	0	0	0	Group III
Lynx.canadensis|ENSLCNT00005035469	Lynx.canadensis	Chordata	Mammalia	Carnivora	Felidae	Lynx	ENSLCNT00005035469	3	0	0	0	0	0	0	68.182	61.257	63.351	Group V
Lynx.rufus|XM_047066387.1	Lynx.rufus	Chordata	Mammalia	Carnivora	Felidae	Lynx	XM_047066387.1	1	0	0	0	0	85.876	0	0	0	0	Group IV
Lynx.rufus|XM_047076450.1	Lynx.rufus	Chordata	Mammalia	Carnivora	Felidae	Lynx	XM_047076450.1	4	26.966	38.506	85.057	32.927	0	0	0	0	0	Group III
Lynx.rufus|XM_047076451.1	Lynx.rufus	Chordata	Mammalia	Carnivora	Felidae	Lynx	XM_047076451.1	4	0	0	0	74.39	0	0	0	0	0	Group III
Lynx.rufus|XM_047076487.1	Lynx.rufus	Chordata	Mammalia	Carnivora	Felidae	Lynx	XM_047076487.1	4	0	78.488	37.671	0	0	0	0	0	0	Group III
Lynx.rufus|XM_047076736.1	Lynx.rufus	Chordata	Mammalia	Carnivora	Felidae	Lynx	XM_047076736.1	1	77.966	0	0	0	0	0	0	0	0	Group II
Lynx.rufus|XM_047079300.1	Lynx.rufus	Chordata	Mammalia	Carnivora	Felidae	Lynx	XM_047079300.1	3	0	0	0	0	0	0	66.316	60.396	62.121	Group V
Macaca.fascicularis|ENSMFAT00000005702	Macaca.fascicularis	Chordata	Mammalia	Primates	Cercopithecidae	Macaca	ENSMFAT00000005702	4	0	93.785	41.279	0	0	0	0	0	0	Group III
Macaca.fascicularis|ENSMFAT00000011187	Macaca.fascicularis	Chordata	Mammalia	Primates	Cercopithecidae	Macaca	ENSMFAT00000011187	1	0	0	0	0	95.531	0	0	0	0	Group IV
Macaca.fascicularis|ENSMFAT00000017127	Macaca.fascicularis	Chordata	Mammalia	Primates	Cercopithecidae	Macaca	ENSMFAT00000017127	3	0	0	0	0	0	0	79.208	66.667	67.797	Group V
Macaca.fascicularis|ENSMFAT00000031174	Macaca.fascicularis	Chordata	Mammalia	Primates	Cercopithecidae	Macaca	ENSMFAT00000031174	3	0	0	0	0	0	0	72.449	93.5	94.388	Group V
Macaca.fascicularis|ENSMFAT00000031431	Macaca.fascicularis	Chordata	Mammalia	Primates	Cercopithecidae	Macaca	ENSMFAT00000031431	3	0	0	0	0	0	0	68.878	90	90.816	Group V
Macaca.fascicularis|ENSMFAT00000035606	Macaca.fascicularis	Chordata	Mammalia	Primates	Cercopithecidae	Macaca	ENSMFAT00000035606	4	0	0	0	91.304	0	0	0	0	0	Group III
Macaca.fascicularis|ENSMFAT00000067311	Macaca.fascicularis	Chordata	Mammalia	Primates	Cercopithecidae	Macaca	ENSMFAT00000067311	4	0	40.571	97.727	33.742	0	0	0	0	0	Group III
Macaca.mulatta|ENSMMUT00000015198	Macaca.mulatta	Chordata	Mammalia	Primates	Cercopithecidae	Macaca	ENSMMUT00000015198	3	0	0	0	0	0	0	90.594	74.011	75.141	Group V
Macaca.mulatta|ENSMMUT00000026319	Macaca.mulatta	Chordata	Mammalia	Primates	Cercopithecidae	Macaca	ENSMMUT00000026319	1	0	0	0	0	95.531	0	0	0	0	Group IV
Macaca.mulatta|ENSMMUT00000026374	Macaca.mulatta	Chordata	Mammalia	Primates	Cercopithecidae	Macaca	ENSMMUT00000026374	3	0	0	0	0	0	0	72.449	93	94.388	Group V
Macaca.mulatta|ENSMMUT00000033154	Macaca.mulatta	Chordata	Mammalia	Primates	Cercopithecidae	Macaca	ENSMMUT00000033154	4	0	93.785	41.279	0	0	0	0	0	0	Group III
Macaca.mulatta|ENSMMUT00000033159	Macaca.mulatta	Chordata	Mammalia	Primates	Cercopithecidae	Macaca	ENSMMUT00000033159	4	0	0	0	92.271	0	0	0	0	0	Group III
Macaca.mulatta|ENSMMUT00000086154	Macaca.mulatta	Chordata	Mammalia	Primates	Cercopithecidae	Macaca	ENSMMUT00000086154	3	0	0	0	0	0	0	71.429	91.5	92.857	Group V
Macaca.nemestrina|ENSMNET00000031352	Macaca.nemestrina	Chordata	Mammalia	Primates	Cercopithecidae	Macaca	ENSMNET00000031352	4	0	0	0	92.271	0	0	0	0	0	Group III
Macaca.nemestrina|ENSMNET00000039728	Macaca.nemestrina	Chordata	Mammalia	Primates	Cercopithecidae	Macaca	ENSMNET00000039728	3	0	0	0	0	0	0	90.099	73.446	74.576	Group V
Macaca.nemestrina|ENSMNET00000047029	Macaca.nemestrina	Chordata	Mammalia	Primates	Cercopithecidae	Macaca	ENSMNET00000047029	4	0	93.22	40.698	0	0	0	0	0	0	Group III
Monodelphis.domestica|ENSMODT00000053113	Monodelphis.domestica	Chordata	Mammalia	Didelphimorphia	Didelphidae	Monodelphis	ENSMODT00000053113	2	0	0	0	0	0	57.988	0	0	0	Group I
Macaca.nemestrina|ENSMNET00000060548	Macaca.nemestrina	Chordata	Mammalia	Primates	Cercopithecidae	Macaca	ENSMNET00000060548	3	0	0	0	0	0	0	72.449	93	94.388	Group V
Monodon.monoceros|ENSMMNT00015030718	Monodon.monoceros	Chordata	Mammalia	Artiodactyla	Monodontidae	Monodon	ENSMMNT00015030718	2	0	0	0	0	0	84.024	0	0	0	Group I
Macaca.thibetana|XM_050769320.1	Macaca.thibetana	Chordata	Mammalia	Primates	Cercopithecidae	Macaca	XM_050769320.1	3	0	0	0	0	0	0	90.099	73.446	74.576	Group V
Macaca.thibetana|XM_050769324.1	Macaca.thibetana	Chordata	Mammalia	Primates	Cercopithecidae	Macaca	XM_050769324.1	3	0	0	0	0	0	0	72.959	93	94.388	Group V
Macaca.thibetana|XM_050769325.1	Macaca.thibetana	Chordata	Mammalia	Primates	Cercopithecidae	Macaca	XM_050769325.1	3	0	0	0	0	0	0	72.449	93.5	94.898	Group V
Macaca.thibetana|XM_050782145.1	Macaca.thibetana	Chordata	Mammalia	Primates	Cercopithecidae	Macaca	XM_050782145.1	4	0	0	0	91.282	0	0	0	0	0	Group III
Macaca.thibetana|XM_050782148.1	Macaca.thibetana	Chordata	Mammalia	Primates	Cercopithecidae	Macaca	XM_050782148.1	1	96.032	0	0	0	0	0	0	0	0	Group II
Macaca.thibetana|XM_050786606.1	Macaca.thibetana	Chordata	Mammalia	Primates	Cercopithecidae	Macaca	XM_050786606.1	4	0	40.571	97.159	33.742	0	0	0	0	0	Group III
Malurus.cyaneus.samueli|ENSMCST00000013406	Malurus.cyaneus.samueli	Chordata	Aves	Passeriformes	Maluridae	Malurus	ENSMCST00000013406	1	0	0	0	0	43.82	0	0	0	0	Group IV
Malurus.cyaneus.samueli|ENSMCST00000013516	Malurus.cyaneus.samueli	Chordata	Aves	Passeriformes	Maluridae	Malurus	ENSMCST00000013516	2	43.972	0	0	0	0	0	0	0	0	Group II
Manacus.vitellinus|ENSMVIT00005006964	Manacus.vitellinus	Chordata	Aves	Passeriformes	Pipridae	Manacus	ENSMVIT00005006964	1	0	0	0	0	44.693	0	0	0	0	Group IV
Moschus.berezovskii|XM_055395708.1	Moschus.berezovskii	Chordata	Mammalia	Artiodactyla	Moschidae	Moschus	XM_055395708.1	2	0	0	0	0	0	86.391	0	0	0	Group I
Manacus.vitellinus|ENSMVIT00005028317	Manacus.vitellinus	Chordata	Aves	Passeriformes	Pipridae	Manacus	ENSMVIT00005028317	4	0	46.853	42.857	30	0	0	0	0	0	Group III
Manacus.vitellinus|ENSMVIT00005028319	Manacus.vitellinus	Chordata	Aves	Passeriformes	Pipridae	Manacus	ENSMVIT00005028319	1	51.592	0	0	0	0	0	0	0	0	Group II
Mandrillus.leucophaeus|ENSMLET00000026073	Mandrillus.leucophaeus	Chordata	Mammalia	Primates	Cercopithecidae	Mandrillus	ENSMLET00000026073	4	0	0	0	91.304	0	0	0	0	0	Group III
Mandrillus.leucophaeus|ENSMLET00000028356	Mandrillus.leucophaeus	Chordata	Mammalia	Primates	Cercopithecidae	Mandrillus	ENSMLET00000028356	4	0	93.22	40.698	0	0	0	0	0	0	Group III
Mandrillus.leucophaeus|ENSMLET00000032864	Mandrillus.leucophaeus	Chordata	Mammalia	Primates	Cercopithecidae	Mandrillus	ENSMLET00000032864	3	0	0	0	0	0	0	73.545	90.5	93.367	Group V
Moschus.moschiferus|ENSMMST00000027962	Moschus.moschiferus	Chordata	Mammalia	Artiodactyla	Moschidae	Moschus	ENSMMST00000027962	2	0	0	0	0	0	86.391	0	0	0	Group I
Mandrillus.leucophaeus|ENSMLET00000056865	Mandrillus.leucophaeus	Chordata	Mammalia	Primates	Cercopithecidae	Mandrillus	ENSMLET00000056865	1	0	0	0	0	96.648	0	0	0	0	Group IV
Mandrillus.leucophaeus|ENSMLET00000058451	Mandrillus.leucophaeus	Chordata	Mammalia	Primates	Cercopithecidae	Mandrillus	ENSMLET00000058451	3	0	0	0	0	0	0	90.594	74.011	75.141	Group V
Mandrillus.leucophaeus|ENSMLET00000059938	Mandrillus.leucophaeus	Chordata	Mammalia	Primates	Cercopithecidae	Mandrillus	ENSMLET00000059938	4	0	40.23	97.727	0	0	0	0	0	0	Group III
Mandrillus.leucophaeus|ENSMLET00000060441	Mandrillus.leucophaeus	Chordata	Mammalia	Primates	Cercopithecidae	Mandrillus	ENSMLET00000060441	3	0	0	0	0	0	0	83.088	91.176	94.118	Group V
Manis.javanica|XM_017651898.2	Manis.javanica	Chordata	Mammalia	Pholidota	Manidae	Manis	XM_017651898.2	3	0	0	0	0	0	0	71.958	64.706	66.31	Group V
Manis.javanica|XM_017656413.1	Manis.javanica	Chordata	Mammalia	Pholidota	Manidae	Manis	XM_017656413.1	3	0	0	0	0	0	0	68.586	66.138	67.196	Group V
Manis.javanica|XM_017669895.2	Manis.javanica	Chordata	Mammalia	Pholidota	Manidae	Manis	XM_017669895.2	1	80	0	0	0	0	0	0	0	0	Group II
Manis.javanica|XM_017669899.2	Manis.javanica	Chordata	Mammalia	Pholidota	Manidae	Manis	XM_017669899.2	4	0	0	0	65.775	0	0	0	0	0	Group III
Manis.javanica|XM_017669900.2	Manis.javanica	Chordata	Mammalia	Pholidota	Manidae	Manis	XM_017669900.2	4	0	37.356	78.409	32.317	0	0	0	0	0	Group III
Manis.javanica|XM_017675335.2	Manis.javanica	Chordata	Mammalia	Pholidota	Manidae	Manis	XM_017675335.2	1	0	0	0	0	86.592	0	0	0	0	Group IV
Mustela.erminea|XM_032345599.1	Mustela.erminea	Chordata	Mammalia	Carnivora	Mustelidae	Mustela	XM_032345599.1	2	0	0	0	0	0	81.065	0	0	0	Group I
Manis.javanica|XM_037015147.1	Manis.javanica	Chordata	Mammalia	Pholidota	Manidae	Manis	XM_037015147.1	4	0	78.488	38.182	0	0	0	0	0	0	Group III
Manis.javanica|XM_037021710.1	Manis.javanica	Chordata	Mammalia	Pholidota	Manidae	Manis	XM_037021710.1	3	0	0	0	0	0	0	67.539	65.079	66.138	Group V
Manis.pentadactyla|XM_036894702.1	Manis.pentadactyla	Chordata	Mammalia	Pholidota	Manidae	Manis	XM_036894702.1	3	0	0	0	0	0	0	68.586	66.138	67.725	Group V
Mustela.putorius|XM_004752527.2	Mustela.putorius	Chordata	Mammalia	Carnivora	Mustelidae	Mustela	XM_004752527.2	2	0	0	0	0	0	81.657	0	0	0	Group I
Manis.pentadactyla|XM_036899420.1	Manis.pentadactyla	Chordata	Mammalia	Pholidota	Manidae	Manis	XM_036899420.1	1	0	0	0	0	85.475	0	0	0	0	Group IV
Manis.pentadactyla|XM_036902016.1	Manis.pentadactyla	Chordata	Mammalia	Pholidota	Manidae	Manis	XM_036902016.1	3	0	0	0	0	0	0	69.11	67.5	69.375	Group V
Manis.pentadactyla|XM_036909800.1	Manis.pentadactyla	Chordata	Mammalia	Pholidota	Manidae	Manis	XM_036909800.1	4	0	79.07	0	0	0	0	0	0	0	Group III
Manis.pentadactyla|XM_036909803.1	Manis.pentadactyla	Chordata	Mammalia	Pholidota	Manidae	Manis	XM_036909803.1	1	77.228	0	0	0	0	0	0	0	0	Group II
Manis.pentadactyla|XM_036909812.1	Manis.pentadactyla	Chordata	Mammalia	Pholidota	Manidae	Manis	XM_036909812.1	4	23.611	37.356	82.184	32.927	0	0	0	0	0	Group III
Manis.pentadactyla|XM_036909814.1	Manis.pentadactyla	Chordata	Mammalia	Pholidota	Manidae	Manis	XM_036909814.1	4	0	0	0	67.38	0	0	0	0	0	Group III
Marmota.flaviventris|XM_027924124.1	Marmota.flaviventris	Chordata	Mammalia	Rodentia	Sciuridae	Marmota	XM_027924124.1	3	0	0	0	0	0	0	60.714	66.176	68.687	Group V
Myotis.brandtii|XM_005856612.2	Myotis.brandtii	Chordata	Mammalia	Chiroptera	Vespertilionidae	Myotis	XM_005856612.2	2	0	0	0	0	0	81.657	0	0	0	Group I
Marmota.flaviventris|XM_027934629.2	Marmota.flaviventris	Chordata	Mammalia	Rodentia	Sciuridae	Marmota	XM_027934629.2	4	0	79.07	0	0	0	0	0	0	0	Group III
Marmota.flaviventris|XM_027934815.1	Marmota.flaviventris	Chordata	Mammalia	Rodentia	Sciuridae	Marmota	XM_027934815.1	1	79.775	0	0	0	0	0	0	0	0	Group II
Marmota.flaviventris|XM_027934816.2	Marmota.flaviventris	Chordata	Mammalia	Rodentia	Sciuridae	Marmota	XM_027934816.2	4	0	37.931	82.955	0	0	0	0	0	0	Group III
Marmota.flaviventris|XM_027934843.2	Marmota.flaviventris	Chordata	Mammalia	Rodentia	Sciuridae	Marmota	XM_027934843.2	4	0	0	0	71.429	0	0	0	0	0	Group III
Marmota.flaviventris|XM_027952998.1	Marmota.flaviventris	Chordata	Mammalia	Rodentia	Sciuridae	Marmota	XM_027952998.1	1	0	0	0	0	72.626	0	0	0	0	Group IV
Marmota.marmota.marmota|ENSMMMT00000003962	Marmota.marmota.marmota	Chordata	Mammalia	Rodentia	Sciuridae	Marmota	ENSMMMT00000003962	4	0	0	0	71.978	0	0	0	0	0	Group III
Marmota.marmota.marmota|ENSMMMT00000004027	Marmota.marmota.marmota	Chordata	Mammalia	Rodentia	Sciuridae	Marmota	ENSMMMT00000004027	4	0	37.356	82.955	0	0	0	0	0	0	Group III
Marmota.marmota.marmota|ENSMMMT00000004087	Marmota.marmota.marmota	Chordata	Mammalia	Rodentia	Sciuridae	Marmota	ENSMMMT00000004087	4	0	79.07	0	0	0	0	0	0	0	Group III
Marmota.marmota.marmota|ENSMMMT00000004095	Marmota.marmota.marmota	Chordata	Mammalia	Rodentia	Sciuridae	Marmota	ENSMMMT00000004095	1	79.775	0	0	0	0	0	0	0	0	Group II
Marmota.marmota.marmota|ENSMMMT00000008036	Marmota.marmota.marmota	Chordata	Mammalia	Rodentia	Sciuridae	Marmota	ENSMMMT00000008036	1	0	0	0	0	73.184	0	0	0	0	Group IV
Myotis.davidii|XM_006767782.2	Myotis.davidii	Chordata	Mammalia	Chiroptera	Vespertilionidae	Myotis	XM_006767782.2	2	0	0	0	0	0	80.473	0	0	0	Group I
Marmota.monax|XM_046430598.1	Marmota.monax	Chordata	Mammalia	Rodentia	Sciuridae	Marmota	XM_046430598.1	1	0	0	0	0	72.626	0	0	0	0	Group IV
Myotis.lucifugus|ENSMLUT00000002700	Myotis.lucifugus	Chordata	Mammalia	Chiroptera	Vespertilionidae	Myotis	ENSMLUT00000002700	2	0	0	0	0	0	81.065	0	0	0	Group I
Marmota.monax|XM_046440089.1	Marmota.monax	Chordata	Mammalia	Rodentia	Sciuridae	Marmota	XM_046440089.1	3	0	0	0	0	0	0	60.204	65.686	68.182	Group V
Marmota.monax|XM_046440091.1	Marmota.monax	Chordata	Mammalia	Rodentia	Sciuridae	Marmota	XM_046440091.1	3	0	0	0	0	0	0	60.204	65.686	68.182	Group V
Marmota.monax|XM_046440094.1	Marmota.monax	Chordata	Mammalia	Rodentia	Sciuridae	Marmota	XM_046440094.1	3	0	0	0	0	0	0	60.204	65.686	68.182	Group V
Marmota.monax|XM_046440096.1	Marmota.monax	Chordata	Mammalia	Rodentia	Sciuridae	Marmota	XM_046440096.1	3	0	0	0	0	0	0	60.204	65.686	68.182	Group V
Marmota.monax|XM_046452098.1	Marmota.monax	Chordata	Mammalia	Rodentia	Sciuridae	Marmota	XM_046452098.1	1	78.652	0	0	0	0	0	0	0	0	Group II
Marmota.monax|XM_046452273.1	Marmota.monax	Chordata	Mammalia	Rodentia	Sciuridae	Marmota	XM_046452273.1	4	0	0	0	70.879	0	0	0	0	0	Group III
Marmota.monax|XM_046452284.1	Marmota.monax	Chordata	Mammalia	Rodentia	Sciuridae	Marmota	XM_046452284.1	4	0	37.356	82.955	0	0	0	0	0	0	Group III
Mastacembelus.armatus|XM_026306669.2	Mastacembelus.armatus	Chordata	Actinopteri	Synbranchiformes	Mastacembelidae	Mastacembelus	XM_026306669.2	2	30.263	0	0	0	0	0	0	0	0	Group II
Mastomys.coucha|XM_031340455.1	Mastomys.coucha	Chordata	Mammalia	Rodentia	Muridae	Mastomys	XM_031340455.1	4	0	0	0	58.065	0	0	0	0	0	Group III
Mastomys.coucha|XM_031341326.1	Mastomys.coucha	Chordata	Mammalia	Rodentia	Muridae	Mastomys	XM_031341326.1	4	0	41.379	74.713	30.952	0	0	0	0	0	Group III
Mastomys.coucha|XM_031341347.1	Mastomys.coucha	Chordata	Mammalia	Rodentia	Muridae	Mastomys	XM_031341347.1	4	0	70.621	36.994	0	0	0	0	0	0	Group III
Mastomys.coucha|XM_031341365.1	Mastomys.coucha	Chordata	Mammalia	Rodentia	Muridae	Mastomys	XM_031341365.1	1	74.719	0	0	0	0	0	0	0	0	Group II
Mastomys.coucha|XM_031349677.1	Mastomys.coucha	Chordata	Mammalia	Rodentia	Muridae	Mastomys	XM_031349677.1	1	0	0	0	0	78.212	0	0	0	0	Group IV
Mastomys.coucha|XM_031384138.1	Mastomys.coucha	Chordata	Mammalia	Rodentia	Muridae	Mastomys	XM_031384138.1	3	0	0	0	0	0	0	60.112	0	0	Group V
Meleagris.gallopavo|ENSMGAT00000004246	Meleagris.gallopavo	Chordata	Aves	Galliformes	Phasianidae	Meleagris	ENSMGAT00000004246	1	47.333	0	0	0	0	0	0	0	0	Group II
Myotis.myotis|XM_036298793.1	Myotis.myotis	Chordata	Mammalia	Chiroptera	Vespertilionidae	Myotis	XM_036298793.1	2	0	0	0	0	0	82.249	0	0	0	Group I
Meleagris.gallopavo|ENSMGAT00000035070	Meleagris.gallopavo	Chordata	Aves	Galliformes	Phasianidae	Meleagris	ENSMGAT00000035070	1	0	0	0	0	43.333	0	0	0	0	Group IV
Meles.meles|XM_045981828.1	Meles.meles	Chordata	Mammalia	Carnivora	Mustelidae	Meles	XM_045981828.1	3	0	0	0	0	0	0	69.613	69.753	72.222	Group V
Meles.meles|XM_045981966.1	Meles.meles	Chordata	Mammalia	Carnivora	Mustelidae	Meles	XM_045981966.1	1	79.141	0	0	0	0	0	0	0	0	Group II
Meles.meles|XM_045981984.1	Meles.meles	Chordata	Mammalia	Carnivora	Mustelidae	Meles	XM_045981984.1	4	0	79.07	37.931	30.882	0	0	0	0	0	Group III
Meles.meles|XM_045983480.1	Meles.meles	Chordata	Mammalia	Carnivora	Mustelidae	Meles	XM_045983480.1	4	0	0	0	69.939	0	0	0	0	0	Group III
Meles.meles|XM_045983699.1	Meles.meles	Chordata	Mammalia	Carnivora	Mustelidae	Meles	XM_045983699.1	4	0	38.506	81.034	31.098	0	0	0	0	0	Group III
Meles.meles|XM_045986754.1	Meles.meles	Chordata	Mammalia	Carnivora	Mustelidae	Meles	XM_045986754.1	3	0	0	0	0	0	0	63.731	68.367	72.34	Group V
Meles.meles|XM_045989269.1	Meles.meles	Chordata	Mammalia	Carnivora	Mustelidae	Meles	XM_045989269.1	3	0	0	0	0	0	0	71.204	64.55	66.138	Group V
Neogale.vison|XM_044227909.1	Neogale.vison	Chordata	Mammalia	Carnivora	Mustelidae	Neogale	XM_044227909.1	2	0	0	0	0	0	82.249	0	0	0	Group I
Meles.meles|XM_046014056.1	Meles.meles	Chordata	Mammalia	Carnivora	Mustelidae	Meles	XM_046014056.1	1	0	0	0	0	77.654	0	0	0	0	Group IV
Melopsittacus.undulatus|XM_005142584.1	Melopsittacus.undulatus	Chordata	Aves	Psittaciformes	Psittaculidae	Melopsittacus	XM_005142584.1	1	0	0	0	0	42.935	0	0	0	0	Group IV
Melopsittacus.undulatus|XM_005143193.2	Melopsittacus.undulatus	Chordata	Aves	Psittaciformes	Psittaculidae	Melopsittacus	XM_005143193.2	1	48.125	0	0	0	0	0	0	0	0	Group II
Neomonachus.schauinslandi|XM_021678616.1	Neomonachus.schauinslandi	Chordata	Mammalia	Carnivora	Phocidae	Neomonachus	XM_021678616.1	2	0	0	0	0	0	80.473	0	0	0	Group I
Melopsittacus.undulatus|XM_034069838.1	Melopsittacus.undulatus	Chordata	Aves	Psittaciformes	Psittaculidae	Melopsittacus	XM_034069838.1	4	0	48.951	43.182	29.891	0	0	0	0	0	Group III
Meriones.unguiculatus|ENSMUGT00000005019	Meriones.unguiculatus	Chordata	Mammalia	Rodentia	Muridae	Meriones	ENSMUGT00000005019	1	0	0	0	0	74.302	0	0	0	0	Group IV
Meriones.unguiculatus|ENSMUGT00000028009	Meriones.unguiculatus	Chordata	Mammalia	Rodentia	Muridae	Meriones	ENSMUGT00000028009	1	74.719	0	0	0	0	0	0	0	0	Group II
Meriones.unguiculatus|ENSMUGT00000028039	Meriones.unguiculatus	Chordata	Mammalia	Rodentia	Muridae	Meriones	ENSMUGT00000028039	4	0	76.608	37.572	0	0	0	0	0	0	Group III
Meriones.unguiculatus|ENSMUGT00000028067	Meriones.unguiculatus	Chordata	Mammalia	Rodentia	Muridae	Meriones	ENSMUGT00000028067	4	0	42.759	72.989	31.548	0	0	0	0	0	Group III
Meriones.unguiculatus|ENSMUGT00000028103	Meriones.unguiculatus	Chordata	Mammalia	Rodentia	Muridae	Meriones	ENSMUGT00000028103	4	0	0	0	69.065	0	0	0	0	0	Group III
Meriones.unguiculatus|ENSMUGT00000032336	Meriones.unguiculatus	Chordata	Mammalia	Rodentia	Muridae	Meriones	ENSMUGT00000032336	3	0	0	0	0	0	0	65.143	70.166	71.271	Group V
Merops.nubicus|XM_008937835.1	Merops.nubicus	Chordata	Aves	Coraciiformes	Meropidae	Merops	XM_008937835.1	4	0	47.887	42.529	30.769	0	0	0	0	0	Group III
Merops.nubicus|XM_008937836.1	Merops.nubicus	Chordata	Aves	Coraciiformes	Meropidae	Merops	XM_008937836.1	1	46.497	0	0	0	0	0	0	0	0	Group II
Merops.nubicus|XM_008950086.1	Merops.nubicus	Chordata	Aves	Coraciiformes	Meropidae	Merops	XM_008950086.1	1	0	0	0	0	45.161	0	0	0	0	Group IV
Mesitornis.unicolor|XM_010188897.1	Mesitornis.unicolor	Chordata	Aves	Gruiformes	Mesitornithidae	Mesitornis	XM_010188897.1	2	48.837	0	0	0	0	0	0	0	0	Group II
Mesitornis.unicolor|XM_010188898.1	Mesitornis.unicolor	Chordata	Aves	Gruiformes	Mesitornithidae	Mesitornis	XM_010188898.1	4	0	45.455	45.143	31.579	0	0	0	0	0	Group III
Mesitornis.unicolor|XM_010191531.1	Mesitornis.unicolor	Chordata	Aves	Gruiformes	Mesitornithidae	Mesitornis	XM_010191531.1	1	0	0	0	0	49.669	0	0	0	0	Group IV
Mesocricetus.auratus|ENSMAUT00000011254	Mesocricetus.auratus	Chordata	Mammalia	Rodentia	Cricetidae	Mesocricetus	ENSMAUT00000011254	1	74.233	0	0	0	0	0	0	0	0	Group II
Mesocricetus.auratus|ENSMAUT00000013107	Mesocricetus.auratus	Chordata	Mammalia	Rodentia	Cricetidae	Mesocricetus	ENSMAUT00000013107	4	0	0	0	63.265	0	0	0	0	0	Group III
Mesocricetus.auratus|ENSMAUT00000013651	Mesocricetus.auratus	Chordata	Mammalia	Rodentia	Cricetidae	Mesocricetus	ENSMAUT00000013651	4	0	66.102	38.506	0	0	0	0	0	0	Group III
Mesocricetus.auratus|ENSMAUT00000015348	Mesocricetus.auratus	Chordata	Mammalia	Rodentia	Cricetidae	Mesocricetus	ENSMAUT00000015348	1	0	0	0	0	71.667	0	0	0	0	Group IV
Mesocricetus.auratus|ENSMAUT00000017132	Mesocricetus.auratus	Chordata	Mammalia	Rodentia	Cricetidae	Mesocricetus	ENSMAUT00000017132	4	0	41.176	72.414	31.902	0	0	0	0	0	Group III
Neophocaena.asiaeorientalis|XM_024737114.1	Neophocaena.asiaeorientalis	Chordata	Mammalia	Artiodactyla	Phocoenidae	Neophocaena	XM_024737114.1	2	0	0	0	0	0	83.432	0	0	0	Group I
Microcebus.murinus|ENSMICT00000003649	Microcebus.murinus	Chordata	Mammalia	Primates	Cheirogaleidae	Microcebus	ENSMICT00000003649	1	0	0	0	0	88.827	0	0	0	0	Group IV
Microcebus.murinus|ENSMICT00000008358	Microcebus.murinus	Chordata	Mammalia	Primates	Cheirogaleidae	Microcebus	ENSMICT00000008358	4	0	81.977	38.922	31.618	0	0	0	0	0	Group III
Microcebus.murinus|ENSMICT00000039440	Microcebus.murinus	Chordata	Mammalia	Primates	Cheirogaleidae	Microcebus	ENSMICT00000039440	4	0	37.714	86.364	34.356	0	0	0	0	0	Group III
Microcebus.murinus|ENSMICT00000058550	Microcebus.murinus	Chordata	Mammalia	Primates	Cheirogaleidae	Microcebus	ENSMICT00000058550	3	0	0	0	0	0	0	61.14	70.984	72.396	Group V
Microcebus.murinus|ENSMICT00000059886	Microcebus.murinus	Chordata	Mammalia	Primates	Cheirogaleidae	Microcebus	ENSMICT00000059886	1	84.27	0	0	0	0	0	0	0	0	Group II
Microcebus.murinus|ENSMICT00000069352	Microcebus.murinus	Chordata	Mammalia	Primates	Cheirogaleidae	Microcebus	ENSMICT00000069352	4	0	0	0	60.829	0	0	0	0	0	Group III
Microtus.fortis|XM_050119059.1	Microtus.fortis	Chordata	Mammalia	Rodentia	Cricetidae	Microtus	XM_050119059.1	3	0	0	0	0	0	0	58.333	62.703	64.865	Group V
Microtus.fortis|XM_050147608.1	Microtus.fortis	Chordata	Mammalia	Rodentia	Cricetidae	Microtus	XM_050147608.1	4	0	39.31	73.563	32.37	0	0	0	0	0	Group III
Microtus.fortis|XM_050147752.1	Microtus.fortis	Chordata	Mammalia	Rodentia	Cricetidae	Microtus	XM_050147752.1	1	75	0	0	0	0	0	0	0	0	Group II
Microtus.fortis|XM_050147867.1	Microtus.fortis	Chordata	Mammalia	Rodentia	Cricetidae	Microtus	XM_050147867.1	4	0	0	0	68.293	0	0	0	0	0	Group III
Microtus.fortis|XM_050161017.1	Microtus.fortis	Chordata	Mammalia	Rodentia	Cricetidae	Microtus	XM_050161017.1	3	0	0	0	0	0	0	0	59.459	61.622	Group V
Microtus.fortis|XM_050165493.1	Microtus.fortis	Chordata	Mammalia	Rodentia	Cricetidae	Microtus	XM_050165493.1	1	0	0	0	0	67.039	0	0	0	0	Group IV
Microtus.ochrogaster|ENSMOCT00000000432	Microtus.ochrogaster	Chordata	Mammalia	Rodentia	Cricetidae	Microtus	ENSMOCT00000000432	1	0	0	0	0	67.598	0	0	0	0	Group IV
Microtus.ochrogaster|ENSMOCT00000002176	Microtus.ochrogaster	Chordata	Mammalia	Rodentia	Cricetidae	Microtus	ENSMOCT00000002176	4	0	0	0	66.463	0	0	0	0	0	Group III
Microtus.ochrogaster|ENSMOCT00000010938	Microtus.ochrogaster	Chordata	Mammalia	Rodentia	Cricetidae	Microtus	ENSMOCT00000010938	4	0	64.972	0	0	0	0	0	0	0	Group III
Microtus.ochrogaster|ENSMOCT00000011726	Microtus.ochrogaster	Chordata	Mammalia	Rodentia	Cricetidae	Microtus	ENSMOCT00000011726	4	0	40	72.414	31.792	0	0	0	0	0	Group III
Microtus.ochrogaster|ENSMOCT00000022553	Microtus.ochrogaster	Chordata	Mammalia	Rodentia	Cricetidae	Microtus	ENSMOCT00000022553	1	75	0	0	0	0	0	0	0	0	Group II
Microtus.oregoni|XM_041648676.1	Microtus.oregoni	Chordata	Mammalia	Rodentia	Cricetidae	Microtus	XM_041648676.1	4	0	0	0	67.683	0	0	0	0	0	Group III
Microtus.oregoni|XM_041648677.1	Microtus.oregoni	Chordata	Mammalia	Rodentia	Cricetidae	Microtus	XM_041648677.1	4	0	39.31	72.989	32.948	0	0	0	0	0	Group III
Microtus.oregoni|XM_041649070.1	Microtus.oregoni	Chordata	Mammalia	Rodentia	Cricetidae	Microtus	XM_041649070.1	1	75	0	0	0	0	0	0	0	0	Group II
Microtus.oregoni|XM_041649785.1	Microtus.oregoni	Chordata	Mammalia	Rodentia	Cricetidae	Microtus	XM_041649785.1	3	0	0	0	0	0	0	0	57.838	60	Group V
Microtus.oregoni|XM_041654609.1	Microtus.oregoni	Chordata	Mammalia	Rodentia	Cricetidae	Microtus	XM_041654609.1	3	0	0	0	0	0	0	58.333	60.199	63.077	Group V
Microtus.oregoni|XM_041654610.1	Microtus.oregoni	Chordata	Mammalia	Rodentia	Cricetidae	Microtus	XM_041654610.1	3	0	0	0	0	0	0	58.152	61.194	64.103	Group V
Microtus.oregoni|XM_041676815.1	Microtus.oregoni	Chordata	Mammalia	Rodentia	Cricetidae	Microtus	XM_041676815.1	1	0	0	0	0	67.039	0	0	0	0	Group IV
Neovison.vison|ENSNVIT00000014812	Neovison.vison	Chordata	Mammalia	Carnivora	Mustelidae	Neogale	ENSNVIT00000014812	2	0	0	0	0	0	82.249	0	0	0	Group I
Miniopterus.natalensis|XM_016199908.1	Miniopterus.natalensis	Chordata	Mammalia	Chiroptera	Vespertilionidae	Miniopterus	XM_016199908.1	1	0	0	0	0	87.151	0	0	0	0	Group IV
Miniopterus.natalensis|XM_016209154.1	Miniopterus.natalensis	Chordata	Mammalia	Chiroptera	Vespertilionidae	Miniopterus	XM_016209154.1	3	0	0	0	0	0	0	67.614	69	69.898	Group V
Miniopterus.natalensis|XM_016209155.1	Miniopterus.natalensis	Chordata	Mammalia	Chiroptera	Vespertilionidae	Miniopterus	XM_016209155.1	3	0	0	0	0	0	0	67.614	69	69.898	Group V
Miniopterus.natalensis|XM_016209156.1	Miniopterus.natalensis	Chordata	Mammalia	Chiroptera	Vespertilionidae	Miniopterus	XM_016209156.1	3	0	0	0	0	0	0	67.429	69.5	70.408	Group V
Miniopterus.natalensis|XM_016209157.1	Miniopterus.natalensis	Chordata	Mammalia	Chiroptera	Vespertilionidae	Miniopterus	XM_016209157.1	3	0	0	0	0	0	0	65.969	61.905	63.492	Group V
Miniopterus.natalensis|XM_016215525.1	Miniopterus.natalensis	Chordata	Mammalia	Chiroptera	Vespertilionidae	Miniopterus	XM_016215525.1	4	0	40.411	76.571	33.742	0	0	0	0	0	Group III
Miniopterus.natalensis|XM_016215940.1	Miniopterus.natalensis	Chordata	Mammalia	Chiroptera	Vespertilionidae	Miniopterus	XM_016215940.1	1	82.022	0	0	0	0	30.108	0	0	0	Group II
Miniopterus.natalensis|XM_016215953.1	Miniopterus.natalensis	Chordata	Mammalia	Chiroptera	Vespertilionidae	Miniopterus	XM_016215953.1	4	0	77.401	37.931	0	0	0	0	0	0	Group III
Miniopterus.natalensis|XM_016215968.1	Miniopterus.natalensis	Chordata	Mammalia	Chiroptera	Vespertilionidae	Miniopterus	XM_016215968.1	4	0	0	0	67.633	0	0	0	0	0	Group III
Nomascus.leucogenys|ENSNLET00000004457	Nomascus.leucogenys	Chordata	Mammalia	Primates	Hylobatidae	Nomascus	ENSNLET00000004457	2	0	0	0	0	0	98.246	0	0	0	Group I
Mirounga.angustirostris|XM_045867393.1	Mirounga.angustirostris	Chordata	Mammalia	Carnivora	Phocidae	Mirounga	XM_045867393.1	1	0	0	0	0	84.358	0	0	0	0	Group IV
Mirounga.angustirostris|XM_045876134.1	Mirounga.angustirostris	Chordata	Mammalia	Carnivora	Phocidae	Mirounga	XM_045876134.1	1	81.595	0	0	0	0	0	0	0	0	Group II
Mirounga.angustirostris|XM_045876135.2	Mirounga.angustirostris	Chordata	Mammalia	Carnivora	Phocidae	Mirounga	XM_045876135.2	4	0	77.966	38.506	32.353	0	0	0	0	0	Group III
Mirounga.angustirostris|XM_045876384.1	Mirounga.angustirostris	Chordata	Mammalia	Carnivora	Phocidae	Mirounga	XM_045876384.1	4	0	37.87	82.184	32.317	0	0	0	0	0	Group III
Mirounga.angustirostris|XM_045876386.1	Mirounga.angustirostris	Chordata	Mammalia	Carnivora	Phocidae	Mirounga	XM_045876386.1	4	0	0	0	70.732	0	0	0	0	0	Group III
Mirounga.angustirostris|XM_045890372.1	Mirounga.angustirostris	Chordata	Mammalia	Carnivora	Phocidae	Mirounga	XM_045890372.1	3	0	0	0	0	0	0	62.567	69.841	72.487	Group V
Mirounga.angustirostris|XM_045890374.1	Mirounga.angustirostris	Chordata	Mammalia	Carnivora	Phocidae	Mirounga	XM_045890374.1	3	0	0	0	0	0	0	70.681	63.492	65.445	Group V
Mirounga.angustirostris|XM_054510159.1	Mirounga.angustirostris	Chordata	Mammalia	Carnivora	Phocidae	Mirounga	XM_054510159.1	3	0	0	0	0	0	0	73.298	70.37	72.84	Group V
Notamacropus.eugenii|ENSMEUT00000016055	Notamacropus.eugenii	Chordata	Mammalia	Diprotodontia	Macropodidae	Notamacropus	ENSMEUT00000016055	2	0	0	0	0	0	57.447	0	0	0	Group I
Mirounga.leonina|XM_035009539.1	Mirounga.leonina	Chordata	Mammalia	Carnivora	Phocidae	Mirounga	XM_035009539.1	4	0	77.966	38.506	32.353	0	0	0	0	0	Group III
Mirounga.leonina|XM_035009540.1	Mirounga.leonina	Chordata	Mammalia	Carnivora	Phocidae	Mirounga	XM_035009540.1	4	0	37.356	82.759	32.927	0	0	0	0	0	Group III
Mirounga.leonina|XM_035010112.1	Mirounga.leonina	Chordata	Mammalia	Carnivora	Phocidae	Mirounga	XM_035010112.1	4	0	0	0	70.732	0	0	0	0	0	Group III
Mirounga.leonina|XM_035010406.1	Mirounga.leonina	Chordata	Mammalia	Carnivora	Phocidae	Mirounga	XM_035010406.1	1	80.791	0	0	0	0	0	0	0	0	Group II
Mirounga.leonina|XM_035023875.1	Mirounga.leonina	Chordata	Mammalia	Carnivora	Phocidae	Mirounga	XM_035023875.1	3	0	0	0	0	0	0	70.681	63.492	65.445	Group V
Mirounga.leonina|XM_035023876.1	Mirounga.leonina	Chordata	Mammalia	Carnivora	Phocidae	Mirounga	XM_035023876.1	3	0	0	0	0	0	0	62.567	69.841	72.487	Group V
Mirounga.leonina|XM_035025658.1	Mirounga.leonina	Chordata	Mammalia	Carnivora	Phocidae	Mirounga	XM_035025658.1	3	0	0	0	0	0	0	73.822	70.988	73.457	Group V
Mola.mola|ENSMMOT00000006017	Mola.mola	Chordata	Actinopteri	Tetraodontiformes	Molidae	Mola	ENSMMOT00000006017	2	27.95	0	0	0	0	0	0	0	0	Group II
Molossus.molossus|XM_036252825.1	Molossus.molossus	Chordata	Mammalia	Chiroptera	Molossidae	Molossus	XM_036252825.1	1	0	0	0	0	79.888	0	0	0	0	Group IV
Nyctereutes.procyonoides|XM_055327815.1	Nyctereutes.procyonoides	Chordata	Mammalia	Carnivora	Canidae	Nyctereutes	XM_055327815.1	2	0	0	0	0	0	81.065	0	0	0	Group I
Molossus.molossus|XM_036273119.1	Molossus.molossus	Chordata	Mammalia	Chiroptera	Molossidae	Molossus	XM_036273119.1	1	84.831	0	0	0	0	0	0	0	0	Group II
Molossus.molossus|XM_036273290.1	Molossus.molossus	Chordata	Mammalia	Chiroptera	Molossidae	Molossus	XM_036273290.1	4	0	35.429	74.857	32.515	0	0	0	0	0	Group III
Molossus.molossus|XM_036273291.1	Molossus.molossus	Chordata	Mammalia	Chiroptera	Molossidae	Molossus	XM_036273291.1	4	0	0	0	72.067	0	0	0	0	0	Group III
Molossus.molossus|XM_036273604.1	Molossus.molossus	Chordata	Mammalia	Chiroptera	Molossidae	Molossus	XM_036273604.1	4	0	79.07	39.655	0	0	0	0	0	0	Group III
Molossus.molossus|XM_036275036.1	Molossus.molossus	Chordata	Mammalia	Chiroptera	Molossidae	Molossus	XM_036275036.1	3	0	0	0	0	0	0	69.54	70.5	74.719	Group V
Molossus.molossus|XM_036275042.1	Molossus.molossus	Chordata	Mammalia	Chiroptera	Molossidae	Molossus	XM_036275042.1	3	0	0	0	0	0	0	68.966	68.657	74.157	Group V
Molossus.molossus|XM_036275043.1	Molossus.molossus	Chordata	Mammalia	Chiroptera	Molossidae	Molossus	XM_036275043.1	3	0	0	0	0	0	0	67.816	68.657	74.157	Group V
Molossus.molossus|XM_036275937.1	Molossus.molossus	Chordata	Mammalia	Chiroptera	Molossidae	Molossus	XM_036275937.1	3	0	0	0	0	0	0	63.731	0	0	Group V
Monodelphis.domestica|ENSMODT00000002607	Monodelphis.domestica	Chordata	Mammalia	Didelphimorphia	Didelphidae	Monodelphis	ENSMODT00000002607	1	60.897	0	0	0	0	0	0	0	0	Group II
Monodelphis.domestica|ENSMODT00000002626	Monodelphis.domestica	Chordata	Mammalia	Didelphimorphia	Didelphidae	Monodelphis	ENSMODT00000002626	4	29.104	40.805	67.614	33.553	0	0	0	0	0	Group III
Monodelphis.domestica|ENSMODT00000009345	Monodelphis.domestica	Chordata	Mammalia	Didelphimorphia	Didelphidae	Monodelphis	ENSMODT00000009345	2	0	0	0	0	38.583	0	0	0	0	Group IV
Monodelphis.domestica|ENSMODT00000040089	Monodelphis.domestica	Chordata	Mammalia	Didelphimorphia	Didelphidae	Monodelphis	ENSMODT00000040089	4	0	0	0	40	0	0	0	0	0	Group III
Nycticebus.coucang|XM_053586264.1	Nycticebus.coucang	Chordata	Mammalia	Primates	Lorisidae	Nycticebus	XM_053586264.1	2	0	0	0	0	0	85.965	0	0	0	Group I
Monodon.monoceros|ENSMMNT00015000545	Monodon.monoceros	Chordata	Mammalia	Artiodactyla	Monodontidae	Monodon	ENSMMNT00015000545	3	0	0	0	0	0	0	65.979	76.5	78.646	Group V
Monodon.monoceros|ENSMMNT00015000633	Monodon.monoceros	Chordata	Mammalia	Artiodactyla	Monodontidae	Monodon	ENSMMNT00015000633	3	0	0	0	0	0	0	64.948	75.5	77.604	Group V
Monodon.monoceros|ENSMMNT00015002049	Monodon.monoceros	Chordata	Mammalia	Artiodactyla	Monodontidae	Monodon	ENSMMNT00015002049	3	0	0	0	0	0	0	65.079	0	0	Group V
Monodon.monoceros|ENSMMNT00015025081	Monodon.monoceros	Chordata	Mammalia	Artiodactyla	Monodontidae	Monodon	ENSMMNT00015025081	1	80.337	0	0	0	0	0	0	0	0	Group II
Monodon.monoceros|ENSMMNT00015025126	Monodon.monoceros	Chordata	Mammalia	Artiodactyla	Monodontidae	Monodon	ENSMMNT00015025126	4	0	77.401	37.143	29.286	0	0	0	0	0	Group III
Monodon.monoceros|ENSMMNT00015025209	Monodon.monoceros	Chordata	Mammalia	Artiodactyla	Monodontidae	Monodon	ENSMMNT00015025209	4	0	0	0	70.899	0	0	0	0	0	Group III
Odocoileus.virginianus|XM_020881705.1	Odocoileus.virginianus	Chordata	Mammalia	Artiodactyla	Cervidae	Odocoileus	XM_020881705.1	2	0	0	0	0	0	85.207	0	0	0	Group I
Monodon.monoceros|ENSMMNT00015030768	Monodon.monoceros	Chordata	Mammalia	Artiodactyla	Monodontidae	Monodon	ENSMMNT00015030768	1	0	0	0	0	77.528	0	0	0	0	Group IV
Monopterus.albus|ENSMALT00000029298	Monopterus.albus	Chordata	Actinopteri	Synbranchiformes	Synbranchidae	Monopterus	ENSMALT00000029298	2	28.947	0	0	0	0	0	0	0	0	Group II
Orcinus.orca|XM_004281864.4	Orcinus.orca	Chordata	Mammalia	Artiodactyla	Delphinidae	Orcinus	XM_004281864.4	2	0	0	0	0	0	83.432	0	0	0	Group I
Moschus.berezovskii|XM_055396034.1	Moschus.berezovskii	Chordata	Mammalia	Artiodactyla	Moschidae	Moschus	XM_055396034.1	1	0	0	0	0	69.274	0	0	0	0	Group IV
Moschus.berezovskii|XM_055411083.1	Moschus.berezovskii	Chordata	Mammalia	Artiodactyla	Moschidae	Moschus	XM_055411083.1	3	0	0	0	0	0	0	63.978	69.192	72.487	Group V
Moschus.berezovskii|XM_055411084.1	Moschus.berezovskii	Chordata	Mammalia	Artiodactyla	Moschidae	Moschus	XM_055411084.1	3	0	0	0	0	0	0	62.903	69.312	70.202	Group V
Moschus.berezovskii|XM_055418854.1	Moschus.berezovskii	Chordata	Mammalia	Artiodactyla	Moschidae	Moschus	XM_055418854.1	4	27.389	36.207	73.864	31.288	0	0	0	0	0	Group III
Moschus.berezovskii|XM_055418855.1	Moschus.berezovskii	Chordata	Mammalia	Artiodactyla	Moschidae	Moschus	XM_055418855.1	4	0	76.271	38.506	0	0	0	0	0	0	Group III
Moschus.berezovskii|XM_055419978.1	Moschus.berezovskii	Chordata	Mammalia	Artiodactyla	Moschidae	Moschus	XM_055419978.1	4	0	0	0	67.582	0	0	0	0	0	Group III
Moschus.berezovskii|XM_055419980.1	Moschus.berezovskii	Chordata	Mammalia	Artiodactyla	Moschidae	Moschus	XM_055419980.1	1	77.273	0	0	0	0	0	0	0	0	Group II
Moschus.moschiferus|ENSMMST00000002976	Moschus.moschiferus	Chordata	Mammalia	Artiodactyla	Moschidae	Moschus	ENSMMST00000002976	3	0	0	0	0	0	0	62.245	69.802	72.487	Group V
Moschus.moschiferus|ENSMMST00000003026	Moschus.moschiferus	Chordata	Mammalia	Artiodactyla	Moschidae	Moschus	ENSMMST00000003026	3	0	0	0	0	0	0	63.978	69.192	72.487	Group V
Moschus.moschiferus|ENSMMST00000008355	Moschus.moschiferus	Chordata	Mammalia	Artiodactyla	Moschidae	Moschus	ENSMMST00000008355	1	77.273	0	0	0	0	0	0	0	0	Group II
Moschus.moschiferus|ENSMMST00000008400	Moschus.moschiferus	Chordata	Mammalia	Artiodactyla	Moschidae	Moschus	ENSMMST00000008400	4	0	76.271	38.506	0	0	0	0	0	0	Group III
Moschus.moschiferus|ENSMMST00000008466	Moschus.moschiferus	Chordata	Mammalia	Artiodactyla	Moschidae	Moschus	ENSMMST00000008466	4	0	36.207	74.432	31.288	0	0	0	0	0	Group III
Moschus.moschiferus|ENSMMST00000008542	Moschus.moschiferus	Chordata	Mammalia	Artiodactyla	Moschidae	Moschus	ENSMMST00000008542	4	0	0	0	65.426	0	0	0	0	0	Group III
Ornithorhynchus.anatinus|ENSOANT00000009447	Ornithorhynchus.anatinus	Chordata	Mammalia	Monotremata	Ornithorhynchidae	Ornithorhynchus	ENSOANT00000009447	2	0	0	0	0	0	52.469	0	0	0	Group I
Moschus.moschiferus|ENSMMST00000028051	Moschus.moschiferus	Chordata	Mammalia	Artiodactyla	Moschidae	Moschus	ENSMMST00000028051	1	0	0	0	0	69.663	0	0	0	0	Group IV
Mus.musculus|NM_021380.2	Mus.musculus	Chordata	Mammalia	Rodentia	Muridae	Mus	NM_021380.2	4	0	43.448	75.862	31.548	0	0	0	0	0	Group III
Mus.musculus|NM_053095.3	Mus.musculus	Chordata	Mammalia	Rodentia	Muridae	Mus	NM_053095.3	4	0	0	0	69.512	0	0	0	0	0	Group III
Mus.musculus|NM_054079.2	Mus.musculus	Chordata	Mammalia	Rodentia	Muridae	Mus	NM_054079.2	1	0	0	0	0	77.654	0	0	0	0	Group IV
Mus.musculus|XM_006513865.4	Mus.musculus	Chordata	Mammalia	Rodentia	Muridae	Mus	XM_006513865.4	1	0	0	0	0	78.212	0	0	0	0	Group IV
Mus.musculus|XM_006529705.1	Mus.musculus	Chordata	Mammalia	Rodentia	Muridae	Mus	XM_006529705.1	4	0	69.591	0	0	0	0	0	0	0	Group III
Mus.musculus|XM_006540121.1	Mus.musculus	Chordata	Mammalia	Rodentia	Muridae	Mus	XM_006540121.1	3	0	0	0	0	0	0	61.714	66.298	66.851	Group V
Mus.musculus|XM_036162094.1	Mus.musculus	Chordata	Mammalia	Rodentia	Muridae	Mus	XM_036162094.1	1	73.203	0	0	0	0	0	0	0	0	Group II
Mus.spicilegus|ENSMSIT00000000697	Mus.spicilegus	Chordata	Mammalia	Rodentia	Muridae	Mus	ENSMSIT00000000697	3	0	0	0	0	0	0	61.143	66.298	66.851	Group V
Mus.spicilegus|ENSMSIT00000032915	Mus.spicilegus	Chordata	Mammalia	Rodentia	Muridae	Mus	ENSMSIT00000032915	3	0	0	0	0	0	0	56.354	62.162	62.703	Group V
Mus.spicilegus|ENSMSIT00000035130	Mus.spicilegus	Chordata	Mammalia	Rodentia	Muridae	Mus	ENSMSIT00000035130	1	0	0	0	0	78.212	0	0	0	0	Group IV
Mus.spicilegus|ENSMSIT00000037370	Mus.spicilegus	Chordata	Mammalia	Rodentia	Muridae	Mus	ENSMSIT00000037370	1	73.034	0	0	0	0	0	0	0	0	Group II
Mus.spicilegus|ENSMSIT00000037409	Mus.spicilegus	Chordata	Mammalia	Rodentia	Muridae	Mus	ENSMSIT00000037409	4	0	70.76	0	0	0	0	0	0	0	Group III
Mus.spicilegus|ENSMSIT00000037440	Mus.spicilegus	Chordata	Mammalia	Rodentia	Muridae	Mus	ENSMSIT00000037440	4	0	42.759	75.287	31.548	0	0	0	0	0	Group III
Mus.spicilegus|ENSMSIT00000037469	Mus.spicilegus	Chordata	Mammalia	Rodentia	Muridae	Mus	ENSMSIT00000037469	4	0	0	0	69.512	0	0	0	0	0	Group III
Mustela.erminea|XM_032317382.1	Mustela.erminea	Chordata	Mammalia	Carnivora	Mustelidae	Mustela	XM_032317382.1	4	0	0	0	69.939	0	0	0	0	0	Group III
Mustela.erminea|XM_032318546.1	Mustela.erminea	Chordata	Mammalia	Carnivora	Mustelidae	Mustela	XM_032318546.1	4	0	79.651	39.08	30.882	0	0	0	0	0	Group III
Mustela.erminea|XM_032318978.1	Mustela.erminea	Chordata	Mammalia	Carnivora	Mustelidae	Mustela	XM_032318978.1	1	79.755	0	0	0	0	0	0	0	0	Group II
Mustela.erminea|XM_032319330.1	Mustela.erminea	Chordata	Mammalia	Carnivora	Mustelidae	Mustela	XM_032319330.1	4	0	39.08	82.184	31.707	0	0	0	0	0	Group III
Mustela.erminea|XM_032325913.1	Mustela.erminea	Chordata	Mammalia	Carnivora	Mustelidae	Mustela	XM_032325913.1	3	0	0	0	0	0	0	70.157	62.626	64.646	Group V
Mustela.erminea|XM_032326013.1	Mustela.erminea	Chordata	Mammalia	Carnivora	Mustelidae	Mustela	XM_032326013.1	3	0	0	0	0	0	0	62.5	67.839	71.277	Group V
Mustela.erminea|XM_032345598.1	Mustela.erminea	Chordata	Mammalia	Carnivora	Mustelidae	Mustela	XM_032345598.1	1	0	0	0	0	77.654	0	0	0	0	Group IV
Orycteropus.afer|XM_007953401.1	Orycteropus.afer	Chordata	Mammalia	Tubulidentata	Orycteropodidae	Orycteropus	XM_007953401.1	2	0	0	0	0	0	75.148	0	0	0	Group I
Mustela.erminea|XM_032353720.1	Mustela.erminea	Chordata	Mammalia	Carnivora	Mustelidae	Mustela	XM_032353720.1	3	0	0	0	0	0	0	68.947	62.5	64.773	Group V
Mustela.putorius.furo|ENSMPUT00000009987	Mustela.putorius.furo	Chordata	Mammalia	Carnivora	Mustelidae	Mustela	ENSMPUT00000009987	4	0	0	0	69.939	0	0	0	0	0	Group III
Mustela.putorius.furo|ENSMPUT00000010005	Mustela.putorius.furo	Chordata	Mammalia	Carnivora	Mustelidae	Mustela	ENSMPUT00000010005	4	0	39.08	82.184	31.707	0	0	0	0	0	Group III
Mustela.putorius.furo|ENSMPUT00000010029	Mustela.putorius.furo	Chordata	Mammalia	Carnivora	Mustelidae	Mustela	ENSMPUT00000010029	4	0	80.233	38.506	31.618	0	0	0	0	0	Group III
Mustela.putorius.furo|ENSMPUT00000010051	Mustela.putorius.furo	Chordata	Mammalia	Carnivora	Mustelidae	Mustela	ENSMPUT00000010051	1	79.755	0	0	0	0	0	0	0	0	Group II
Mustela.putorius.furo|ENSMPUT00000017656	Mustela.putorius.furo	Chordata	Mammalia	Carnivora	Mustelidae	Mustela	ENSMPUT00000017656	1	0	0	0	0	77.654	0	0	0	0	Group IV
Mustela.putorius.furo|ENSMPUT00000017881	Mustela.putorius.furo	Chordata	Mammalia	Carnivora	Mustelidae	Mustela	ENSMPUT00000017881	3	0	0	0	0	0	0	70.157	62.437	64.286	Group V
Mustela.putorius.furo|ENSMPUT00000017885	Mustela.putorius.furo	Chordata	Mammalia	Carnivora	Mustelidae	Mustela	ENSMPUT00000017885	3	0	0	0	0	0	0	65.625	69.388	71.795	Group V
Mustela.putorius.furo|ENSMPUT00000019174	Mustela.putorius.furo	Chordata	Mammalia	Carnivora	Mustelidae	Mustela	ENSMPUT00000019174	3	0	0	0	0	0	0	67.539	66.049	68.519	Group V
Mustela.putorius|XM_004746218.3	Mustela.putorius	Chordata	Mammalia	Carnivora	Mustelidae	Mustela	XM_004746218.3	3	0	0	0	0	0	0	67.539	66.049	68.519	Group V
Mustela.putorius|XM_004752467.2	Mustela.putorius	Chordata	Mammalia	Carnivora	Mustelidae	Mustela	XM_004752467.2	1	0	0	0	0	77.654	0	0	0	0	Group IV
Oryctolagus.cuniculus|ENSOCUT00000000495	Oryctolagus.cuniculus	Chordata	Mammalia	Lagomorpha	Leporidae	Oryctolagus	ENSOCUT00000000495	2	0	0	0	0	0	72.189	0	0	0	Group I
Mustela.putorius|XM_004756191.3	Mustela.putorius	Chordata	Mammalia	Carnivora	Mustelidae	Mustela	XM_004756191.3	4	0	80.233	38.506	31.618	0	0	0	0	0	Group III
Mustela.putorius|XM_004756192.3	Mustela.putorius	Chordata	Mammalia	Carnivora	Mustelidae	Mustela	XM_004756192.3	1	79.755	0	0	0	0	0	0	0	0	Group II
Mustela.putorius|XM_004756487.3	Mustela.putorius	Chordata	Mammalia	Carnivora	Mustelidae	Mustela	XM_004756487.3	4	0	0	0	69.939	0	0	0	0	0	Group III
Mustela.putorius|XM_004776270.3	Mustela.putorius	Chordata	Mammalia	Carnivora	Mustelidae	Mustela	XM_004776270.3	3	0	0	0	0	0	0	65.625	69.231	71.795	Group V
Mustela.putorius|XM_013047611.2	Mustela.putorius	Chordata	Mammalia	Carnivora	Mustelidae	Mustela	XM_013047611.2	3	0	0	0	0	0	0	70.157	62.245	64.286	Group V
Mustela.putorius|XM_045086983.1	Mustela.putorius	Chordata	Mammalia	Carnivora	Mustelidae	Mustela	XM_045086983.1	4	0	36.31	77.987	0	0	0	0	0	0	Group III
Myodes.glareolus|XM_048418833.1	Myodes.glareolus	Chordata	Mammalia	Rodentia	Cricetidae	Myodes	XM_048418833.1	1	0	0	0	0	70.391	0	0	0	0	Group IV
Myodes.glareolus|XM_048430664.1	Myodes.glareolus	Chordata	Mammalia	Rodentia	Cricetidae	Myodes	XM_048430664.1	1	71.91	0	0	0	0	0	0	0	0	Group II
Myodes.glareolus|XM_048431098.1	Myodes.glareolus	Chordata	Mammalia	Rodentia	Cricetidae	Myodes	XM_048431098.1	4	0	0	0	63.793	0	0	0	0	0	Group III
Myodes.glareolus|XM_048431099.1	Myodes.glareolus	Chordata	Mammalia	Rodentia	Cricetidae	Myodes	XM_048431099.1	4	0	40	73.563	34.104	0	0	0	0	0	Group III
Myodes.glareolus|XM_048431101.1	Myodes.glareolus	Chordata	Mammalia	Rodentia	Cricetidae	Myodes	XM_048431101.1	4	0	60.819	0	0	0	0	0	0	0	Group III
Myodes.glareolus|XM_048441163.1	Myodes.glareolus	Chordata	Mammalia	Rodentia	Cricetidae	Myodes	XM_048441163.1	3	0	0	0	0	0	0	58.621	61.326	63.536	Group V
Myodes.glareolus|XM_048441174.1	Myodes.glareolus	Chordata	Mammalia	Rodentia	Cricetidae	Myodes	XM_048441174.1	3	0	0	0	0	0	0	61.35	62.431	64.641	Group V
Myodes.glareolus|XM_048459339.1	Myodes.glareolus	Chordata	Mammalia	Rodentia	Cricetidae	Myodes	XM_048459339.1	3	0	0	0	0	0	0	59.444	62.703	64.324	Group V
Oryx.dammah|XM_040233402.1	Oryx.dammah	Chordata	Mammalia	Artiodactyla	Bovidae	Oryx	XM_040233402.1	2	0	0	0	0	0	84.615	0	0	0	Group I
Myotis.brandtii|XM_005856613.1	Myotis.brandtii	Chordata	Mammalia	Chiroptera	Vespertilionidae	Myotis	XM_005856613.1	1	0	0	0	0	70.95	0	0	0	0	Group IV
Myotis.brandtii|XM_005885225.2	Myotis.brandtii	Chordata	Mammalia	Chiroptera	Vespertilionidae	Myotis	XM_005885225.2	1	82.584	0	0	0	0	0	0	0	0	Group II
Myotis.brandtii|XM_005886333.2	Myotis.brandtii	Chordata	Mammalia	Chiroptera	Vespertilionidae	Myotis	XM_005886333.2	3	0	0	0	0	0	0	63.59	66.667	69.681	Group V
Myotis.brandtii|XM_005886334.2	Myotis.brandtii	Chordata	Mammalia	Chiroptera	Vespertilionidae	Myotis	XM_005886334.2	3	0	0	0	0	0	0	63.59	66.667	69.681	Group V
Myotis.brandtii|XM_014532498.1	Myotis.brandtii	Chordata	Mammalia	Chiroptera	Vespertilionidae	Myotis	XM_014532498.1	2	0	0	0	45.37	0	0	0	0	0	Group III
Myotis.brandtii|XM_014532507.1	Myotis.brandtii	Chordata	Mammalia	Chiroptera	Vespertilionidae	Myotis	XM_014532507.1	4	0	37.356	69.54	33.523	0	0	0	0	0	Group III
Myotis.brandtii|XM_014532508.1	Myotis.brandtii	Chordata	Mammalia	Chiroptera	Vespertilionidae	Myotis	XM_014532508.1	4	0	77.907	38.857	0	0	0	0	0	0	Group III
Myotis.brandtii|XM_014547074.1	Myotis.brandtii	Chordata	Mammalia	Chiroptera	Vespertilionidae	Myotis	XM_014547074.1	2	0	0	0	70.27	0	0	0	0	0	Group III
Myotis.davidii|XM_006754382.2	Myotis.davidii	Chordata	Mammalia	Chiroptera	Vespertilionidae	Myotis	XM_006754382.2	1	84.27	0	0	0	0	0	0	0	0	Group II
Myotis.davidii|XM_006754416.2	Myotis.davidii	Chordata	Mammalia	Chiroptera	Vespertilionidae	Myotis	XM_006754416.2	4	0	75.581	39.08	0	0	0	0	0	0	Group III
Myotis.davidii|XM_006761471.2	Myotis.davidii	Chordata	Mammalia	Chiroptera	Vespertilionidae	Myotis	XM_006761471.2	3	0	0	0	0	0	0	68.605	71.951	74.847	Group V
Myotis.davidii|XM_006767781.1	Myotis.davidii	Chordata	Mammalia	Chiroptera	Vespertilionidae	Myotis	XM_006767781.1	1	0	0	0	0	71.508	0	0	0	0	Group IV
Otolemur.garnettii|ENSOGAT00000028397	Otolemur.garnettii	Chordata	Mammalia	Primates	Galagidae	Otolemur	ENSOGAT00000028397	2	0	0	0	0	0	85.965	0	0	0	Group I
Myotis.davidii|XM_015557658.1	Myotis.davidii	Chordata	Mammalia	Chiroptera	Vespertilionidae	Myotis	XM_015557658.1	3	0	0	0	0	0	0	57.216	62.944	66.146	Group V
Myotis.davidii|XM_015569356.1	Myotis.davidii	Chordata	Mammalia	Chiroptera	Vespertilionidae	Myotis	XM_015569356.1	4	0	0	0	72.527	0	0	0	0	0	Group III
Myotis.davidii|XM_015569566.1	Myotis.davidii	Chordata	Mammalia	Chiroptera	Vespertilionidae	Myotis	XM_015569566.1	4	0	0	70.115	34.969	0	0	0	0	0	Group III
Myotis.lucifugus|ENSMLUT00000002020	Myotis.lucifugus	Chordata	Mammalia	Chiroptera	Vespertilionidae	Myotis	ENSMLUT00000002020	3	0	0	0	0	0	0	63.077	66.337	69.681	Group V
Ovis.aries|XM_004006486.5	Ovis.aries	Chordata	Mammalia	Artiodactyla	Bovidae	Ovis	XM_004006486.5	2	0	0	0	0	0	84.024	0	0	0	Group I
Myotis.lucifugus|ENSMLUT00000002706	Myotis.lucifugus	Chordata	Mammalia	Chiroptera	Vespertilionidae	Myotis	ENSMLUT00000002706	1	0	0	0	0	73.184	0	0	0	0	Group IV
Myotis.lucifugus|ENSMLUT00000017719	Myotis.lucifugus	Chordata	Mammalia	Chiroptera	Vespertilionidae	Myotis	ENSMLUT00000017719	1	83.146	0	0	0	0	0	0	0	0	Group II
Myotis.lucifugus|ENSMLUT00000017721	Myotis.lucifugus	Chordata	Mammalia	Chiroptera	Vespertilionidae	Myotis	ENSMLUT00000017721	4	0	37.931	71.264	34.375	0	0	0	0	0	Group III
Myotis.lucifugus|ENSMLUT00000017722	Myotis.lucifugus	Chordata	Mammalia	Chiroptera	Vespertilionidae	Myotis	ENSMLUT00000017722	4	0	0	0	71.658	0	0	0	0	0	Group III
Myotis.lucifugus|ENSMLUT00000022257	Myotis.lucifugus	Chordata	Mammalia	Chiroptera	Vespertilionidae	Myotis	ENSMLUT00000022257	4	0	37.931	71.264	34.375	0	0	0	0	0	Group III
Myotis.lucifugus|ENSMLUT00000025344	Myotis.lucifugus	Chordata	Mammalia	Chiroptera	Vespertilionidae	Myotis	ENSMLUT00000025344	3	0	0	0	0	0	0	69.333	0	0	Group V
Myotis.lucifugus|ENSMLUT00000027140	Myotis.lucifugus	Chordata	Mammalia	Chiroptera	Vespertilionidae	Myotis	ENSMLUT00000027140	3	0	0	0	0	0	0	61.34	68.75	70.833	Group V
Myotis.lucifugus|ENSMLUT00000030613	Myotis.lucifugus	Chordata	Mammalia	Chiroptera	Vespertilionidae	Myotis	ENSMLUT00000030613	3	0	0	0	0	0	0	63.077	67.526	69.681	Group V
Myotis.myotis|XM_036296779.1	Myotis.myotis	Chordata	Mammalia	Chiroptera	Vespertilionidae	Myotis	XM_036296779.1	1	0	0	0	0	71.508	0	0	0	0	Group IV
Phacochoerus.africanus|XM_047788525.1	Phacochoerus.africanus	Chordata	Mammalia	Artiodactyla	Suidae	Phacochoerus	XM_047788525.1	2	0	0	0	0	0	85.799	0	0	0	Group I
Myotis.myotis|XM_036323965.1	Myotis.myotis	Chordata	Mammalia	Chiroptera	Vespertilionidae	Myotis	XM_036323965.1	3	0	0	0	0	0	0	63.59	67.647	70.745	Group V
Myotis.myotis|XM_036324441.1	Myotis.myotis	Chordata	Mammalia	Chiroptera	Vespertilionidae	Myotis	XM_036324441.1	3	0	0	0	0	0	0	64.103	68.137	71.277	Group V
Myotis.myotis|XM_036344494.1	Myotis.myotis	Chordata	Mammalia	Chiroptera	Vespertilionidae	Myotis	XM_036344494.1	4	0	77.907	38.286	0	0	0	0	0	0	Group III
Myotis.myotis|XM_036344503.1	Myotis.myotis	Chordata	Mammalia	Chiroptera	Vespertilionidae	Myotis	XM_036344503.1	4	0	0	0	70.879	0	0	0	0	0	Group III
Myotis.myotis|XM_036344748.1	Myotis.myotis	Chordata	Mammalia	Chiroptera	Vespertilionidae	Myotis	XM_036344748.1	1	82.486	0	0	0	0	0	0	0	0	Group II
Myotis.myotis|XM_036344807.1	Myotis.myotis	Chordata	Mammalia	Chiroptera	Vespertilionidae	Myotis	XM_036344807.1	4	0	38.621	71.264	35.583	0	0	0	0	0	Group III
Myotis.myotis|XM_036345646.1	Myotis.myotis	Chordata	Mammalia	Chiroptera	Vespertilionidae	Myotis	XM_036345646.1	3	0	0	0	0	0	0	60.417	64.5	66.667	Group V
Myotis.myotis|XM_036346724.1	Myotis.myotis	Chordata	Mammalia	Chiroptera	Vespertilionidae	Myotis	XM_036346724.1	3	0	0	0	0	0	0	61.458	66	68.229	Group V
Myotis.myotis|XM_036346728.1	Myotis.myotis	Chordata	Mammalia	Chiroptera	Vespertilionidae	Myotis	XM_036346728.1	3	0	0	0	0	0	0	63.021	68	70.312	Group V
Myotis.myotis|XM_036346847.1	Myotis.myotis	Chordata	Mammalia	Chiroptera	Vespertilionidae	Myotis	XM_036346847.1	3	0	0	0	0	0	0	61.458	66	68.229	Group V
Myotis.myotis|XM_036346877.1	Myotis.myotis	Chordata	Mammalia	Chiroptera	Vespertilionidae	Myotis	XM_036346877.1	3	0	0	0	0	0	0	63.021	67	68.75	Group V
Myripristis.murdjan|ENSMMDT00005054530	Myripristis.murdjan	Chordata	Actinopteri	Holocentriformes	Holocentridae	Myripristis	ENSMMDT00005054530	2	26.277	0	0	0	0	0	0	0	0	Group II
Naja.naja|ENSNNAT00000005175	Naja.naja	Chordata	Lepidosauria	Squamata	Elapidae	Naja	ENSNNAT00000005175	2	0	0	0	0	28.646	0	0	0	0	Group IV
Naja.naja|ENSNNAT00000012895	Naja.naja	Chordata	Lepidosauria	Squamata	Elapidae	Naja	ENSNNAT00000012895	1	47.159	0	0	0	0	0	0	0	0	Group II
Nannospalax.galili|ENSNGAT00000021104	Nannospalax.galili	Chordata	Mammalia	Rodentia	Spalacidae	Nannospalax	ENSNGAT00000021104	1	79.878	0	0	0	0	0	0	0	0	Group II
Nannospalax.galili|ENSNGAT00000021585	Nannospalax.galili	Chordata	Mammalia	Rodentia	Spalacidae	Nannospalax	ENSNGAT00000021585	4	0	72.674	0	0	0	0	0	0	0	Group III
Nannospalax.galili|ENSNGAT00000022002	Nannospalax.galili	Chordata	Mammalia	Rodentia	Spalacidae	Nannospalax	ENSNGAT00000022002	4	0	0	0	67.204	0	0	0	0	0	Group III
Nannospalax.galili|ENSNGAT00000025707	Nannospalax.galili	Chordata	Mammalia	Rodentia	Spalacidae	Nannospalax	ENSNGAT00000025707	1	0	0	0	0	77.654	0	0	0	0	Group IV
Nannospalax.galili|ENSNGAT00000026892	Nannospalax.galili	Chordata	Mammalia	Rodentia	Spalacidae	Nannospalax	ENSNGAT00000026892	3	0	0	0	0	0	0	60.963	70.37	70.899	Group V
Nannospalax.galili|ENSNGAT00000030747	Nannospalax.galili	Chordata	Mammalia	Rodentia	Spalacidae	Nannospalax	ENSNGAT00000030747	3	0	0	0	0	0	0	61.497	70.899	71.429	Group V
Nanorana.parkeri|XM_018564126.1	Nanorana.parkeri	Chordata	Amphibia	Anura	Dicroglossidae	Nanorana	XM_018564126.1	2	46.452	0	0	0	0	0	0	0	0	Group II
Phocoena.sinus|ENSPSNT00000007669	Phocoena.sinus	Chordata	Mammalia	Artiodactyla	Phocoenidae	Phocoena	ENSPSNT00000007669	2	0	0	0	0	0	82.84	0	0	0	Group I
Neogale.vison|XM_044228030.1	Neogale.vison	Chordata	Mammalia	Carnivora	Mustelidae	Neogale	XM_044228030.1	1	0	0	0	0	77.654	0	0	0	0	Group IV
Neogale.vison|XM_044260473.1	Neogale.vison	Chordata	Mammalia	Carnivora	Mustelidae	Neogale	XM_044260473.1	3	0	0	0	0	0	0	65.104	69.849	71.795	Group V
Neogale.vison|XM_044260474.1	Neogale.vison	Chordata	Mammalia	Carnivora	Mustelidae	Neogale	XM_044260474.1	3	0	0	0	0	0	0	70.157	62.245	64.286	Group V
Neogale.vison|XM_044262295.1	Neogale.vison	Chordata	Mammalia	Carnivora	Mustelidae	Neogale	XM_044262295.1	3	0	0	0	0	0	0	68.063	62.712	64.972	Group V
Neogale.vison|XM_044266147.1	Neogale.vison	Chordata	Mammalia	Carnivora	Mustelidae	Neogale	XM_044266147.1	4	0	0	0	69.753	0	0	0	0	0	Group III
Neogale.vison|XM_044266311.1	Neogale.vison	Chordata	Mammalia	Carnivora	Mustelidae	Neogale	XM_044266311.1	4	26.752	39.655	81.609	31.098	0	0	0	0	0	Group III
Neogale.vison|XM_044266312.1	Neogale.vison	Chordata	Mammalia	Carnivora	Mustelidae	Neogale	XM_044266312.1	4	0	80.233	37.931	30.882	0	0	0	0	0	Group III
Neogale.vison|XM_044266313.1	Neogale.vison	Chordata	Mammalia	Carnivora	Mustelidae	Neogale	XM_044266313.1	1	77.914	0	0	0	0	0	0	0	0	Group II
Neogobius.melanostomus|ENSNMLT00000015557	Neogobius.melanostomus	Chordata	Actinopteri	Gobiiformes	Gobiidae	Neogobius	ENSNMLT00000015557	2	32.5	0	0	0	0	0	0	0	0	Group II
Neolamprologus.brichardi|ENSNBRT00000016326	Neolamprologus.brichardi	Chordata	Actinopteri	Cichliformes	Cichlidae	Neolamprologus	ENSNBRT00000016326	2	30.726	0	0	0	0	0	0	0	0	Group II
Neomonachus.schauinslandi|XM_021678615.1	Neomonachus.schauinslandi	Chordata	Mammalia	Carnivora	Phocidae	Neomonachus	XM_021678615.1	1	0	0	0	0	83.24	0	0	0	0	Group IV
Phyllostomus.discolor|XM_028531569.2	Phyllostomus.discolor	Chordata	Mammalia	Chiroptera	Phyllostomidae	Phyllostomus	XM_028531569.2	2	0	0	0	0	0	82.84	0	0	0	Group I
Neomonachus.schauinslandi|XM_021682507.2	Neomonachus.schauinslandi	Chordata	Mammalia	Carnivora	Phocidae	Neomonachus	XM_021682507.2	1	82.209	0	0	0	0	0	0	0	0	Group II
Neomonachus.schauinslandi|XM_021682508.1	Neomonachus.schauinslandi	Chordata	Mammalia	Carnivora	Phocidae	Neomonachus	XM_021682508.1	4	0	77.966	37.714	32.353	0	0	0	0	0	Group III
Neomonachus.schauinslandi|XM_021682509.1	Neomonachus.schauinslandi	Chordata	Mammalia	Carnivora	Phocidae	Neomonachus	XM_021682509.1	4	0	37.356	83.908	32.927	0	0	0	0	0	Group III
Neomonachus.schauinslandi|XM_021682845.1	Neomonachus.schauinslandi	Chordata	Mammalia	Carnivora	Phocidae	Neomonachus	XM_021682845.1	4	0	0	0	70.122	0	0	0	0	0	Group III
Neomonachus.schauinslandi|XM_021701084.1	Neomonachus.schauinslandi	Chordata	Mammalia	Carnivora	Phocidae	Neomonachus	XM_021701084.1	3	0	0	0	0	0	0	61.78	70.37	71.429	Group V
Neomonachus.schauinslandi|XM_021701088.1	Neomonachus.schauinslandi	Chordata	Mammalia	Carnivora	Phocidae	Neomonachus	XM_021701088.1	3	0	0	0	0	0	0	72.251	65.608	67.539	Group V
Neomonachus.schauinslandi|XM_044918855.1	Neomonachus.schauinslandi	Chordata	Mammalia	Carnivora	Phocidae	Neomonachus	XM_044918855.1	3	0	0	0	0	0	0	69.271	70.988	73.457	Group V
Neophocaena.asiaeorientalis|XM_024737095.1	Neophocaena.asiaeorientalis	Chordata	Mammalia	Artiodactyla	Phocoenidae	Neophocaena	XM_024737095.1	1	0	0	0	0	76.404	0	0	0	0	Group IV
Phyllostomus.hastatus|XM_045830053.1	Phyllostomus.hastatus	Chordata	Mammalia	Chiroptera	Phyllostomidae	Phyllostomus	XM_045830053.1	2	0	0	0	0	0	82.84	0	0	0	Group I
Neophocaena.asiaeorientalis|XM_024750405.1	Neophocaena.asiaeorientalis	Chordata	Mammalia	Artiodactyla	Phocoenidae	Neophocaena	XM_024750405.1	3	0	0	0	0	0	0	71.958	60.847	62.434	Group V
Neophocaena.asiaeorientalis|XM_024750882.1	Neophocaena.asiaeorientalis	Chordata	Mammalia	Artiodactyla	Phocoenidae	Neophocaena	XM_024750882.1	4	0	37.241	73.295	31.771	0	0	0	0	0	Group III
Neophocaena.asiaeorientalis|XM_024751030.1	Neophocaena.asiaeorientalis	Chordata	Mammalia	Artiodactyla	Phocoenidae	Neophocaena	XM_024751030.1	4	0	0	0	70.879	0	0	0	0	0	Group III
Neophocaena.asiaeorientalis|XM_024751137.1	Neophocaena.asiaeorientalis	Chordata	Mammalia	Artiodactyla	Phocoenidae	Neophocaena	XM_024751137.1	4	0	74.576	36.571	28.889	0	0	0	0	0	Group III
Neovison.vison|ENSNVIT00000011214	Neovison.vison	Chordata	Mammalia	Carnivora	Mustelidae	Neogale	ENSNVIT00000011214	3	0	0	0	0	0	0	68.063	0	64.407	Group V
Physeter.catodon|ENSPCTT00005004671	Physeter.catodon	Chordata	Mammalia	Artiodactyla	Physeteridae	Physeter	ENSPCTT00005004671	2	0	0	0	0	0	77.193	0	0	0	Group I
Neovison.vison|ENSNVIT00000014841	Neovison.vison	Chordata	Mammalia	Carnivora	Mustelidae	Neogale	ENSNVIT00000014841	1	0	0	0	0	77.654	0	0	0	0	Group IV
Neovison.vison|ENSNVIT00000015137	Neovison.vison	Chordata	Mammalia	Carnivora	Mustelidae	Neogale	ENSNVIT00000015137	3	0	0	0	0	0	0	65.104	69.849	71.795	Group V
Neovison.vison|ENSNVIT00000015178	Neovison.vison	Chordata	Mammalia	Carnivora	Mustelidae	Neogale	ENSNVIT00000015178	3	0	0	0	0	0	0	70.707	62.963	65.079	Group V
Neovison.vison|ENSNVIT00000017976	Neovison.vison	Chordata	Mammalia	Carnivora	Mustelidae	Neogale	ENSNVIT00000017976	4	0	0	0	69.753	0	0	0	0	0	Group III
Neovison.vison|ENSNVIT00000018130	Neovison.vison	Chordata	Mammalia	Carnivora	Mustelidae	Neogale	ENSNVIT00000018130	4	0	80.233	37.931	30.882	0	0	0	0	0	Group III
Neovison.vison|ENSNVIT00000018160	Neovison.vison	Chordata	Mammalia	Carnivora	Mustelidae	Neogale	ENSNVIT00000018160	1	77.914	0	0	0	0	0	0	0	0	Group II
Nestor.notabilis|XM_010013745.1	Nestor.notabilis	Chordata	Aves	Psittaciformes	Psittacidae	Nestor	XM_010013745.1	1	0	0	0	0	43.478	0	0	0	0	Group IV
Nestor.notabilis|XM_010023369.1	Nestor.notabilis	Chordata	Aves	Psittaciformes	Psittacidae	Nestor	XM_010023369.1	2	47.134	0	0	0	0	0	0	0	0	Group II
Nestor.notabilis|XM_010023370.1	Nestor.notabilis	Chordata	Aves	Psittaciformes	Psittacidae	Nestor	XM_010023370.1	4	0	44.91	43.75	30	0	0	0	0	0	Group III
Nipponia.nippon|XM_009463208.1	Nipponia.nippon	Chordata	Aves	Pelecaniformes	Threskiornithidae	Nipponia	XM_009463208.1	1	0	0	0	0	45.695	0	0	0	0	Group IV
Nipponia.nippon|XM_009465572.1	Nipponia.nippon	Chordata	Aves	Pelecaniformes	Threskiornithidae	Nipponia	XM_009465572.1	1	46.875	0	0	0	0	0	0	0	0	Group II
Nipponia.nippon|XM_009465675.1	Nipponia.nippon	Chordata	Aves	Pelecaniformes	Threskiornithidae	Nipponia	XM_009465675.1	4	0	49.306	44.571	29.651	0	0	0	0	0	Group III
Nomascus.leucogenys|ENSNLET00000000998	Nomascus.leucogenys	Chordata	Mammalia	Primates	Hylobatidae	Nomascus	ENSNLET00000000998	4	0	96.045	40.805	0	0	0	0	0	0	Group III
Nomascus.leucogenys|ENSNLET00000001030	Nomascus.leucogenys	Chordata	Mammalia	Primates	Hylobatidae	Nomascus	ENSNLET00000001030	4	0	39.08	96.591	0	0	0	0	0	0	Group III
Nomascus.leucogenys|ENSNLET00000001072	Nomascus.leucogenys	Chordata	Mammalia	Primates	Hylobatidae	Nomascus	ENSNLET00000001072	4	0	0	0	92.754	0	0	0	0	0	Group III
Piliocolobus.tephrosceles|ENSPTET00000046007	Piliocolobus.tephrosceles	Chordata	Mammalia	Primates	Cercopithecidae	Piliocolobus	ENSPTET00000046007	2	0	0	0	0	0	95.322	0	0	0	Group I
Nomascus.leucogenys|ENSNLET00000004491	Nomascus.leucogenys	Chordata	Mammalia	Primates	Hylobatidae	Nomascus	ENSNLET00000004491	1	0	0	0	0	98.324	0	0	0	0	Group IV
Nomascus.leucogenys|ENSNLET00000018499	Nomascus.leucogenys	Chordata	Mammalia	Primates	Hylobatidae	Nomascus	ENSNLET00000018499	3	0	0	0	0	0	0	96	73.743	75.419	Group V
Nomascus.leucogenys|ENSNLET00000018524	Nomascus.leucogenys	Chordata	Mammalia	Primates	Hylobatidae	Nomascus	ENSNLET00000018524	3	0	0	0	0	0	0	70.918	94.5	95.408	Group V
Nomascus.leucogenys|ENSNLET00000037237	Nomascus.leucogenys	Chordata	Mammalia	Primates	Hylobatidae	Nomascus	ENSNLET00000037237	3	0	0	0	0	0	0	69.898	93	93.878	Group V
Nomascus.leucogenys|ENSNLET00000058708	Nomascus.leucogenys	Chordata	Mammalia	Primates	Hylobatidae	Nomascus	ENSNLET00000058708	1	95.506	0	0	0	0	0	0	0	0	Group II
Notamacropus.eugenii|ENSMEUT00000006795	Notamacropus.eugenii	Chordata	Mammalia	Diprotodontia	Macropodidae	Notamacropus	ENSMEUT00000006795	1	62.179	0	0	0	0	0	0	0	0	Group II
Notamacropus.eugenii|ENSMEUT00000010250	Notamacropus.eugenii	Chordata	Mammalia	Diprotodontia	Macropodidae	Notamacropus	ENSMEUT00000010250	4	0	60.163	0	0	0	0	0	0	0	Group III
Pipistrellus.kuhlii|XM_036456656.2	Pipistrellus.kuhlii	Chordata	Mammalia	Chiroptera	Vespertilionidae	Pipistrellus	XM_036456656.2	2	0	0	0	0	0	81.657	0	0	0	Group I
Notechis.scutatus|ENSNSUT00000005562	Notechis.scutatus	Chordata	Lepidosauria	Squamata	Elapidae	Notechis	ENSNSUT00000005562	2	0	0	0	0	30.216	0	0	0	0	Group IV
Notechis.scutatus|ENSNSUT00000023885	Notechis.scutatus	Chordata	Lepidosauria	Squamata	Elapidae	Notechis	ENSNSUT00000023885	1	47.727	0	0	0	0	0	0	0	0	Group II
Nothobranchius.furzeri|ENSNFUT00015044196	Nothobranchius.furzeri	Chordata	Actinopteri	Cyprinodontiformes	Nothobranchiidae	Nothobranchius	ENSNFUT00015044196	2	31.847	0	0	0	0	0	0	0	0	Group II
Nothoprocta.perdicaria|ENSNPET00000010403	Nothoprocta.perdicaria	Chordata	Aves	Tinamiformes	Tinamidae	Nothoprocta	ENSNPET00000010403	2	37.576	0	0	0	0	0	0	0	0	Group II
Pongo.abelii|ENSPPYT00000005618	Pongo.abelii	Chordata	Mammalia	Primates	Hominidae	Pongo	ENSPPYT00000005618	2	0	0	0	0	0	99.415	0	0	0	Group I
Notothenia.coriiceps|XM_010787877.1	Notothenia.coriiceps	Chordata	Actinopteri	Perciformes	Nototheniidae	Notothenia	XM_010787877.1	2	31.579	0	0	0	0	0	0	0	0	Group II
Numida.meleagris|ENSNMET00000016606	Numida.meleagris	Chordata	Aves	Galliformes	Numididae	Numida	ENSNMET00000016606	2	46.405	0	0	0	0	0	0	0	0	Group II
Numida.meleagris|ENSNMET00000020603	Numida.meleagris	Chordata	Aves	Galliformes	Numididae	Numida	ENSNMET00000020603	1	0	0	0	0	44.595	0	0	0	0	Group IV
Nyctereutes.procyonoides|XM_055310254.1	Nyctereutes.procyonoides	Chordata	Mammalia	Carnivora	Canidae	Nyctereutes	XM_055310254.1	3	0	0	0	0	0	0	72.775	65.969	68.063	Group V
Nyctereutes.procyonoides|XM_055310256.1	Nyctereutes.procyonoides	Chordata	Mammalia	Carnivora	Canidae	Nyctereutes	XM_055310256.1	3	0	0	0	0	0	0	63.102	70.5	74.074	Group V
Nyctereutes.procyonoides|XM_055319179.1	Nyctereutes.procyonoides	Chordata	Mammalia	Carnivora	Canidae	Nyctereutes	XM_055319179.1	4	0	0	0	71.605	0	0	0	0	0	Group III
Nyctereutes.procyonoides|XM_055319341.1	Nyctereutes.procyonoides	Chordata	Mammalia	Carnivora	Canidae	Nyctereutes	XM_055319341.1	1	82.317	0	0	0	0	0	0	0	0	Group II
Nyctereutes.procyonoides|XM_055319453.1	Nyctereutes.procyonoides	Chordata	Mammalia	Carnivora	Canidae	Nyctereutes	XM_055319453.1	4	0	74.011	39.08	30.882	0	0	0	0	0	Group III
Pongo.pygmaeus|XM_054444759.1	Pongo.pygmaeus	Chordata	Mammalia	Primates	Hominidae	Pongo	XM_054444759.1	2	0	0	0	0	0	99.415	0	0	0	Group I
Nyctereutes.procyonoides|XM_055343475.1	Nyctereutes.procyonoides	Chordata	Mammalia	Carnivora	Canidae	Nyctereutes	XM_055343475.1	3	0	0	0	0	0	0	72.254	68.519	70.988	Group V
Nycticebus.coucang|XM_053585425.1	Nycticebus.coucang	Chordata	Mammalia	Primates	Lorisidae	Nycticebus	XM_053585425.1	1	0	0	0	0	83.799	0	0	0	0	Group IV
Procavia.capensis|ENSPCAT00000005542	Procavia.capensis	Chordata	Mammalia	Hyracoidea	Procaviidae	Procavia	ENSPCAT00000005542	2	0	0	0	0	0	67.073	0	0	0	Group I
Nycticebus.coucang|XM_053604853.1	Nycticebus.coucang	Chordata	Mammalia	Primates	Lorisidae	Nycticebus	XM_053604853.1	3	0	0	0	0	0	0	75.263	67.368	69.474	Group V
Nycticebus.coucang|XM_053606169.1	Nycticebus.coucang	Chordata	Mammalia	Primates	Lorisidae	Nycticebus	XM_053606169.1	3	0	0	0	0	0	0	73.684	66.842	68.421	Group V
Nycticebus.coucang|XM_053606170.1	Nycticebus.coucang	Chordata	Mammalia	Primates	Lorisidae	Nycticebus	XM_053606170.1	3	0	0	0	0	0	0	66.474	74.432	75.568	Group V
Nycticebus.coucang|XM_053607019.1	Nycticebus.coucang	Chordata	Mammalia	Primates	Lorisidae	Nycticebus	XM_053607019.1	4	0	39.655	88.636	0	0	0	0	0	0	Group III
Nycticebus.coucang|XM_053607506.1	Nycticebus.coucang	Chordata	Mammalia	Primates	Lorisidae	Nycticebus	XM_053607506.1	4	0	79.661	38.953	0	0	0	0	0	0	Group III
Nycticebus.coucang|XM_053607950.1	Nycticebus.coucang	Chordata	Mammalia	Primates	Lorisidae	Nycticebus	XM_053607950.1	4	0	0	0	71.765	0	0	0	0	0	Group III
Nycticebus.coucang|XM_053607956.1	Nycticebus.coucang	Chordata	Mammalia	Primates	Lorisidae	Nycticebus	XM_053607956.1	1	78.981	0	0	0	0	0	0	0	0	Group II
Ochotona.curzoniae|XM_040976614.1	Ochotona.curzoniae	Chordata	Mammalia	Lagomorpha	Ochotonidae	Ochotona	XM_040976614.1	3	0	0	0	0	0	0	67.5	65.803	67.876	Group V
Ochotona.curzoniae|XM_040985282.1	Ochotona.curzoniae	Chordata	Mammalia	Lagomorpha	Ochotonidae	Ochotona	XM_040985282.1	1	79.213	0	0	0	0	0	0	0	0	Group II
Ochotona.curzoniae|XM_040985283.1	Ochotona.curzoniae	Chordata	Mammalia	Lagomorpha	Ochotonidae	Ochotona	XM_040985283.1	4	0	72.093	0	0	0	0	0	0	0	Group III
Ochotona.curzoniae|XM_040985792.1	Ochotona.curzoniae	Chordata	Mammalia	Lagomorpha	Ochotonidae	Ochotona	XM_040985792.1	4	0	36	76.571	0	0	0	0	0	0	Group III
Ochotona.curzoniae|XM_040990080.1	Ochotona.curzoniae	Chordata	Mammalia	Lagomorpha	Ochotonidae	Ochotona	XM_040990080.1	1	0	0	0	0	68.715	0	0	0	0	Group IV
Octodon.degus|ENSODET00000007866	Octodon.degus	Chordata	Mammalia	Rodentia	Octodontidae	Octodon	ENSODET00000007866	1	81.212	0	0	0	0	0	0	0	0	Group II
Octodon.degus|ENSODET00000008051	Octodon.degus	Chordata	Mammalia	Rodentia	Octodontidae	Octodon	ENSODET00000008051	4	0	75.581	0	0	0	0	0	0	0	Group III
Octodon.degus|ENSODET00000009274	Octodon.degus	Chordata	Mammalia	Rodentia	Octodontidae	Octodon	ENSODET00000009274	4	0	0	77.273	0	0	0	0	0	0	Group III
Octodon.degus|ENSODET00000009762	Octodon.degus	Chordata	Mammalia	Rodentia	Octodontidae	Octodon	ENSODET00000009762	4	0	0	0	68.208	0	0	0	0	0	Group III
Octodon.degus|ENSODET00000022846	Octodon.degus	Chordata	Mammalia	Rodentia	Octodontidae	Octodon	ENSODET00000022846	3	0	0	0	0	0	0	58.857	66.848	67.935	Group V
Octodon.degus|ENSODET00000022858	Octodon.degus	Chordata	Mammalia	Rodentia	Octodontidae	Octodon	ENSODET00000022858	3	0	0	0	0	0	0	60	63.492	64.55	Group V
Odobenus.rosmarus.divergens|XM_004396492.1	Odobenus.rosmarus.divergens	Chordata	Mammalia	Carnivora	Odobenidae	Odobenus	XM_004396492.1	3	0	0	0	0	0	0	65.591	72.34	75	Group V
Odobenus.rosmarus.divergens|XM_004405968.1	Odobenus.rosmarus.divergens	Chordata	Mammalia	Carnivora	Odobenidae	Odobenus	XM_004405968.1	1	0	0	0	0	83.799	0	0	0	0	Group IV
Odobenus.rosmarus.divergens|XM_004412520.1	Odobenus.rosmarus.divergens	Chordata	Mammalia	Carnivora	Odobenidae	Odobenus	XM_004412520.1	3	0	0	0	0	0	0	73.298	70.988	73.457	Group V
Odobenus.rosmarus.divergens|XM_004415537.1	Odobenus.rosmarus.divergens	Chordata	Mammalia	Carnivora	Odobenidae	Odobenus	XM_004415537.1	4	26.667	37.931	84.483	32.927	0	0	0	0	0	Group III
Odobenus.rosmarus.divergens|XM_004415539.1	Odobenus.rosmarus.divergens	Chordata	Mammalia	Carnivora	Odobenidae	Odobenus	XM_004415539.1	4	0	78.488	39.08	33.083	0	0	0	0	0	Group III
Odobenus.rosmarus.divergens|XM_004415547.1	Odobenus.rosmarus.divergens	Chordata	Mammalia	Carnivora	Odobenidae	Odobenus	XM_004415547.1	4	0	0	0	71.341	0	0	0	0	0	Group III
Odobenus.rosmarus.divergens|XM_004417581.1	Odobenus.rosmarus.divergens	Chordata	Mammalia	Carnivora	Odobenidae	Odobenus	XM_004417581.1	1	83.75	0	0	0	0	0	0	0	0	Group II
Odobenus.rosmarus.divergens|XM_004417718.1	Odobenus.rosmarus.divergens	Chordata	Mammalia	Carnivora	Odobenidae	Odobenus	XM_004417718.1	3	0	0	0	0	0	0	71.204	64.55	66.667	Group V
Prolemur.simus|ENSPSMT00000002965	Prolemur.simus	Chordata	Mammalia	Primates	Lemuridae	Prolemur	ENSPSMT00000002965	2	0	0	0	0	0	87.135	0	0	0	Group I
Odocoileus.virginianus|XM_020881706.1	Odocoileus.virginianus	Chordata	Mammalia	Artiodactyla	Cervidae	Odocoileus	XM_020881706.1	2	0	0	0	0	62.011	0	0	0	0	Group IV
Odocoileus.virginianus|XM_020889123.1	Odocoileus.virginianus	Chordata	Mammalia	Artiodactyla	Cervidae	Odocoileus	XM_020889123.1	3	0	0	0	0	0	0	66.25	66.12	67.76	Group V
Odocoileus.virginianus|XM_020900911.1	Odocoileus.virginianus	Chordata	Mammalia	Artiodactyla	Cervidae	Odocoileus	XM_020900911.1	1	80.682	0	0	0	0	0	0	0	0	Group II
Odocoileus.virginianus|XM_020900913.1	Odocoileus.virginianus	Chordata	Mammalia	Artiodactyla	Cervidae	Odocoileus	XM_020900913.1	4	0	35.762	76.159	0	0	0	0	0	0	Group III
Odocoileus.virginianus|XM_020900914.1	Odocoileus.virginianus	Chordata	Mammalia	Artiodactyla	Cervidae	Odocoileus	XM_020900914.1	4	0	0	0	65.445	0	0	0	0	0	Group III
Odocoileus.virginianus|XM_020900918.1	Odocoileus.virginianus	Chordata	Mammalia	Artiodactyla	Cervidae	Odocoileus	XM_020900918.1	4	0	73.446	38.506	0	0	0	0	0	0	Group III
Onychomys.torridus|XM_036169414.1	Onychomys.torridus	Chordata	Mammalia	Rodentia	Cricetidae	Onychomys	XM_036169414.1	1	0	0	0	0	69.101	0	0	0	0	Group IV
Onychomys.torridus|XM_036198229.1	Onychomys.torridus	Chordata	Mammalia	Rodentia	Cricetidae	Onychomys	XM_036198229.1	3	0	0	0	0	0	0	64.583	62.434	62.434	Group V
Onychomys.torridus|XM_036198349.1	Onychomys.torridus	Chordata	Mammalia	Rodentia	Cricetidae	Onychomys	XM_036198349.1	3	0	0	0	0	0	0	65.714	68.159	70.718	Group V
Onychomys.torridus|XM_036201923.1	Onychomys.torridus	Chordata	Mammalia	Rodentia	Cricetidae	Onychomys	XM_036201923.1	4	0	40.69	76.101	30.769	0	0	0	0	0	Group III
Onychomys.torridus|XM_036201932.1	Onychomys.torridus	Chordata	Mammalia	Rodentia	Cricetidae	Onychomys	XM_036201932.1	4	0	0	0	68.966	0	0	0	0	0	Group III
Onychomys.torridus|XM_036201934.1	Onychomys.torridus	Chordata	Mammalia	Rodentia	Cricetidae	Onychomys	XM_036201934.1	1	76.074	0	0	0	0	0	0	0	0	Group II
Onychomys.torridus|XM_036201947.1	Onychomys.torridus	Chordata	Mammalia	Rodentia	Cricetidae	Onychomys	XM_036201947.1	4	0	71.93	37.356	0	0	0	0	0	0	Group III
Ophiophagus.hannah|L345_09945.mrna	Ophiophagus.hannah	Chordata	Lepidosauria	Squamata	Elapidae	Ophiophagus	L345_09945.mrna	2	46.784	0	0	0	0	0	0	0	0	Group II
Ophiophagus.hannah|L345_10892.mrna	Ophiophagus.hannah	Chordata	Lepidosauria	Squamata	Elapidae	Ophiophagus	L345_10892.mrna	2	0	0	0	42.574	0	0	0	0	0	Group V
Ophisthocomus.hoazin|XM_009931582.1	Ophisthocomus.hoazin	Chordata	Aves	Opisthocomiformes	Opisthocomidae	Ophisthocomus	XM_009931582.1	1	0	0	0	0	47.368	0	0	0	0	Group IV
Ophisthocomus.hoazin|XM_009941988.1	Ophisthocomus.hoazin	Chordata	Aves	Opisthocomiformes	Opisthocomidae	Ophisthocomus	XM_009941988.1	4	0	46.154	42.857	30.247	0	0	0	0	0	Group III
Ophisthocomus.hoazin|XM_009941989.1	Ophisthocomus.hoazin	Chordata	Aves	Opisthocomiformes	Opisthocomidae	Ophisthocomus	XM_009941989.1	2	48.63	0	0	0	0	0	0	0	0	Group II
Orcinus.orca|XM_004271379.1	Orcinus.orca	Chordata	Mammalia	Artiodactyla	Delphinidae	Orcinus	XM_004271379.1	3	0	0	0	0	0	0	63.918	73	75.521	Group V
Propithecus.coquereli|XM_012642038.1	Propithecus.coquereli	Chordata	Mammalia	Primates	Indriidae	Propithecus	XM_012642038.1	2	0	0	0	0	0	90.058	0	0	0	Group I
Orcinus.orca|XM_004281911.3	Orcinus.orca	Chordata	Mammalia	Artiodactyla	Delphinidae	Orcinus	XM_004281911.3	1	0	0	0	0	76.404	0	0	0	0	Group IV
Orcinus.orca|XM_004282421.4	Orcinus.orca	Chordata	Mammalia	Artiodactyla	Delphinidae	Orcinus	XM_004282421.4	1	79.775	0	0	0	0	0	0	0	0	Group II
Orcinus.orca|XM_004282503.3	Orcinus.orca	Chordata	Mammalia	Artiodactyla	Delphinidae	Orcinus	XM_004282503.3	4	0	38.356	74.566	0	0	0	0	0	0	Group III
Orcinus.orca|XM_012533456.2	Orcinus.orca	Chordata	Mammalia	Artiodactyla	Delphinidae	Orcinus	XM_012533456.2	3	0	0	0	0	0	0	60.819	0	0	Group V
Orcinus.orca|XM_012537712.3	Orcinus.orca	Chordata	Mammalia	Artiodactyla	Delphinidae	Orcinus	XM_012537712.3	4	0	0	0	75.61	0	0	0	0	0	Group III
Orcinus.orca|XM_033410538.2	Orcinus.orca	Chordata	Mammalia	Artiodactyla	Delphinidae	Orcinus	XM_033410538.2	4	0	76.836	36	29.444	0	0	0	0	0	Group III
Orcinus.orca|XM_033411193.2	Orcinus.orca	Chordata	Mammalia	Artiodactyla	Delphinidae	Orcinus	XM_033411193.2	3	0	0	0	0	0	0	70.714	0	0	Group V
Orcinus.orca|XM_049702755.1	Orcinus.orca	Chordata	Mammalia	Artiodactyla	Delphinidae	Orcinus	XM_049702755.1	3	0	0	0	0	0	0	63.918	73	75.521	Group V
Oreochromis.aureus|ENSOABT00000052499	Oreochromis.aureus	Chordata	Actinopteri	Cichliformes	Cichlidae	Oreochromis	ENSOABT00000052499	2	30.726	0	0	0	0	0	0	0	0	Group II
Oreochromis.niloticus|ENSONIT00000070177	Oreochromis.niloticus	Chordata	Actinopteri	Cichliformes	Cichlidae	Oreochromis	ENSONIT00000070177	2	33.058	0	0	0	0	0	0	0	0	Group II
Ornithorhynchus.anatinus|ENSOANT00000003025	Ornithorhynchus.anatinus	Chordata	Mammalia	Monotremata	Ornithorhynchidae	Ornithorhynchus	ENSOANT00000003025	4	0	39.583	58.721	33.526	0	0	0	0	0	Group III
Pteronotus.parnellii.mesoamericanus|XM_054580281.1	Pteronotus.parnellii.mesoamericanus	Chordata	Mammalia	Chiroptera	Mormoopidae	Pteronotus	XM_054580281.1	2	0	0	0	0	0	82.249	0	0	0	Group I
Ornithorhynchus.anatinus|ENSOANT00000062411	Ornithorhynchus.anatinus	Chordata	Mammalia	Monotremata	Ornithorhynchidae	Ornithorhynchus	ENSOANT00000062411	2	56.442	0	0	0	0	0	0	0	0	Group II
Ornithorhynchus.anatinus|ENSOANT00000063595	Ornithorhynchus.anatinus	Chordata	Mammalia	Monotremata	Ornithorhynchidae	Ornithorhynchus	ENSOANT00000063595	4	0	51.977	44.571	32.474	0	0	0	0	0	Group III
Orycteropus.afer|XM_007945560.1	Orycteropus.afer	Chordata	Mammalia	Tubulidentata	Orycteropodidae	Orycteropus	XM_007945560.1	3	0	0	0	0	0	0	72.251	65.625	68.085	Group V
Orycteropus.afer|XM_007953179.1	Orycteropus.afer	Chordata	Mammalia	Tubulidentata	Orycteropodidae	Orycteropus	XM_007953179.1	4	0	44.521	80.114	0	0	0	0	0	0	Group III
Orycteropus.afer|XM_007953197.1	Orycteropus.afer	Chordata	Mammalia	Tubulidentata	Orycteropodidae	Orycteropus	XM_007953197.1	1	81.461	0	0	0	0	0	0	0	0	Group II
Orycteropus.afer|XM_007953381.1	Orycteropus.afer	Chordata	Mammalia	Tubulidentata	Orycteropodidae	Orycteropus	XM_007953381.1	1	0	0	0	0	84.358	0	0	0	0	Group IV
Pteropus.alecto|XM_006923716.1	Pteropus.alecto	Chordata	Mammalia	Chiroptera	Pteropodidae	Pteropus	XM_006923716.1	2	0	0	0	0	0	84.615	0	0	0	Group I
Orycteropus.afer|XM_007953857.1	Orycteropus.afer	Chordata	Mammalia	Tubulidentata	Orycteropodidae	Orycteropus	XM_007953857.1	4	0	0	0	66.851	0	0	0	0	0	Group III
Orycteropus.afer|XM_007953869.1	Orycteropus.afer	Chordata	Mammalia	Tubulidentata	Orycteropodidae	Orycteropus	XM_007953869.1	4	0	54.777	0	0	0	0	0	0	0	Group III
Orycteropus.afer|XM_007958477.1	Orycteropus.afer	Chordata	Mammalia	Tubulidentata	Orycteropodidae	Orycteropus	XM_007958477.1	3	0	0	0	0	0	0	71.204	64.55	66.667	Group V
Pteropus.vampyrus|ENSPVAT00000015051	Pteropus.vampyrus	Chordata	Mammalia	Chiroptera	Pteropodidae	Pteropus	ENSPVAT00000015051	2	0	0	0	0	0	84.024	0	0	0	Group I
Oryctolagus.cuniculus|ENSOCUT00000001663	Oryctolagus.cuniculus	Chordata	Mammalia	Lagomorpha	Leporidae	Oryctolagus	ENSOCUT00000001663	1	0	0	0	0	78.771	0	0	0	0	Group IV
Oryctolagus.cuniculus|ENSOCUT00000014275	Oryctolagus.cuniculus	Chordata	Mammalia	Lagomorpha	Leporidae	Oryctolagus	ENSOCUT00000014275	4	0	70.349	38.857	0	0	0	0	0	0	Group III
Oryctolagus.cuniculus|ENSOCUT00000014282	Oryctolagus.cuniculus	Chordata	Mammalia	Lagomorpha	Leporidae	Oryctolagus	ENSOCUT00000014282	4	0	37.143	75.429	0	0	0	0	0	0	Group III
Oryctolagus.cuniculus|ENSOCUT00000028518	Oryctolagus.cuniculus	Chordata	Mammalia	Lagomorpha	Leporidae	Oryctolagus	ENSOCUT00000028518	1	79.775	0	0	0	0	0	0	0	0	Group II
Rangifer.tarandus|nbis-mrna-19350	Rangifer.tarandus	Chordata	Mammalia	Artiodactyla	Cervidae	Rangifer	nbis-mrna-19350	2	0	0	0	0	0	84.615	0	0	0	Group I
Oryx.dammah|XM_040233403.1	Oryx.dammah	Chordata	Mammalia	Artiodactyla	Bovidae	Oryx	XM_040233403.1	1	0	0	0	0	67.978	0	0	0	0	Group IV
Oryx.dammah|XM_040235681.1	Oryx.dammah	Chordata	Mammalia	Artiodactyla	Bovidae	Oryx	XM_040235681.1	3	0	0	0	0	0	0	66.667	69.022	71.196	Group V
Oryx.dammah|XM_040252834.1	Oryx.dammah	Chordata	Mammalia	Artiodactyla	Bovidae	Oryx	XM_040252834.1	3	0	0	0	0	0	0	66.667	69.022	71.196	Group V
Oryx.dammah|XM_040262856.1	Oryx.dammah	Chordata	Mammalia	Artiodactyla	Bovidae	Oryx	XM_040262856.1	4	0	0	0	48.78	0	0	0	0	0	Group III
Oryx.dammah|XM_040262857.1	Oryx.dammah	Chordata	Mammalia	Artiodactyla	Bovidae	Oryx	XM_040262857.1	4	0	36.207	75	31.902	0	0	0	0	0	Group III
Oryx.dammah|XM_040262938.1	Oryx.dammah	Chordata	Mammalia	Artiodactyla	Bovidae	Oryx	XM_040262938.1	4	0	76.271	40.23	0	0	0	0	0	0	Group III
Oryx.dammah|XM_040262939.1	Oryx.dammah	Chordata	Mammalia	Artiodactyla	Bovidae	Oryx	XM_040262939.1	1	82.184	0	0	0	0	0	0	0	0	Group II
Oryzias.javanicus|ENSOJAT00000039508	Oryzias.javanicus	Chordata	Actinopteri	Beloniformes	Adrianichthyidae	Oryzias	ENSOJAT00000039508	2	30.081	0	0	0	0	0	0	0	0	Group II
Oryzias.latipes|ENSORLT00000019692	Oryzias.latipes	Chordata	Actinopteri	Beloniformes	Adrianichthyidae	Oryzias	ENSORLT00000019692	2	32.778	0	0	0	0	0	0	0	0	Group II
Oryzias.melastigma|ENSOMET00000027320	Oryzias.melastigma	Chordata	Actinopteri	Beloniformes	Adrianichthyidae	Oryzias	ENSOMET00000027320	2	31.169	0	0	0	0	0	0	0	0	Group II
Oryzias.sinensis|ENSOSIT00000009035	Oryzias.sinensis	Chordata	Actinopteri	Beloniformes	Adrianichthyidae	Oryzias	ENSOSIT00000009035	2	33.889	0	0	0	0	0	0	0	0	Group II
Otolemur.garnettii|ENSOGAT00000004080	Otolemur.garnettii	Chordata	Mammalia	Primates	Galagidae	Otolemur	ENSOGAT00000004080	1	82.022	0	0	0	0	0	0	0	0	Group II
Otolemur.garnettii|ENSOGAT00000004081	Otolemur.garnettii	Chordata	Mammalia	Primates	Galagidae	Otolemur	ENSOGAT00000004081	4	0	79.096	38.667	0	0	0	0	0	0	Group III
Otolemur.garnettii|ENSOGAT00000004083	Otolemur.garnettii	Chordata	Mammalia	Primates	Galagidae	Otolemur	ENSOGAT00000004083	4	0	38.286	89.773	0	0	0	0	0	0	Group III
Otolemur.garnettii|ENSOGAT00000004086	Otolemur.garnettii	Chordata	Mammalia	Primates	Galagidae	Otolemur	ENSOGAT00000004086	4	0	0	0	70.466	0	0	0	0	0	Group III
Otolemur.garnettii|ENSOGAT00000004314	Otolemur.garnettii	Chordata	Mammalia	Primates	Galagidae	Otolemur	ENSOGAT00000004314	1	0	0	0	0	82.682	0	0	0	0	Group IV
Otolemur.garnettii|ENSOGAT00000025183	Otolemur.garnettii	Chordata	Mammalia	Primates	Galagidae	Otolemur	ENSOGAT00000025183	3	0	0	0	0	0	0	77.487	70.157	71.728	Group V
Rhinolophus.ferrumequinum|ENSRFET00010003699	Rhinolophus.ferrumequinum	Chordata	Mammalia	Chiroptera	Rhinolophidae	Rhinolophus	ENSRFET00010003699	2	0	0	0	0	0	85.207	0	0	0	Group I
Otolemur.garnettii|ENSOGAT00000029898	Otolemur.garnettii	Chordata	Mammalia	Primates	Galagidae	Otolemur	ENSOGAT00000029898	3	0	0	0	0	0	0	66.092	72.081	73.333	Group V
Rousettus.aegyptiacus|XM_016148461.2	Rousettus.aegyptiacus	Chordata	Mammalia	Chiroptera	Pteropodidae	Rousettus	XM_016148461.2	2	0	0	0	0	0	85.207	0	0	0	Group I
Otus.sunia|ENSOSUT00000012137	Otus.sunia	Chordata	Aves	Strigiformes	Strigidae	Otus	ENSOSUT00000012137	1	0	0	0	0	46.622	0	0	0	0	Group IV
Otus.sunia|ENSOSUT00000018761	Otus.sunia	Chordata	Aves	Strigiformes	Strigidae	Otus	ENSOSUT00000018761	4	0	47.934	47.107	0	0	0	0	0	0	Group III
Otus.sunia|ENSOSUT00000018766	Otus.sunia	Chordata	Aves	Strigiformes	Strigidae	Otus	ENSOSUT00000018766	1	47.771	0	0	0	0	0	0	0	0	Group II
Ovis.aries|NM_001009327.1	Ovis.aries	Chordata	Mammalia	Artiodactyla	Bovidae	Ovis	NM_001009327.1	1	79.31	0	0	0	0	0	0	0	0	Group II
Saimiri.boliviensis.boliviensis|ENSSBOT00000055145	Saimiri.boliviensis.boliviensis	Chordata	Mammalia	Primates	Cebidae	Saimiri	ENSSBOT00000055145	2	0	0	0	0	0	93.567	0	0	0	Group I
Ovis.aries|XM_004013961.5	Ovis.aries	Chordata	Mammalia	Artiodactyla	Bovidae	Ovis	XM_004013961.5	4	0	39.31	76.136	31.902	0	0	0	0	0	Group III
Ovis.aries|XM_012186967.4	Ovis.aries	Chordata	Mammalia	Artiodactyla	Bovidae	Ovis	XM_012186967.4	4	0	76.271	40.23	0	0	0	0	0	0	Group III
Ovis.aries|XM_015099143.3	Ovis.aries	Chordata	Mammalia	Artiodactyla	Bovidae	Ovis	XM_015099143.3	4	0	0	0	70.122	0	0	0	0	0	Group III
Ovis.aries|XM_015100353.3	Ovis.aries	Chordata	Mammalia	Artiodactyla	Bovidae	Ovis	XM_015100353.3	3	0	0	0	0	0	0	61.224	68.844	71.958	Group V
Ovis.aries|XM_027977573.1	Ovis.aries	Chordata	Mammalia	Artiodactyla	Bovidae	Ovis	XM_027977573.1	3	0	0	0	0	0	0	60.714	67.677	70.899	Group V
Ovis.aries|XM_042245166.1	Ovis.aries	Chordata	Mammalia	Artiodactyla	Bovidae	Ovis	XM_042245166.1	2	0	0	0	0	66.917	0	0	0	0	Group IV
Pan.paniscus|ENSPPAT00000009323	Pan.paniscus	Chordata	Mammalia	Primates	Hominidae	Pan	ENSPPAT00000009323	1	99.438	0	0	0	0	0	0	0	0	Group II
Pan.paniscus|ENSPPAT00000021948	Pan.paniscus	Chordata	Mammalia	Primates	Hominidae	Pan	ENSPPAT00000021948	3	0	0	0	0	0	0	98.5	75.978	77.654	Group V
Pan.paniscus|ENSPPAT00000030429	Pan.paniscus	Chordata	Mammalia	Primates	Hominidae	Pan	ENSPPAT00000030429	1	0	0	0	0	99.441	0	0	0	0	Group IV
Pan.paniscus|ENSPPAT00000032705	Pan.paniscus	Chordata	Mammalia	Primates	Hominidae	Pan	ENSPPAT00000032705	1	82.386	0	0	0	0	0	0	0	0	Group II
Pan.paniscus|ENSPPAT00000034366	Pan.paniscus	Chordata	Mammalia	Primates	Hominidae	Pan	ENSPPAT00000034366	4	0	40.23	100	0	0	0	0	0	0	Group III
Pan.paniscus|ENSPPAT00000046908	Pan.paniscus	Chordata	Mammalia	Primates	Hominidae	Pan	ENSPPAT00000046908	4	0	97.175	39.655	0	0	0	0	0	0	Group III
Pan.paniscus|ENSPPAT00000049183	Pan.paniscus	Chordata	Mammalia	Primates	Hominidae	Pan	ENSPPAT00000049183	4	0	0	0	98.544	0	0	0	0	0	Group III
Pan.paniscus|ENSPPAT00000058119	Pan.paniscus	Chordata	Mammalia	Primates	Hominidae	Pan	ENSPPAT00000058119	3	0	0	0	0	0	0	71.429	95.408	95.408	Group V
Pan.troglodytes|ENSPTRT00000003488	Pan.troglodytes	Chordata	Mammalia	Primates	Hominidae	Pan	ENSPTRT00000003488	1	99.438	0	0	0	0	0	0	0	0	Group II
Pan.troglodytes|ENSPTRT00000003493	Pan.troglodytes	Chordata	Mammalia	Primates	Hominidae	Pan	ENSPTRT00000003493	4	0	0	0	98.068	0	0	0	0	0	Group III
Pan.troglodytes|ENSPTRT00000009542	Pan.troglodytes	Chordata	Mammalia	Primates	Hominidae	Pan	ENSPTRT00000009542	1	0	0	0	0	98.883	0	0	0	0	Group IV
Pan.troglodytes|ENSPTRT00000020308	Pan.troglodytes	Chordata	Mammalia	Primates	Hominidae	Pan	ENSPTRT00000020308	3	0	0	0	0	0	0	70.918	93.878	95.918	Group V
Pan.troglodytes|ENSPTRT00000020309	Pan.troglodytes	Chordata	Mammalia	Primates	Hominidae	Pan	ENSPTRT00000020309	3	0	0	0	0	0	0	98.5	75.978	77.654	Group V
Pan.troglodytes|ENSPTRT00000077912	Pan.troglodytes	Chordata	Mammalia	Primates	Hominidae	Pan	ENSPTRT00000077912	4	0	97.175	39.655	0	0	0	0	0	0	Group III
Panthera.leo|ENSPLOT00000004212	Panthera.leo	Chordata	Mammalia	Carnivora	Felidae	Panthera	ENSPLOT00000004212	3	0	0	0	0	0	0	69.634	66.102	67.797	Group V
Panthera.leo|ENSPLOT00000015865	Panthera.leo	Chordata	Mammalia	Carnivora	Felidae	Panthera	ENSPLOT00000015865	3	0	0	0	0	0	0	70.707	62.827	64.921	Group V
Panthera.leo|ENSPLOT00000016084	Panthera.leo	Chordata	Mammalia	Carnivora	Felidae	Panthera	ENSPLOT00000016084	3	0	0	0	0	0	0	0	61.905	63.492	Group V
Panthera.leo|ENSPLOT00000018105	Panthera.leo	Chordata	Mammalia	Carnivora	Felidae	Panthera	ENSPLOT00000018105	4	0	0	0	73.78	0	0	0	0	0	Group III
Panthera.leo|ENSPLOT00000018216	Panthera.leo	Chordata	Mammalia	Carnivora	Felidae	Panthera	ENSPLOT00000018216	4	26.966	38.506	84.483	32.927	0	0	0	0	0	Group III
Panthera.leo|ENSPLOT00000018304	Panthera.leo	Chordata	Mammalia	Carnivora	Felidae	Panthera	ENSPLOT00000018304	4	0	78.488	38.356	30.882	0	0	0	0	0	Group III
Panthera.leo|ENSPLOT00000022634	Panthera.leo	Chordata	Mammalia	Carnivora	Felidae	Panthera	ENSPLOT00000022634	1	0	0	0	0	85.955	0	0	0	0	Group IV
Panthera.pardus|ENSPPRT00000006666	Panthera.pardus	Chordata	Mammalia	Carnivora	Felidae	Panthera	ENSPPRT00000006666	1	77.966	0	0	0	0	0	0	0	0	Group II
Panthera.pardus|ENSPPRT00000006791	Panthera.pardus	Chordata	Mammalia	Carnivora	Felidae	Panthera	ENSPPRT00000006791	4	0	78.488	38.356	30.882	0	0	0	0	0	Group III
Panthera.pardus|ENSPPRT00000007016	Panthera.pardus	Chordata	Mammalia	Carnivora	Felidae	Panthera	ENSPPRT00000007016	4	26.966	38.506	83.908	32.317	0	0	0	0	0	Group III
Panthera.pardus|ENSPPRT00000007878	Panthera.pardus	Chordata	Mammalia	Carnivora	Felidae	Panthera	ENSPPRT00000007878	4	0	0	0	66.197	0	0	0	0	0	Group III
Panthera.pardus|ENSPPRT00000011017	Panthera.pardus	Chordata	Mammalia	Carnivora	Felidae	Panthera	ENSPPRT00000011017	3	0	0	0	0	0	0	70.707	62.827	64.921	Group V
Panthera.pardus|ENSPPRT00000012435	Panthera.pardus	Chordata	Mammalia	Carnivora	Felidae	Panthera	ENSPPRT00000012435	3	0	0	0	0	0	0	0	63.492	65.079	Group V
Panthera.pardus|ENSPPRT00000014040	Panthera.pardus	Chordata	Mammalia	Carnivora	Felidae	Panthera	ENSPPRT00000014040	1	0	0	0	0	86.517	0	0	0	0	Group IV
Panthera.pardus|ENSPPRT00000025271	Panthera.pardus	Chordata	Mammalia	Carnivora	Felidae	Panthera	ENSPPRT00000025271	3	0	0	0	0	0	0	69.634	66.667	68.362	Group V
Panthera.tigris.altaica|ENSPTIT00000011519	Panthera.tigris.altaica	Chordata	Mammalia	Carnivora	Felidae	Panthera	ENSPTIT00000011519	3	0	0	0	0	0	0	68.063	65.537	67.232	Group V
Panthera.tigris.altaica|ENSPTIT00000017884	Panthera.tigris.altaica	Chordata	Mammalia	Carnivora	Felidae	Panthera	ENSPTIT00000017884	4	0	79.07	37.671	0	0	0	0	0	0	Group III
Panthera.tigris.altaica|ENSPTIT00000018344	Panthera.tigris.altaica	Chordata	Mammalia	Carnivora	Felidae	Panthera	ENSPTIT00000018344	4	26.966	38.506	84.483	32.927	0	0	0	0	0	Group III
Panthera.tigris.altaica|ENSPTIT00000020491	Panthera.tigris.altaica	Chordata	Mammalia	Carnivora	Felidae	Panthera	ENSPTIT00000020491	4	0	0	0	66.667	0	0	0	0	0	Group III
Panthera.tigris.altaica|ENSPTIT00000025623	Panthera.tigris.altaica	Chordata	Mammalia	Carnivora	Felidae	Panthera	ENSPTIT00000025623	1	0	0	0	0	86.517	0	0	0	0	Group IV
Panthera.uncia|XM_049621343.1	Panthera.uncia	Chordata	Mammalia	Carnivora	Felidae	Panthera	XM_049621343.1	3	0	0	0	0	0	0	69.634	62.827	64.921	Group V
Panthera.uncia|XM_049623057.1	Panthera.uncia	Chordata	Mammalia	Carnivora	Felidae	Panthera	XM_049623057.1	1	76.51	0	0	0	0	0	0	0	0	Group II
Panthera.uncia|XM_049623060.1	Panthera.uncia	Chordata	Mammalia	Carnivora	Felidae	Panthera	XM_049623060.1	1	76.51	0	0	0	0	0	0	0	0	Group II
Panthera.uncia|XM_049626699.1	Panthera.uncia	Chordata	Mammalia	Carnivora	Felidae	Panthera	XM_049626699.1	1	0	0	0	0	86.441	0	0	0	0	Group IV
Panthera.uncia|XM_049634285.1	Panthera.uncia	Chordata	Mammalia	Carnivora	Felidae	Panthera	XM_049634285.1	4	0	79.07	37.671	0	0	0	0	0	0	Group III
Panthera.uncia|XM_049634286.1	Panthera.uncia	Chordata	Mammalia	Carnivora	Felidae	Panthera	XM_049634286.1	4	0	0	0	73.171	0	0	0	0	0	Group III
Panthera.uncia|XM_049650626.1	Panthera.uncia	Chordata	Mammalia	Carnivora	Felidae	Panthera	XM_049650626.1	3	0	0	0	0	0	0	69.634	66.667	68.362	Group V
Pantherophis.guttatus|XM_034403358.1	Pantherophis.guttatus	Chordata	Lepidosauria	Squamata	Colubridae	Pantherophis	XM_034403358.1	2	0	0	0	0	37.41	0	0	0	0	Group IV
Pantherophis.guttatus|XM_034415259.1	Pantherophis.guttatus	Chordata	Lepidosauria	Squamata	Colubridae	Pantherophis	XM_034415259.1	4	0	0	45.902	0	0	0	0	0	0	Group III
Pantherophis.guttatus|XM_034415288.1	Pantherophis.guttatus	Chordata	Lepidosauria	Squamata	Colubridae	Pantherophis	XM_034415288.1	1	52.98	0	0	0	0	0	0	0	0	Group II
Papio.anubis|ENSPANT00000005903	Papio.anubis	Chordata	Mammalia	Primates	Cercopithecidae	Papio	ENSPANT00000005903	3	0	0	0	0	0	0	59.278	76	76.531	Group V
Papio.anubis|ENSPANT00000005905	Papio.anubis	Chordata	Mammalia	Primates	Cercopithecidae	Papio	ENSPANT00000005905	3	0	0	0	0	0	0	91.089	74.576	75.706	Group V
Papio.anubis|ENSPANT00000014011	Papio.anubis	Chordata	Mammalia	Primates	Cercopithecidae	Papio	ENSPANT00000014011	4	0	41.714	97.159	0	0	0	0	0	0	Group III
Papio.anubis|ENSPANT00000027107	Papio.anubis	Chordata	Mammalia	Primates	Cercopithecidae	Papio	ENSPANT00000027107	1	0	0	0	0	96.648	0	0	0	0	Group IV
Papio.anubis|ENSPANT00000065628	Papio.anubis	Chordata	Mammalia	Primates	Cercopithecidae	Papio	ENSPANT00000065628	1	92.81	0	0	0	0	0	0	0	0	Group II
Papio.anubis|ENSPANT00000074170	Papio.anubis	Chordata	Mammalia	Primates	Cercopithecidae	Papio	ENSPANT00000074170	4	0	93.785	41.279	0	0	0	0	0	0	Group III
Parambassis.ranga|ENSPRNT00000042082	Parambassis.ranga	Chordata	Actinopteri	Ovalentaria incertae sedis	Ambassidae	Parambassis	ENSPRNT00000042082	4	0	0	41.216	0	0	0	0	0	0	Group III
Parambassis.ranga|ENSPRNT00000042083	Parambassis.ranga	Chordata	Actinopteri	Ovalentaria incertae sedis	Ambassidae	Parambassis	ENSPRNT00000042083	2	29.762	0	0	0	0	0	0	0	0	Group II
Paramormyrops.kingsleyae|ENSPKIT00000023771	Paramormyrops.kingsleyae	Chordata	Actinopteri	Osteoglossiformes	Mormyridae	Paramormyrops	ENSPKIT00000023771	2	0	0	0	0	33.333	0	0	0	0	Group IV
Paramormyrops.kingsleyae|ENSPKIT00000036147	Paramormyrops.kingsleyae	Chordata	Actinopteri	Osteoglossiformes	Mormyridae	Paramormyrops	ENSPKIT00000036147	2	31.293	0	0	0	0	0	0	0	0	Group II
Parus.major|ENSPMJT00000021846	Parus.major	Chordata	Aves	Passeriformes	Paridae	Parus	ENSPMJT00000021846	1	0	0	0	0	46.98	0	0	0	0	Group IV
Pavo.cristatus|ENSPSTT00000004270	Pavo.cristatus	Chordata	Aves	Galliformes	Phasianidae	Pavo	ENSPSTT00000004270	2	0	0	0	0	41.346	0	0	0	0	Group IV
Pavo.cristatus|ENSPSTT00000008922	Pavo.cristatus	Chordata	Aves	Galliformes	Phasianidae	Pavo	ENSPSTT00000008922	1	48.701	0	0	0	0	0	0	0	0	Group II
Pelecanus.crispus|XM_009478996.1	Pelecanus.crispus	Chordata	Aves	Pelecaniformes	Pelecanidae	Pelecanus	XM_009478996.1	1	0	0	0	0	45.695	0	0	0	0	Group IV
Pelecanus.crispus|XM_009482779.1	Pelecanus.crispus	Chordata	Aves	Pelecaniformes	Pelecanidae	Pelecanus	XM_009482779.1	2	43.243	0	0	0	0	0	0	0	0	Group II
Pelecanus.crispus|XM_009490072.1	Pelecanus.crispus	Chordata	Aves	Pelecaniformes	Pelecanidae	Pelecanus	XM_009490072.1	4	0	46.853	43.429	33.974	0	0	0	0	0	Group III
Pelodiscus.sinensis|ENSPSIT00000003768	Pelodiscus.sinensis	Chordata	Reptilia	Testudines	Trionychidae	Pelodiscus	ENSPSIT00000003768	1	56.863	0	0	0	0	0	0	0	0	Group II
Pelodiscus.sinensis|ENSPSIT00000003771	Pelodiscus.sinensis	Chordata	Reptilia	Testudines	Trionychidae	Pelodiscus	ENSPSIT00000003771	4	0	38.506	49.704	33.728	0	0	0	0	0	Group III
Pelodiscus.sinensis|ENSPSIT00000003777	Pelodiscus.sinensis	Chordata	Reptilia	Testudines	Trionychidae	Pelodiscus	ENSPSIT00000003777	4	0	0	0	30.405	0	0	0	0	0	Group III
Pelodiscus.sinensis|ENSPSIT00000018910	Pelodiscus.sinensis	Chordata	Reptilia	Testudines	Trionychidae	Pelodiscus	ENSPSIT00000018910	1	0	0	0	0	50	0	0	0	0	Group IV
Sapajus.apella|XM_032288033.1	Sapajus.apella	Chordata	Mammalia	Primates	Cebidae	Sapajus	XM_032288033.1	2	28.161	0	0	0	0	94.152	0	0	0	Group I
Pelusios.castaneus|ENSPCET00000017505	Pelusios.castaneus	Chordata	Reptilia	Testudines	Pelomedusidae	Pelusios	ENSPCET00000017505	4	0	38.547	46.893	28.931	0	0	0	0	0	Group III
Pelusios.castaneus|ENSPCET00000017528	Pelusios.castaneus	Chordata	Reptilia	Testudines	Pelomedusidae	Pelusios	ENSPCET00000017528	2	54.386	0	0	0	0	0	0	0	0	Group II
Pelusios.castaneus|ENSPCET00000021996	Pelusios.castaneus	Chordata	Reptilia	Testudines	Pelomedusidae	Pelusios	ENSPCET00000021996	1	0	0	0	0	48	0	0	0	0	Group IV
Periophthalmus.magnuspinnatus|ENSPMGT00000002022	Periophthalmus.magnuspinnatus	Chordata	Actinopteri	Gobiiformes	Gobiidae	Periophthalmus	ENSPMGT00000002022	2	29.379	0	0	0	0	0	0	0	0	Group II
Perognathus.longimembris.pacificus|XM_048329972.1	Perognathus.longimembris.pacificus	Chordata	Mammalia	Rodentia	Heteromyidae	Perognathus	XM_048329972.1	3	0	0	0	0	0	0	59.043	60.294	61.579	Group V
Perognathus.longimembris.pacificus|XM_048349798.1	Perognathus.longimembris.pacificus	Chordata	Mammalia	Rodentia	Heteromyidae	Perognathus	XM_048349798.1	1	0	0	0	0	76.536	0	0	0	0	Group IV
Perognathus.longimembris.pacificus|XM_048356958.1	Perognathus.longimembris.pacificus	Chordata	Mammalia	Rodentia	Heteromyidae	Perognathus	XM_048356958.1	1	80.899	0	0	0	0	0	0	0	0	Group II
Perognathus.longimembris.pacificus|XM_048357749.1	Perognathus.longimembris.pacificus	Chordata	Mammalia	Rodentia	Heteromyidae	Perognathus	XM_048357749.1	4	0	36	74.432	34.667	0	0	0	0	0	Group III
Perognathus.longimembris.pacificus|XM_048357766.1	Perognathus.longimembris.pacificus	Chordata	Mammalia	Rodentia	Heteromyidae	Perognathus	XM_048357766.1	4	0	0	0	67.039	0	0	0	0	0	Group III
Perognathus.longimembris.pacificus|XM_048357780.1	Perognathus.longimembris.pacificus	Chordata	Mammalia	Rodentia	Heteromyidae	Perognathus	XM_048357780.1	4	0	71.512	40	0	0	0	0	0	0	Group III
Peromyscus.californicus|XM_052736547.1	Peromyscus.californicus	Chordata	Mammalia	Rodentia	Cricetidae	Peromyscus	XM_052736547.1	4	0	0	0	68.391	0	0	0	0	0	Group III
Peromyscus.californicus|XM_052736549.1	Peromyscus.californicus	Chordata	Mammalia	Rodentia	Cricetidae	Peromyscus	XM_052736549.1	4	0	41.379	75.472	31.361	0	0	0	0	0	Group III
Peromyscus.californicus|XM_052736552.1	Peromyscus.californicus	Chordata	Mammalia	Rodentia	Cricetidae	Peromyscus	XM_052736552.1	4	0	74.854	37.356	0	0	0	0	0	0	Group III
Peromyscus.californicus|XM_052736553.1	Peromyscus.californicus	Chordata	Mammalia	Rodentia	Cricetidae	Peromyscus	XM_052736553.1	1	75.46	0	0	0	0	0	0	0	0	Group II
Peromyscus.californicus|XM_052752887.1	Peromyscus.californicus	Chordata	Mammalia	Rodentia	Cricetidae	Peromyscus	XM_052752887.1	1	0	0	0	0	71.348	0	0	0	0	Group IV
Peromyscus.californicus|XM_052760319.1	Peromyscus.californicus	Chordata	Mammalia	Rodentia	Cricetidae	Peromyscus	XM_052760319.1	3	0	0	0	0	0	0	64.583	63.158	63.158	Group V
Peromyscus.californicus|XM_052760320.1	Peromyscus.californicus	Chordata	Mammalia	Rodentia	Cricetidae	Peromyscus	XM_052760320.1	3	0	0	0	0	0	0	65.143	71.823	71.823	Group V
Peromyscus.californicus|XM_052760321.1	Peromyscus.californicus	Chordata	Mammalia	Rodentia	Cricetidae	Peromyscus	XM_052760321.1	3	0	0	0	0	0	0	64.943	70.718	70.718	Group V
Peromyscus.leucopus|XM_028859127.1	Peromyscus.leucopus	Chordata	Mammalia	Rodentia	Cricetidae	Peromyscus	XM_028859127.1	3	0	0	0	0	0	0	63.793	65.174	67.956	Group V
Peromyscus.leucopus|XM_028859190.2	Peromyscus.leucopus	Chordata	Mammalia	Rodentia	Cricetidae	Peromyscus	XM_028859190.2	3	0	0	0	0	0	0	66.146	63.298	63.298	Group V
Peromyscus.leucopus|XM_028869659.2	Peromyscus.leucopus	Chordata	Mammalia	Rodentia	Cricetidae	Peromyscus	XM_028869659.2	1	0	0	0	0	72.067	0	0	0	0	Group IV
Peromyscus.leucopus|XM_028876478.2	Peromyscus.leucopus	Chordata	Mammalia	Rodentia	Cricetidae	Peromyscus	XM_028876478.2	4	0	40.69	76.73	33.136	0	0	0	0	0	Group III
Peromyscus.leucopus|XM_028876480.2	Peromyscus.leucopus	Chordata	Mammalia	Rodentia	Cricetidae	Peromyscus	XM_028876480.2	1	71.348	0	0	0	0	0	0	0	0	Group II
Peromyscus.leucopus|XM_037211066.1	Peromyscus.leucopus	Chordata	Mammalia	Rodentia	Cricetidae	Peromyscus	XM_037211066.1	4	0	73.684	37.356	0	0	0	0	0	0	Group III
Peromyscus.leucopus|XM_037211441.1	Peromyscus.leucopus	Chordata	Mammalia	Rodentia	Cricetidae	Peromyscus	XM_037211441.1	4	0	0	0	45.977	0	0	0	0	0	Group III
Peromyscus.maniculatus.bairdii|ENSPEMT00000002361	Peromyscus.maniculatus.bairdii	Chordata	Mammalia	Rodentia	Cricetidae	Peromyscus	ENSPEMT00000002361	1	73.034	0	0	0	0	0	0	0	0	Group II
Peromyscus.maniculatus.bairdii|ENSPEMT00000012171	Peromyscus.maniculatus.bairdii	Chordata	Mammalia	Rodentia	Cricetidae	Peromyscus	ENSPEMT00000012171	1	0	0	0	0	71.508	0	0	0	0	Group IV
Peromyscus.maniculatus.bairdii|ENSPEMT00000015345	Peromyscus.maniculatus.bairdii	Chordata	Mammalia	Rodentia	Cricetidae	Peromyscus	ENSPEMT00000015345	4	0	40.69	76.73	33.136	0	0	0	0	0	Group III
Peromyscus.maniculatus.bairdii|ENSPEMT00000031694	Peromyscus.maniculatus.bairdii	Chordata	Mammalia	Rodentia	Cricetidae	Peromyscus	ENSPEMT00000031694	4	0	0	0	65.169	0	0	0	0	0	Group III
Peromyscus.maniculatus.bairdii|ENSPEMT00000032274	Peromyscus.maniculatus.bairdii	Chordata	Mammalia	Rodentia	Cricetidae	Peromyscus	ENSPEMT00000032274	4	0	73.099	37.356	0	0	0	0	0	0	Group III
Peromyscus.maniculatus.bairdii|ENSPEMT00000033981	Peromyscus.maniculatus.bairdii	Chordata	Mammalia	Rodentia	Cricetidae	Peromyscus	ENSPEMT00000033981	3	0	0	0	0	0	0	63.793	67.956	68.508	Group V
Peromyscus.maniculatus.bairdii|ENSPEMT00000035195	Peromyscus.maniculatus.bairdii	Chordata	Mammalia	Rodentia	Cricetidae	Peromyscus	ENSPEMT00000035195	3	0	0	0	0	0	0	64.368	67.956	68.508	Group V
Peromyscus.maniculatus.bairdii|ENSPEMT00000038840	Peromyscus.maniculatus.bairdii	Chordata	Mammalia	Rodentia	Cricetidae	Peromyscus	ENSPEMT00000038840	3	0	0	0	0	0	0	63.043	0	0	Group V
Phacochoerus.africanus|XM_047753375.1	Phacochoerus.africanus	Chordata	Mammalia	Artiodactyla	Suidae	Phacochoerus	XM_047753375.1	1	76.271	0	0	0	0	0	0	0	0	Group II
Phacochoerus.africanus|XM_047753458.1	Phacochoerus.africanus	Chordata	Mammalia	Artiodactyla	Suidae	Phacochoerus	XM_047753458.1	4	26.404	36.571	81.143	33.129	0	0	0	0	0	Group III
Phacochoerus.africanus|XM_047753989.1	Phacochoerus.africanus	Chordata	Mammalia	Artiodactyla	Suidae	Phacochoerus	XM_047753989.1	4	0	79.651	39.429	28.571	0	0	0	0	0	Group III
Phacochoerus.africanus|XM_047754386.1	Phacochoerus.africanus	Chordata	Mammalia	Artiodactyla	Suidae	Phacochoerus	XM_047754386.1	4	0	0	0	71.166	0	0	0	0	0	Group III
Phacochoerus.africanus|XM_047770894.1	Phacochoerus.africanus	Chordata	Mammalia	Artiodactyla	Suidae	Phacochoerus	XM_047770894.1	3	0	0	0	0	0	0	70.37	61.905	64.021	Group V
Sarcophilus.harrisii|ENSSHAT00000052570	Sarcophilus.harrisii	Chordata	Mammalia	Dasyuromorphia	Dasyuridae	Sarcophilus	ENSSHAT00000052570	2	0	0	0	0	0	56.805	0	0	0	Group I
Phacochoerus.africanus|XM_047788527.1	Phacochoerus.africanus	Chordata	Mammalia	Artiodactyla	Suidae	Phacochoerus	XM_047788527.1	1	0	0	0	0	75.978	0	0	0	0	Group IV
Phacochoerus.africanus|XM_047791733.1	Phacochoerus.africanus	Chordata	Mammalia	Artiodactyla	Suidae	Phacochoerus	XM_047791733.1	3	0	0	0	0	0	0	64.481	70.27	71.892	Group V
Phacochoerus.africanus|XM_047792112.1	Phacochoerus.africanus	Chordata	Mammalia	Artiodactyla	Suidae	Phacochoerus	XM_047792112.1	3	0	0	0	0	0	0	64.481	70.27	71.892	Group V
Phaethon.lepturus|XM_010287413.1	Phaethon.lepturus	Chordata	Aves	Pelecaniformes	Phaethontidae	Phaethon	XM_010287413.1	2	40.517	0	0	0	0	0	0	0	0	Group II
Phaethon.lepturus|XM_010289075.1	Phaethon.lepturus	Chordata	Aves	Pelecaniformes	Phaethontidae	Phaethon	XM_010289075.1	4	0	47.552	44.571	30.769	0	0	0	0	0	Group III
Phaethon.lepturus|XM_010292603.1	Phaethon.lepturus	Chordata	Aves	Pelecaniformes	Phaethontidae	Phaethon	XM_010292603.1	1	0	0	0	0	45.333	0	0	0	0	Group IV
Phalacrocorax.carbo|XM_009501154.1	Phalacrocorax.carbo	Chordata	Aves	Pelecaniformes	Phalacrocoracidae	Phalacrocorax	XM_009501154.1	4	0	46.528	43.429	30.857	0	0	0	0	0	Group III
Phalacrocorax.carbo|XM_009507709.1	Phalacrocorax.carbo	Chordata	Aves	Pelecaniformes	Phalacrocoracidae	Phalacrocorax	XM_009507709.1	1	0	0	0	0	43.333	0	0	0	0	Group IV
Phascolarctos.cinereus|ENSPCIT00000001890	Phascolarctos.cinereus	Chordata	Mammalia	Diprotodontia	Phascolarctidae	Phascolarctos	ENSPCIT00000001890	1	61.818	0	0	0	0	0	0	0	0	Group II
Phascolarctos.cinereus|ENSPCIT00000016494	Phascolarctos.cinereus	Chordata	Mammalia	Diprotodontia	Phascolarctidae	Phascolarctos	ENSPCIT00000016494	3	0	0	0	0	0	0	50.811	51.562	53.684	Group V
Phascolarctos.cinereus|ENSPCIT00000025205	Phascolarctos.cinereus	Chordata	Mammalia	Diprotodontia	Phascolarctidae	Phascolarctos	ENSPCIT00000025205	4	0	0	0	50.838	0	0	0	0	0	Group III
Phascolarctos.cinereus|ENSPCIT00000040554	Phascolarctos.cinereus	Chordata	Mammalia	Diprotodontia	Phascolarctidae	Phascolarctos	ENSPCIT00000040554	2	0	0	0	0	44.706	0	0	0	0	Group IV
Phascolarctos.cinereus|ENSPCIT00000057613	Phascolarctos.cinereus	Chordata	Mammalia	Diprotodontia	Phascolarctidae	Phascolarctos	ENSPCIT00000057613	4	0	40.23	64.205	31.609	0	0	0	0	0	Group III
Phascolarctos.cinereus|ENSPCIT00000061171	Phascolarctos.cinereus	Chordata	Mammalia	Diprotodontia	Phascolarctidae	Phascolarctos	ENSPCIT00000061171	4	0	54.971	38.372	31.034	0	0	0	0	0	Group III
Phasianus.colchicus|ENSPCLT00000004445	Phasianus.colchicus	Chordata	Aves	Galliformes	Phasianidae	Phasianus	ENSPCLT00000004445	1	0	0	0	0	42.568	0	0	0	0	Group IV
Phasianus.colchicus|ENSPCLT00000025115	Phasianus.colchicus	Chordata	Aves	Galliformes	Phasianidae	Phasianus	ENSPCLT00000025115	2	42.208	0	0	0	0	0	0	0	0	Group II
Phasianus.colchicus|ENSPCLT00000025116	Phasianus.colchicus	Chordata	Aves	Galliformes	Phasianidae	Phasianus	ENSPCLT00000025116	4	0	45.455	42.286	30.233	0	0	0	0	0	Group III
Phoca.vitulina|XM_032387776.1	Phoca.vitulina	Chordata	Mammalia	Carnivora	Phocidae	Phoca	XM_032387776.1	3	0	0	0	0	0	0	72.251	66.138	68.254	Group V
Phoca.vitulina|XM_032390676.1	Phoca.vitulina	Chordata	Mammalia	Carnivora	Phocidae	Phoca	XM_032390676.1	3	0	0	0	0	0	0	61.497	68.783	69.388	Group V
Phoca.vitulina|XM_032390682.1	Phoca.vitulina	Chordata	Mammalia	Carnivora	Phocidae	Phoca	XM_032390682.1	3	0	0	0	0	0	0	71.204	63.492	65.608	Group V
Phoca.vitulina|XM_032420299.1	Phoca.vitulina	Chordata	Mammalia	Carnivora	Phocidae	Phoca	XM_032420299.1	1	0	0	0	0	84.916	0	0	0	0	Group IV
Phoca.vitulina|XM_032422081.1	Phoca.vitulina	Chordata	Mammalia	Carnivora	Phocidae	Phoca	XM_032422081.1	4	0	0	0	71.341	0	0	0	0	0	Group III
Phoca.vitulina|XM_032422091.1	Phoca.vitulina	Chordata	Mammalia	Carnivora	Phocidae	Phoca	XM_032422091.1	4	0	77.966	37.714	32.353	0	0	0	0	0	Group III
Phoca.vitulina|XM_032422174.1	Phoca.vitulina	Chordata	Mammalia	Carnivora	Phocidae	Phoca	XM_032422174.1	4	0	37.356	83.908	32.927	0	0	0	0	0	Group III
Phoca.vitulina|XM_032422366.1	Phoca.vitulina	Chordata	Mammalia	Carnivora	Phocidae	Phoca	XM_032422366.1	1	82.209	0	0	0	0	0	0	0	0	Group II
Phocoena.sinus|ENSPSNT00000007648	Phocoena.sinus	Chordata	Mammalia	Artiodactyla	Phocoenidae	Phocoena	ENSPSNT00000007648	1	0	0	0	0	76.404	0	0	0	0	Group IV
Sciurus.vulgaris|ENSSVLT00005019307	Sciurus.vulgaris	Chordata	Mammalia	Rodentia	Sciuridae	Sciurus	ENSSVLT00005019307	2	0	0	0	0	0	78.035	0	0	0	Group I
Phocoena.sinus|ENSPSNT00000025333	Phocoena.sinus	Chordata	Mammalia	Artiodactyla	Phocoenidae	Phocoena	ENSPSNT00000025333	4	0	0	0	71.823	0	0	0	0	0	Group III
Phocoena.sinus|ENSPSNT00000025787	Phocoena.sinus	Chordata	Mammalia	Artiodactyla	Phocoenidae	Phocoena	ENSPSNT00000025787	4	0	74.576	36.571	28.571	0	0	0	0	0	Group III
Phocoena.sinus|ENSPSNT00000033820	Phocoena.sinus	Chordata	Mammalia	Artiodactyla	Phocoenidae	Phocoena	ENSPSNT00000033820	3	0	0	0	0	0	0	63.918	74.5	76.562	Group V
Phocoena.sinus|ENSPSNT00000033892	Phocoena.sinus	Chordata	Mammalia	Artiodactyla	Phocoenidae	Phocoena	ENSPSNT00000033892	3	0	0	0	0	0	0	63.918	74.5	76.562	Group V
Phodopus.roborovskii|XM_051176193.1	Phodopus.roborovskii	Chordata	Mammalia	Rodentia	Cricetidae	Phodopus	XM_051176193.1	1	0	0	0	0	71.271	0	0	0	0	Group IV
Phodopus.roborovskii|XM_051203970.1	Phodopus.roborovskii	Chordata	Mammalia	Rodentia	Cricetidae	Phodopus	XM_051203970.1	4	0	0	0	67.816	0	0	0	0	0	Group III
Phodopus.roborovskii|XM_051203971.1	Phodopus.roborovskii	Chordata	Mammalia	Rodentia	Cricetidae	Phodopus	XM_051203971.1	4	0	69.591	39.655	0	0	0	0	0	0	Group III
Phodopus.roborovskii|XM_051203972.1	Phodopus.roborovskii	Chordata	Mammalia	Rodentia	Cricetidae	Phodopus	XM_051203972.1	4	0	39.869	68.966	35.119	0	0	0	0	0	Group III
Phodopus.roborovskii|XM_051203973.1	Phodopus.roborovskii	Chordata	Mammalia	Rodentia	Cricetidae	Phodopus	XM_051203973.1	1	75	0	0	0	0	0	0	0	0	Group II
Phodopus.roborovskii|XM_051207696.1	Phodopus.roborovskii	Chordata	Mammalia	Rodentia	Cricetidae	Phodopus	XM_051207696.1	3	0	0	0	0	0	0	0	65.193	66.298	Group V
Phyllostomus.discolor|XM_028529999.1	Phyllostomus.discolor	Chordata	Mammalia	Chiroptera	Phyllostomidae	Phyllostomus	XM_028529999.1	3	0	0	0	0	0	0	61.979	0	0	Group V
Phyllostomus.discolor|XM_028530311.2	Phyllostomus.discolor	Chordata	Mammalia	Chiroptera	Phyllostomidae	Phyllostomus	XM_028530311.2	3	0	0	0	0	0	0	65.445	58.73	57.143	Group V
Phyllostomus.discolor|XM_028530819.2	Phyllostomus.discolor	Chordata	Mammalia	Chiroptera	Phyllostomidae	Phyllostomus	XM_028530819.2	1	82.486	0	0	0	0	0	0	0	0	Group II
Phyllostomus.discolor|XM_028530999.2	Phyllostomus.discolor	Chordata	Mammalia	Chiroptera	Phyllostomidae	Phyllostomus	XM_028530999.2	4	0	42.857	77.714	33.333	0	0	0	0	0	Group III
Phyllostomus.discolor|XM_028531077.1	Phyllostomus.discolor	Chordata	Mammalia	Chiroptera	Phyllostomidae	Phyllostomus	XM_028531077.1	4	0	81.977	37.931	0	0	0	0	0	0	Group III
Phyllostomus.discolor|XM_028531551.2	Phyllostomus.discolor	Chordata	Mammalia	Chiroptera	Phyllostomidae	Phyllostomus	XM_028531551.2	1	0	0	0	0	83.799	0	0	0	0	Group IV
Sorex.araneus|ENSSART00000002471	Sorex.araneus	Chordata	Mammalia	Eulipotyphla	Soricidae	Sorex	ENSSART00000002471	2	0	0	0	0	0	80.473	0	0	0	Group I
Phyllostomus.discolor|XM_036012767.1	Phyllostomus.discolor	Chordata	Mammalia	Chiroptera	Phyllostomidae	Phyllostomus	XM_036012767.1	3	0	0	0	0	0	0	64.171	66.5	69.792	Group V
Phyllostomus.discolor|XM_036012769.1	Phyllostomus.discolor	Chordata	Mammalia	Chiroptera	Phyllostomidae	Phyllostomus	XM_036012769.1	3	0	0	0	0	0	0	65.241	67	70.833	Group V
Phyllostomus.discolor|XM_036012770.1	Phyllostomus.discolor	Chordata	Mammalia	Chiroptera	Phyllostomidae	Phyllostomus	XM_036012770.1	3	0	0	0	0	0	0	66.31	67.005	71.354	Group V
Phyllostomus.discolor|XM_036012771.1	Phyllostomus.discolor	Chordata	Mammalia	Chiroptera	Phyllostomidae	Phyllostomus	XM_036012771.1	3	0	0	0	0	0	0	64.706	68.02	71.354	Group V
Phyllostomus.discolor|XM_036015124.1	Phyllostomus.discolor	Chordata	Mammalia	Chiroptera	Phyllostomidae	Phyllostomus	XM_036015124.1	4	0	0	0	71.429	0	0	0	0	0	Group III
Sorex.cinereus|XM_056130845.1	Sorex.cinereus	Chordata	Mammalia	Eulipotyphla	Soricidae	Sorex	XM_056130845.1	2	0	0	0	0	0	83.432	0	0	0	Group I
Phyllostomus.hastatus|XM_045830095.1	Phyllostomus.hastatus	Chordata	Mammalia	Chiroptera	Phyllostomidae	Phyllostomus	XM_045830095.1	1	0	0	0	0	83.24	0	0	0	0	Group IV
Phyllostomus.hastatus|XM_045841369.1	Phyllostomus.hastatus	Chordata	Mammalia	Chiroptera	Phyllostomidae	Phyllostomus	XM_045841369.1	4	0	0	0	66.667	0	0	0	0	0	Group III
Phyllostomus.hastatus|XM_045841398.1	Phyllostomus.hastatus	Chordata	Mammalia	Chiroptera	Phyllostomidae	Phyllostomus	XM_045841398.1	4	0	42.466	78.286	33.908	0	0	0	0	0	Group III
Phyllostomus.hastatus|XM_045841501.1	Phyllostomus.hastatus	Chordata	Mammalia	Chiroptera	Phyllostomidae	Phyllostomus	XM_045841501.1	1	81.921	0	0	0	0	0	0	0	0	Group II
Phyllostomus.hastatus|XM_045841602.1	Phyllostomus.hastatus	Chordata	Mammalia	Chiroptera	Phyllostomidae	Phyllostomus	XM_045841602.1	4	0	81.395	37.356	0	0	0	0	0	0	Group III
Phyllostomus.hastatus|XM_045846638.1	Phyllostomus.hastatus	Chordata	Mammalia	Chiroptera	Phyllostomidae	Phyllostomus	XM_045846638.1	3	0	0	0	0	0	0	59.794	0	0	Group V
Phyllostomus.hastatus|XM_045846639.1	Phyllostomus.hastatus	Chordata	Mammalia	Chiroptera	Phyllostomidae	Phyllostomus	XM_045846639.1	3	0	0	0	0	0	0	63.636	68	71.354	Group V
Phyllostomus.hastatus|XM_045846640.1	Phyllostomus.hastatus	Chordata	Mammalia	Chiroptera	Phyllostomidae	Phyllostomus	XM_045846640.1	3	0	0	0	0	0	0	62.766	67	70.833	Group V
Phyllostomus.hastatus|XM_045846644.1	Phyllostomus.hastatus	Chordata	Mammalia	Chiroptera	Phyllostomidae	Phyllostomus	XM_045846644.1	3	0	0	0	0	0	0	61.702	64.5	67.708	Group V
Phyllostomus.hastatus|XM_045846777.1	Phyllostomus.hastatus	Chordata	Mammalia	Chiroptera	Phyllostomidae	Phyllostomus	XM_045846777.1	3	0	0	0	0	0	0	64.921	58.73	57.143	Group V
Spermophilus.dauricus|ENSSDAT00000004648	Spermophilus.dauricus	Chordata	Mammalia	Rodentia	Sciuridae	Spermophilus	ENSSDAT00000004648	2	0	0	0	0	0	73.988	0	0	0	Group I
Physeter.catodon|ENSPCTT00005004689	Physeter.catodon	Chordata	Mammalia	Artiodactyla	Physeteridae	Physeter	ENSPCTT00005004689	1	0	0	0	0	80.337	0	0	0	0	Group IV
Physeter.catodon|ENSPCTT00005013685	Physeter.catodon	Chordata	Mammalia	Artiodactyla	Physeteridae	Physeter	ENSPCTT00005013685	3	0	0	0	0	0	0	59.896	0	0	Group V
Physeter.catodon|ENSPCTT00005019383	Physeter.catodon	Chordata	Mammalia	Artiodactyla	Physeteridae	Physeter	ENSPCTT00005019383	4	0	0	0	71.233	0	0	0	0	0	Group III
Physeter.catodon|ENSPCTT00005019631	Physeter.catodon	Chordata	Mammalia	Artiodactyla	Physeteridae	Physeter	ENSPCTT00005019631	4	0	37.931	71.023	33.537	0	0	0	0	0	Group III
Physeter.catodon|ENSPCTT00005019725	Physeter.catodon	Chordata	Mammalia	Artiodactyla	Physeteridae	Physeter	ENSPCTT00005019725	4	0	76.271	37.931	28.889	0	0	0	0	0	Group III
Physeter.catodon|ENSPCTT00005019892	Physeter.catodon	Chordata	Mammalia	Artiodactyla	Physeteridae	Physeter	ENSPCTT00005019892	1	80.337	0	0	0	0	0	0	0	0	Group II
Physeter.catodon|ENSPCTT00005024913	Physeter.catodon	Chordata	Mammalia	Artiodactyla	Physeteridae	Physeter	ENSPCTT00005024913	3	0	0	0	0	0	0	64.948	74.5	75	Group V
Piliocolobus.tephrosceles|ENSPTET00000045987	Piliocolobus.tephrosceles	Chordata	Mammalia	Primates	Cercopithecidae	Piliocolobus	ENSPTET00000045987	1	0	0	0	0	94.972	0	0	0	0	Group IV
Sturnira.hondurensis|XM_037049946.1	Sturnira.hondurensis	Chordata	Mammalia	Chiroptera	Phyllostomidae	Sturnira	XM_037049946.1	2	0	0	0	0	0	82.84	0	0	0	Group I
Piliocolobus.tephrosceles|ENSPTET00000049925	Piliocolobus.tephrosceles	Chordata	Mammalia	Primates	Cercopithecidae	Piliocolobus	ENSPTET00000049925	1	93.785	0	0	0	0	0	0	0	0	Group II
Piliocolobus.tephrosceles|ENSPTET00000049971	Piliocolobus.tephrosceles	Chordata	Mammalia	Primates	Cercopithecidae	Piliocolobus	ENSPTET00000049971	4	0	93.785	41.279	0	0	0	0	0	0	Group III
Piliocolobus.tephrosceles|ENSPTET00000050033	Piliocolobus.tephrosceles	Chordata	Mammalia	Primates	Cercopithecidae	Piliocolobus	ENSPTET00000050033	4	0	40.23	97.159	0	0	0	0	0	0	Group III
Piliocolobus.tephrosceles|ENSPTET00000050191	Piliocolobus.tephrosceles	Chordata	Mammalia	Primates	Cercopithecidae	Piliocolobus	ENSPTET00000050191	4	0	0	0	91.787	0	0	0	0	0	Group III
Piliocolobus.tephrosceles|ENSPTET00000055231	Piliocolobus.tephrosceles	Chordata	Mammalia	Primates	Cercopithecidae	Piliocolobus	ENSPTET00000055231	3	0	0	0	0	0	0	90.594	72.881	75.141	Group V
Pipistrellus.kuhlii|XM_036408005.1	Pipistrellus.kuhlii	Chordata	Mammalia	Chiroptera	Vespertilionidae	Pipistrellus	XM_036408005.1	3	0	0	0	0	0	0	68.323	65	66.837	Group V
Pipistrellus.kuhlii|XM_036408333.1	Pipistrellus.kuhlii	Chordata	Mammalia	Chiroptera	Vespertilionidae	Pipistrellus	XM_036408333.1	3	0	0	0	0	0	0	64.706	67.5	69.388	Group V
Pipistrellus.kuhlii|XM_036426596.2	Pipistrellus.kuhlii	Chordata	Mammalia	Chiroptera	Vespertilionidae	Pipistrellus	XM_036426596.2	3	0	0	0	0	0	0	62.5	65.327	68.063	Group V
Pipistrellus.kuhlii|XM_036426597.1	Pipistrellus.kuhlii	Chordata	Mammalia	Chiroptera	Vespertilionidae	Pipistrellus	XM_036426597.1	3	0	0	0	0	0	0	61.458	65	67.708	Group V
Pipistrellus.kuhlii|XM_036427373.2	Pipistrellus.kuhlii	Chordata	Mammalia	Chiroptera	Vespertilionidae	Pipistrellus	XM_036427373.2	3	0	0	0	0	0	0	59.896	62.814	65.445	Group V
Pipistrellus.kuhlii|XM_036442172.1	Pipistrellus.kuhlii	Chordata	Mammalia	Chiroptera	Vespertilionidae	Pipistrellus	XM_036442172.1	4	0	0	0	68.681	0	0	0	0	0	Group III
Pipistrellus.kuhlii|XM_036442173.2	Pipistrellus.kuhlii	Chordata	Mammalia	Chiroptera	Vespertilionidae	Pipistrellus	XM_036442173.2	4	28.249	35.057	61.714	29.213	0	0	0	0	0	Group III
Pipistrellus.kuhlii|XM_036442672.2	Pipistrellus.kuhlii	Chordata	Mammalia	Chiroptera	Vespertilionidae	Pipistrellus	XM_036442672.2	1	80.337	0	0	0	0	28.571	0	0	0	Group II
Pipistrellus.kuhlii|XM_036456655.2	Pipistrellus.kuhlii	Chordata	Mammalia	Chiroptera	Vespertilionidae	Pipistrellus	XM_036456655.2	1	0	0	0	0	70.391	0	0	0	0	Group IV
Suncus.etruscus|XM_049783024.1	Suncus.etruscus	Chordata	Mammalia	Eulipotyphla	Soricidae	Suncus	XM_049783024.1	2	0	0	0	0	0	72.619	0	0	0	Group I
Pipistrellus.kuhlii|XM_045570976.1	Pipistrellus.kuhlii	Chordata	Mammalia	Chiroptera	Vespertilionidae	Pipistrellus	XM_045570976.1	3	0	0	0	0	0	0	64.171	67	70.312	Group V
Pipistrellus.kuhlii|XM_045583073.1	Pipistrellus.kuhlii	Chordata	Mammalia	Chiroptera	Vespertilionidae	Pipistrellus	XM_045583073.1	4	0	74.85	38.182	0	0	0	0	0	0	Group III
Podarcis.muralis|ENSPMRT00000009006	Podarcis.muralis	Chordata	Lepidosauria	Squamata	Lacertidae	Podarcis	ENSPMRT00000009006	1	53.797	0	0	0	0	0	0	0	0	Group II
Podarcis.muralis|ENSPMRT00000009020	Podarcis.muralis	Chordata	Lepidosauria	Squamata	Lacertidae	Podarcis	ENSPMRT00000009020	4	0	43.662	45.333	32.667	0	0	0	0	0	Group III
Podarcis.muralis|ENSPMRT00000009036	Podarcis.muralis	Chordata	Lepidosauria	Squamata	Lacertidae	Podarcis	ENSPMRT00000009036	4	0	0	42.949	35.443	0	0	0	0	0	Group III
Podarcis.muralis|ENSPMRT00000029204	Podarcis.muralis	Chordata	Lepidosauria	Squamata	Lacertidae	Podarcis	ENSPMRT00000029204	2	0	0	0	0	39.227	0	0	0	0	Group IV
Podiceps.cristatus|mrna.N338_04495	Podiceps.cristatus	Chordata	Aves	Podicipediformes	Podicipedidae	Podiceps	mrna.N338_04495	1	0	0	0	0	46.358	0	0	0	0	Group IV
Poecilia.formosa|ENSPFOT00000016686	Poecilia.formosa	Chordata	Actinopteri	Cyprinodontiformes	Poeciliidae	Poecilia	ENSPFOT00000016686	2	30.201	0	0	0	0	0	0	0	0	Group II
Poecilia.latipinna|ENSPLAT00000001456	Poecilia.latipinna	Chordata	Actinopteri	Cyprinodontiformes	Poeciliidae	Poecilia	ENSPLAT00000001456	2	30.201	0	0	0	0	0	0	0	0	Group II
Poecilia.mexicana|ENSPMET00000019749	Poecilia.mexicana	Chordata	Actinopteri	Cyprinodontiformes	Poeciliidae	Poecilia	ENSPMET00000019749	2	30.872	0	0	0	0	0	0	0	0	Group II
Poecilia.reticulata|ENSPRET00000005652	Poecilia.reticulata	Chordata	Actinopteri	Cyprinodontiformes	Poeciliidae	Poecilia	ENSPRET00000005652	2	30.201	0	0	0	0	0	0	0	0	Group II
Pogona.vitticeps|ENSPVIT00000038817	Pogona.vitticeps	Chordata	Lepidosauria	Squamata	Agamidae	Pogona	ENSPVIT00000038817	1	52.597	0	0	0	0	0	0	0	0	Group II
Pogona.vitticeps|ENSPVIT00000042648	Pogona.vitticeps	Chordata	Lepidosauria	Squamata	Agamidae	Pogona	ENSPVIT00000042648	2	0	0	0	0	41.304	0	0	0	0	Group IV
Pongo.abelii|ENSPPYT00000000313	Pongo.abelii	Chordata	Mammalia	Primates	Hominidae	Pongo	ENSPPYT00000000313	4	0	0	0	94.686	0	0	0	0	0	Group III
Pongo.abelii|ENSPPYT00000000314	Pongo.abelii	Chordata	Mammalia	Primates	Hominidae	Pongo	ENSPPYT00000000314	4	0	38.506	97.727	0	0	0	0	0	0	Group III
Pongo.abelii|ENSPPYT00000000315	Pongo.abelii	Chordata	Mammalia	Primates	Hominidae	Pongo	ENSPPYT00000000315	4	0	94.915	41.379	0	0	0	0	0	0	Group III
Pongo.abelii|ENSPPYT00000000316	Pongo.abelii	Chordata	Mammalia	Primates	Hominidae	Pongo	ENSPPYT00000000316	1	97.753	0	0	0	0	0	0	0	0	Group II
Suricata.suricatta|ENSSSUT00005035443	Suricata.suricatta	Chordata	Mammalia	Carnivora	Herpestidae	Suricata	ENSSSUT00005035443	2	0	0	0	0	0	81.065	0	0	0	Group I
Pongo.abelii|ENSPPYT00000005619	Pongo.abelii	Chordata	Mammalia	Primates	Hominidae	Pongo	ENSPPYT00000005619	1	0	0	0	0	99.441	0	0	0	0	Group IV
Pongo.abelii|ENSPPYT00000011583	Pongo.abelii	Chordata	Mammalia	Primates	Hominidae	Pongo	ENSPPYT00000011583	3	0	0	0	0	0	0	70.918	95.5	96.429	Group V
Pongo.abelii|ENSPPYT00000011584	Pongo.abelii	Chordata	Mammalia	Primates	Hominidae	Pongo	ENSPPYT00000011584	3	0	0	0	0	0	0	70.918	95.5	96.429	Group V
Pongo.abelii|ENSPPYT00000011585	Pongo.abelii	Chordata	Mammalia	Primates	Hominidae	Pongo	ENSPPYT00000011585	3	0	0	0	0	0	0	96	74.86	76.536	Group V
Pongo.pygmaeus|XM_054444643.1	Pongo.pygmaeus	Chordata	Mammalia	Primates	Hominidae	Pongo	XM_054444643.1	1	0	0	0	0	99.441	0	0	0	0	Group IV
Sus.scrofa|ENSSSCT00000097345	Sus.scrofa	Chordata	Mammalia	Artiodactyla	Suidae	Sus	ENSSSCT00000097345	2	0	0	0	0	0	85.799	0	0	0	Group I
Pongo.pygmaeus|XM_054462686.1	Pongo.pygmaeus	Chordata	Mammalia	Primates	Hominidae	Pongo	XM_054462686.1	3	0	0	0	0	0	0	96.5	75.419	77.095	Group V
Pongo.pygmaeus|XM_054462687.1	Pongo.pygmaeus	Chordata	Mammalia	Primates	Hominidae	Pongo	XM_054462687.1	3	0	0	0	0	0	0	71.429	96	96.939	Group V
Pongo.pygmaeus|XM_054462689.1	Pongo.pygmaeus	Chordata	Mammalia	Primates	Hominidae	Pongo	XM_054462689.1	3	0	0	0	0	0	0	70.918	95.5	96.429	Group V
Pongo.pygmaeus|XM_054478306.1	Pongo.pygmaeus	Chordata	Mammalia	Primates	Hominidae	Pongo	XM_054478306.1	4	0	0	0	94.686	0	0	0	0	0	Group III
Pongo.pygmaeus|XM_054478795.1	Pongo.pygmaeus	Chordata	Mammalia	Primates	Hominidae	Pongo	XM_054478795.1	4	0	39.08	98.295	0	0	0	0	0	0	Group III
Pongo.pygmaeus|XM_054479181.1	Pongo.pygmaeus	Chordata	Mammalia	Primates	Hominidae	Pongo	XM_054479181.1	1	97.753	0	0	0	0	0	0	0	0	Group II
Prionailurus.bengalensis|XM_043553253.1	Prionailurus.bengalensis	Chordata	Mammalia	Carnivora	Felidae	Prionailurus	XM_043553253.1	3	0	0	0	0	0	0	71.204	70.807	72.671	Group V
Prionailurus.bengalensis|XM_043564283.1	Prionailurus.bengalensis	Chordata	Mammalia	Carnivora	Felidae	Prionailurus	XM_043564283.1	1	0	0	0	0	85.393	0	0	0	0	Group IV
Prionailurus.bengalensis|XM_043567742.1	Prionailurus.bengalensis	Chordata	Mammalia	Carnivora	Felidae	Prionailurus	XM_043567742.1	4	0	0	0	74.39	0	0	0	0	0	Group III
Prionailurus.bengalensis|XM_043568053.1	Prionailurus.bengalensis	Chordata	Mammalia	Carnivora	Felidae	Prionailurus	XM_043568053.1	4	26.966	38.728	84.483	32.927	0	0	0	0	0	Group III
Prionailurus.bengalensis|XM_043568424.1	Prionailurus.bengalensis	Chordata	Mammalia	Carnivora	Felidae	Prionailurus	XM_043568424.1	4	0	77.907	38.356	0	0	0	0	0	0	Group III
Prionailurus.bengalensis|XM_043600946.1	Prionailurus.bengalensis	Chordata	Mammalia	Carnivora	Felidae	Prionailurus	XM_043600946.1	3	0	0	0	0	0	0	68.421	62.376	64.141	Group V
Prionailurus.viverrinus|XM_047834652.1	Prionailurus.viverrinus	Chordata	Mammalia	Carnivora	Felidae	Prionailurus	XM_047834652.1	3	0	0	0	0	0	0	0	62.434	64.021	Group V
Prionailurus.viverrinus|XM_047836351.1	Prionailurus.viverrinus	Chordata	Mammalia	Carnivora	Felidae	Prionailurus	XM_047836351.1	3	0	0	0	0	0	0	68.421	62.376	64.141	Group V
Prionailurus.viverrinus|XM_047839858.1	Prionailurus.viverrinus	Chordata	Mammalia	Carnivora	Felidae	Prionailurus	XM_047839858.1	4	28.09	38.506	84.483	33.537	0	0	0	0	0	Group III
Prionailurus.viverrinus|XM_047840979.1	Prionailurus.viverrinus	Chordata	Mammalia	Carnivora	Felidae	Prionailurus	XM_047840979.1	4	0	0	0	74.39	0	0	0	0	0	Group III
Prionailurus.viverrinus|XM_047841144.1	Prionailurus.viverrinus	Chordata	Mammalia	Carnivora	Felidae	Prionailurus	XM_047841144.1	1	74.522	0	0	0	0	0	0	0	0	Group II
Prionailurus.viverrinus|XM_047841365.1	Prionailurus.viverrinus	Chordata	Mammalia	Carnivora	Felidae	Prionailurus	XM_047841365.1	4	0	77.907	37.671	0	0	0	0	0	0	Group III
Prionailurus.viverrinus|XM_047851809.1	Prionailurus.viverrinus	Chordata	Mammalia	Carnivora	Felidae	Prionailurus	XM_047851809.1	3	0	0	0	0	0	0	70.157	69.375	71.25	Group V
Prionailurus.viverrinus|XM_047867336.1	Prionailurus.viverrinus	Chordata	Mammalia	Carnivora	Felidae	Prionailurus	XM_047867336.1	1	0	0	0	0	85.876	0	0	0	0	Group IV
Procavia.capensis|ENSPCAT00000004576	Procavia.capensis	Chordata	Mammalia	Hyracoidea	Procaviidae	Procavia	ENSPCAT00000004576	1	0	0	0	0	81.006	0	0	0	0	Group IV
Tachyglossus.aculeatus|XM_038756053.1	Tachyglossus.aculeatus	Chordata	Mammalia	Monotremata	Tachyglossidae	Tachyglossus	XM_038756053.1	2	0	0	0	0	0	53.788	0	0	0	Group I
Procavia.capensis|ENSPCAT00000006767	Procavia.capensis	Chordata	Mammalia	Hyracoidea	Procaviidae	Procavia	ENSPCAT00000006767	2	0	0	0	58.824	0	0	0	0	0	Group III
Procavia.capensis|ENSPCAT00000007027	Procavia.capensis	Chordata	Mammalia	Hyracoidea	Procaviidae	Procavia	ENSPCAT00000007027	3	0	0	0	0	0	0	68.156	66.049	0	Group V
Procavia.capensis|ENSPCAT00000008764	Procavia.capensis	Chordata	Mammalia	Hyracoidea	Procaviidae	Procavia	ENSPCAT00000008764	1	80.682	0	0	0	0	0	0	0	0	Group II
Procavia.capensis|ENSPCAT00000008804	Procavia.capensis	Chordata	Mammalia	Hyracoidea	Procaviidae	Procavia	ENSPCAT00000008804	4	0	56.164	0	0	0	0	0	0	0	Group III
Procavia.capensis|ENSPCAT00000012645	Procavia.capensis	Chordata	Mammalia	Hyracoidea	Procaviidae	Procavia	ENSPCAT00000012645	3	0	0	0	0	0	0	66.667	67	67.857	Group V
Talpa.occidentalis|XM_037515255.1	Talpa.occidentalis	Chordata	Mammalia	Eulipotyphla	Talpidae	Talpa	XM_037515255.1	2	0	0	0	0	0	85.38	0	0	0	Group I
Prolemur.simus|ENSPSMT00000002990	Prolemur.simus	Chordata	Mammalia	Primates	Lemuridae	Prolemur	ENSPSMT00000002990	1	0	0	0	0	91.061	0	0	0	0	Group IV
Prolemur.simus|ENSPSMT00000012876	Prolemur.simus	Chordata	Mammalia	Primates	Lemuridae	Prolemur	ENSPSMT00000012876	1	87.079	0	0	0	0	0	0	0	0	Group II
Prolemur.simus|ENSPSMT00000012884	Prolemur.simus	Chordata	Mammalia	Primates	Lemuridae	Prolemur	ENSPSMT00000012884	4	0	84.746	39.655	0	0	0	0	0	0	Group III
Prolemur.simus|ENSPSMT00000012917	Prolemur.simus	Chordata	Mammalia	Primates	Lemuridae	Prolemur	ENSPSMT00000012917	4	0	39.429	88.068	33.742	0	0	0	0	0	Group III
Prolemur.simus|ENSPSMT00000012931	Prolemur.simus	Chordata	Mammalia	Primates	Lemuridae	Prolemur	ENSPSMT00000012931	4	0	0	0	69.903	0	0	0	0	0	Group III
Prolemur.simus|ENSPSMT00000039064	Prolemur.simus	Chordata	Mammalia	Primates	Lemuridae	Prolemur	ENSPSMT00000039064	3	0	0	0	0	0	0	73.232	70.621	72.316	Group V
Prolemur.simus|ENSPSMT00000039089	Prolemur.simus	Chordata	Mammalia	Primates	Lemuridae	Prolemur	ENSPSMT00000039089	3	0	0	0	0	0	0	64.368	71.5	71.939	Group V
Propithecus.coquereli|XM_012638792.1	Propithecus.coquereli	Chordata	Mammalia	Primates	Indriidae	Propithecus	XM_012638792.1	4	0	0	0	74.39	0	0	0	0	0	Group III
Propithecus.coquereli|XM_012638813.1	Propithecus.coquereli	Chordata	Mammalia	Primates	Indriidae	Propithecus	XM_012638813.1	1	85.955	0	0	0	0	0	0	0	0	Group II
Propithecus.coquereli|XM_012638816.1	Propithecus.coquereli	Chordata	Mammalia	Primates	Indriidae	Propithecus	XM_012638816.1	4	0	84.746	39.08	0	0	0	0	0	0	Group III
Propithecus.coquereli|XM_012642032.1	Propithecus.coquereli	Chordata	Mammalia	Primates	Indriidae	Propithecus	XM_012642032.1	1	0	0	0	0	89.944	0	0	0	0	Group IV
Theropithecus.gelada|ENSTGET00000032245	Theropithecus.gelada	Chordata	Mammalia	Primates	Cercopithecidae	Theropithecus	ENSTGET00000032245	2	0	0	0	0	0	94.737	0	0	0	Group I
Propithecus.coquereli|XM_012657015.1	Propithecus.coquereli	Chordata	Mammalia	Primates	Indriidae	Propithecus	XM_012657015.1	3	0	0	0	0	0	0	66.321	77.387	78.974	Group V
Psammomys.obesus|XM_055594686.1	Psammomys.obesus	Chordata	Mammalia	Rodentia	Muridae	Psammomys	XM_055594686.1	3	0	0	0	0	0	0	65.143	70.718	71.823	Group V
Psammomys.obesus|XM_055602499.1	Psammomys.obesus	Chordata	Mammalia	Rodentia	Muridae	Psammomys	XM_055602499.1	1	75.281	0	0	0	0	0	0	0	0	Group II
Psammomys.obesus|XM_055602505.1	Psammomys.obesus	Chordata	Mammalia	Rodentia	Muridae	Psammomys	XM_055602505.1	4	0	76.023	38.15	0	0	0	0	0	0	Group III
Psammomys.obesus|XM_055605073.1	Psammomys.obesus	Chordata	Mammalia	Rodentia	Muridae	Psammomys	XM_055605073.1	4	0	0	0	70.909	0	0	0	0	0	Group III
Psammomys.obesus|XM_055605252.1	Psammomys.obesus	Chordata	Mammalia	Rodentia	Muridae	Psammomys	XM_055605252.1	4	0	42.759	72.414	30.952	0	0	0	0	0	Group III
Psammomys.obesus|XM_055626165.1	Psammomys.obesus	Chordata	Mammalia	Rodentia	Muridae	Psammomys	XM_055626165.1	1	0	0	0	0	73.184	0	0	0	0	Group IV
Pseudonaja.textilis|ENSPTXT00000020541	Pseudonaja.textilis	Chordata	Lepidosauria	Squamata	Elapidae	Pseudonaja	ENSPTXT00000020541	1	48.295	0	0	0	0	0	0	0	0	Group II
Pseudopodoces.humilis|XM_005519338.1	Pseudopodoces.humilis	Chordata	Aves	Passeriformes	Paridae	Pseudopodoces	XM_005519338.1	1	0	0	0	0	49.66	0	0	0	0	Group IV
Pseudopodoces.humilis|XM_005529420.2	Pseudopodoces.humilis	Chordata	Aves	Passeriformes	Paridae	Pseudopodoces	XM_005529420.2	1	49.359	0	0	0	0	0	0	0	0	Group II
Pseudopodoces.humilis|XM_005529421.2	Pseudopodoces.humilis	Chordata	Aves	Passeriformes	Paridae	Pseudopodoces	XM_005529421.2	4	0	44.444	40	30.233	0	0	0	0	0	Group III
Pterocles.gutturalis|XM_010081455.1	Pterocles.gutturalis	Chordata	Aves	Ciconiiformes	Pteroclidae	Pterocles	XM_010081455.1	1	0	0	0	0	46.711	0	0	0	0	Group IV
Pterocles.gutturalis|XM_010088204.1	Pterocles.gutturalis	Chordata	Aves	Ciconiiformes	Pteroclidae	Pterocles	XM_010088204.1	2	44.66	0	0	0	0	0	0	0	0	Group II
Pterocles.gutturalis|XM_010088205.1	Pterocles.gutturalis	Chordata	Aves	Ciconiiformes	Pteroclidae	Pterocles	XM_010088205.1	4	0	46.154	43.429	30	0	0	0	0	0	Group III
Pteronotus.parnellii.mesoamericanus|XM_054562828.1	Pteronotus.parnellii.mesoamericanus	Chordata	Mammalia	Chiroptera	Mormoopidae	Pteronotus	XM_054562828.1	4	0	0	0	68.984	0	0	0	0	0	Group III
Pteronotus.parnellii.mesoamericanus|XM_054562829.1	Pteronotus.parnellii.mesoamericanus	Chordata	Mammalia	Chiroptera	Mormoopidae	Pteronotus	XM_054562829.1	4	27.528	37.143	77.714	33.129	0	0	0	0	0	Group III
Pteronotus.parnellii.mesoamericanus|XM_054562848.1	Pteronotus.parnellii.mesoamericanus	Chordata	Mammalia	Chiroptera	Mormoopidae	Pteronotus	XM_054562848.1	1	80.791	0	0	0	0	0	0	0	0	Group II
Pteronotus.parnellii.mesoamericanus|XM_054563049.1	Pteronotus.parnellii.mesoamericanus	Chordata	Mammalia	Chiroptera	Mormoopidae	Pteronotus	XM_054563049.1	4	0	78.531	37.931	30.882	0	0	0	0	0	Group III
Trachypithecus.francoisi|XM_033223524.1	Trachypithecus.francoisi	Chordata	Mammalia	Primates	Cercopithecidae	Trachypithecus	XM_033223524.1	2	0	0	0	0	0	95.906	0	0	0	Group I
Pteronotus.parnellii.mesoamericanus|XM_054580282.1	Pteronotus.parnellii.mesoamericanus	Chordata	Mammalia	Chiroptera	Mormoopidae	Pteronotus	XM_054580282.1	1	0	0	0	0	85.475	0	0	0	0	Group IV
Pteronotus.parnellii.mesoamericanus|XM_054580852.1	Pteronotus.parnellii.mesoamericanus	Chordata	Mammalia	Chiroptera	Mormoopidae	Pteronotus	XM_054580852.1	3	0	0	0	0	0	0	63.874	55.556	55.556	Group V
Pteronotus.parnellii.mesoamericanus|XM_054580855.1	Pteronotus.parnellii.mesoamericanus	Chordata	Mammalia	Chiroptera	Mormoopidae	Pteronotus	XM_054580855.1	3	0	0	0	0	0	0	59.585	67.5	69.792	Group V
Pteronotus.parnellii.mesoamericanus|XM_054580856.1	Pteronotus.parnellii.mesoamericanus	Chordata	Mammalia	Chiroptera	Mormoopidae	Pteronotus	XM_054580856.1	3	0	0	0	0	0	0	60.104	67	70.312	Group V
Pteronotus.parnellii.mesoamericanus|XM_054580858.1	Pteronotus.parnellii.mesoamericanus	Chordata	Mammalia	Chiroptera	Mormoopidae	Pteronotus	XM_054580858.1	3	0	0	0	0	0	0	60.104	67	70.312	Group V
Pteropus.alecto|NM_001290171.1	Pteropus.alecto	Chordata	Mammalia	Chiroptera	Pteropodidae	Pteropus	NM_001290171.1	3	0	0	0	0	0	0	67.876	64.398	65.445	Group V
Pteropus.alecto|XM_006922822.3	Pteropus.alecto	Chordata	Mammalia	Chiroptera	Pteropodidae	Pteropus	XM_006922822.3	4	0	0	0	68.132	0	0	0	0	0	Group III
Pteropus.alecto|XM_006922823.3	Pteropus.alecto	Chordata	Mammalia	Chiroptera	Pteropodidae	Pteropus	XM_006922823.3	4	26.966	37.143	80.682	34.356	0	0	0	0	0	Group III
Pteropus.alecto|XM_006922824.3	Pteropus.alecto	Chordata	Mammalia	Chiroptera	Pteropodidae	Pteropus	XM_006922824.3	4	0	77.966	39.429	0	0	0	0	0	0	Group III
Pteropus.alecto|XM_006922825.3	Pteropus.alecto	Chordata	Mammalia	Chiroptera	Pteropodidae	Pteropus	XM_006922825.3	1	83.616	0	0	0	0	0	0	0	0	Group II
Trichechus.manatus|XM_004386418.1	Trichechus.manatus	Chordata	Mammalia	Sirenia	Trichechidae	Trichechus	XM_004386418.1	2	0	0	0	0	0	81.065	0	0	0	Group I
Pteropus.alecto|XM_006923717.1	Pteropus.alecto	Chordata	Mammalia	Chiroptera	Pteropodidae	Pteropus	XM_006923717.1	1	0	0	0	0	85.475	0	0	0	0	Group IV
Pteropus.giganteus|XM_039853375.1	Pteropus.giganteus	Chordata	Mammalia	Chiroptera	Pteropodidae	Pteropus	XM_039853375.1	3	0	0	0	0	0	0	67.876	64.398	65.445	Group V
Pteropus.giganteus|XM_039853376.1	Pteropus.giganteus	Chordata	Mammalia	Chiroptera	Pteropodidae	Pteropus	XM_039853376.1	3	0	0	0	0	0	0	68.208	65.5	70.787	Group V
Pteropus.giganteus|XM_039853379.1	Pteropus.giganteus	Chordata	Mammalia	Chiroptera	Pteropodidae	Pteropus	XM_039853379.1	3	0	0	0	0	0	0	69.942	68	73.596	Group V
Pteropus.giganteus|XM_039853380.1	Pteropus.giganteus	Chordata	Mammalia	Chiroptera	Pteropodidae	Pteropus	XM_039853380.1	3	0	0	0	0	0	0	71.852	70.803	73.723	Group V
Pteropus.giganteus|XM_039865577.1	Pteropus.giganteus	Chordata	Mammalia	Chiroptera	Pteropodidae	Pteropus	XM_039865577.1	1	0	0	0	0	85.475	0	0	0	0	Group IV
Pteropus.giganteus|XM_039881717.1	Pteropus.giganteus	Chordata	Mammalia	Chiroptera	Pteropodidae	Pteropus	XM_039881717.1	4	0	0	0	71.978	0	0	0	0	0	Group III
Pteropus.giganteus|XM_039881720.1	Pteropus.giganteus	Chordata	Mammalia	Chiroptera	Pteropodidae	Pteropus	XM_039881720.1	4	26.966	37.143	80.682	34.356	0	0	0	0	0	Group III
Pteropus.giganteus|XM_039881721.1	Pteropus.giganteus	Chordata	Mammalia	Chiroptera	Pteropodidae	Pteropus	XM_039881721.1	4	0	79.651	39.429	0	0	0	0	0	0	Group III
Pteropus.giganteus|XM_039881886.1	Pteropus.giganteus	Chordata	Mammalia	Chiroptera	Pteropodidae	Pteropus	XM_039881886.1	4	0	35.503	78.289	0	0	0	0	0	0	Group III
Pteropus.giganteus|XM_039881887.1	Pteropus.giganteus	Chordata	Mammalia	Chiroptera	Pteropodidae	Pteropus	XM_039881887.1	1	83.616	0	0	0	0	0	0	0	0	Group II
Pteropus.vampyrus|ENSPVAT00000002256	Pteropus.vampyrus	Chordata	Mammalia	Chiroptera	Pteropodidae	Pteropus	ENSPVAT00000002256	3	0	0	0	0	0	0	69.364	68.5	73.034	Group V
Pteropus.vampyrus|ENSPVAT00000008056	Pteropus.vampyrus	Chordata	Mammalia	Chiroptera	Pteropodidae	Pteropus	ENSPVAT00000008056	1	90.164	0	0	0	0	0	0	0	0	Group II
Pteropus.vampyrus|ENSPVAT00000008057	Pteropus.vampyrus	Chordata	Mammalia	Chiroptera	Pteropodidae	Pteropus	ENSPVAT00000008057	4	0	77.401	39.08	0	0	0	0	0	0	Group III
Pteropus.vampyrus|ENSPVAT00000011563	Pteropus.vampyrus	Chordata	Mammalia	Chiroptera	Pteropodidae	Pteropus	ENSPVAT00000011563	4	0	0	0	59.903	0	0	0	0	0	Group III
Trichosurus.vulpecula|XM_036760735.1	Trichosurus.vulpecula	Chordata	Mammalia	Diprotodontia	Phalangeridae	Trichosurus	XM_036760735.1	2	0	0	0	0	0	56.213	0	0	0	Group I
Pteropus.vampyrus|ENSPVAT00000015053	Pteropus.vampyrus	Chordata	Mammalia	Chiroptera	Pteropodidae	Pteropus	ENSPVAT00000015053	1	0	0	0	0	84.746	0	0	0	0	Group IV
Pteropus.vampyrus|ENSPVAT00000015491	Pteropus.vampyrus	Chordata	Mammalia	Chiroptera	Pteropodidae	Pteropus	ENSPVAT00000015491	3	0	0	0	0	0	0	60.5	56.545	57.592	Group V
Pteropus.vampyrus|ENSPVAT00000024197	Pteropus.vampyrus	Chordata	Mammalia	Chiroptera	Pteropodidae	Pteropus	ENSPVAT00000024197	3	0	0	0	0	0	0	69.364	68.5	73.034	Group V
Puma.concolor|XM_025914614.1	Puma.concolor	Chordata	Mammalia	Carnivora	Felidae	Puma	XM_025914614.1	3	0	0	0	0	0	0	67.895	61.881	63.636	Group V
Puma.concolor|XM_025914830.1	Puma.concolor	Chordata	Mammalia	Carnivora	Felidae	Puma	XM_025914830.1	3	0	0	0	0	0	0	0	61.905	64.021	Group V
Puma.concolor|XM_025921004.1	Puma.concolor	Chordata	Mammalia	Carnivora	Felidae	Puma	XM_025921004.1	4	0	0	0	73.78	0	0	0	0	0	Group III
Puma.concolor|XM_025921005.1	Puma.concolor	Chordata	Mammalia	Carnivora	Felidae	Puma	XM_025921005.1	4	26.404	38.506	83.333	33.537	0	0	0	0	0	Group III
Puma.concolor|XM_025921095.1	Puma.concolor	Chordata	Mammalia	Carnivora	Felidae	Puma	XM_025921095.1	1	88.043	0	0	0	0	0	0	0	0	Group II
Puma.concolor|XM_025921200.1	Puma.concolor	Chordata	Mammalia	Carnivora	Felidae	Puma	XM_025921200.1	4	0	78.488	37.671	0	0	0	0	0	0	Group III
Puma.concolor|XM_025926931.1	Puma.concolor	Chordata	Mammalia	Carnivora	Felidae	Puma	XM_025926931.1	1	0	0	0	0	85.955	0	0	0	0	Group IV
Puma.concolor|XM_025932355.1	Puma.concolor	Chordata	Mammalia	Carnivora	Felidae	Puma	XM_025932355.1	3	0	0	0	0	0	0	71.204	65.969	68.063	Group V
Puma.yagouaroundi|XM_040445606.1	Puma.yagouaroundi	Chordata	Mammalia	Carnivora	Felidae	Puma	XM_040445606.1	3	0	0	0	0	0	0	0	61.905	64.021	Group V
Puma.yagouaroundi|XM_040445788.1	Puma.yagouaroundi	Chordata	Mammalia	Carnivora	Felidae	Puma	XM_040445788.1	3	0	0	0	0	0	0	67.895	61.881	63.636	Group V
Puma.yagouaroundi|XM_040459691.1	Puma.yagouaroundi	Chordata	Mammalia	Carnivora	Felidae	Puma	XM_040459691.1	3	0	0	0	0	0	0	71.204	65.969	68.063	Group V
Puma.yagouaroundi|XM_040463537.1	Puma.yagouaroundi	Chordata	Mammalia	Carnivora	Felidae	Puma	XM_040463537.1	4	26.404	37.931	82.759	31.707	0	0	0	0	0	Group III
Puma.yagouaroundi|XM_040463541.1	Puma.yagouaroundi	Chordata	Mammalia	Carnivora	Felidae	Puma	XM_040463541.1	4	0	78.488	37.671	0	0	0	0	0	0	Group III
Puma.yagouaroundi|XM_040490427.1	Puma.yagouaroundi	Chordata	Mammalia	Carnivora	Felidae	Puma	XM_040490427.1	1	0	0	0	0	85.955	0	0	0	0	Group IV
Pundamilia.nyererei|ENSPNYT00000025012	Pundamilia.nyererei	Chordata	Actinopteri	Cichliformes	Cichlidae	Pundamilia	ENSPNYT00000025012	2	30.726	0	0	0	0	0	0	0	0	Group II
Pygocentrus.nattereri|ENSPNAT00000007143	Pygocentrus.nattereri	Chordata	Actinopteri	Characiformes	Serrasalmidae	Pygocentrus	ENSPNAT00000007143	2	30.667	0	0	0	0	0	0	0	0	Group II
Pygoscelis.adeliae|XM_009327340.1	Pygoscelis.adeliae	Chordata	Aves	Sphenisciformes	Spheniscidae	Pygoscelis	XM_009327340.1	1	48.765	0	0	0	0	0	0	0	0	Group II
Pygoscelis.adeliae|XM_009327427.1	Pygoscelis.adeliae	Chordata	Aves	Sphenisciformes	Spheniscidae	Pygoscelis	XM_009327427.1	4	0	46.154	44.571	31.707	0	0	0	0	0	Group III
Pygoscelis.adeliae|XM_009327565.1	Pygoscelis.adeliae	Chordata	Aves	Sphenisciformes	Spheniscidae	Pygoscelis	XM_009327565.1	1	0	0	0	0	45.695	0	0	0	0	Group IV
Python.bivittatus|XM_007437541.2	Python.bivittatus	Chordata	Lepidosauria	Squamata	Pythonidae	Python	XM_007437541.2	1	47.429	0	0	0	0	0	0	0	0	Group II
Python.bivittatus|XM_025163531.1	Python.bivittatus	Chordata	Lepidosauria	Squamata	Pythonidae	Python	XM_025163531.1	2	0	0	0	0	35.912	0	0	0	0	Group IV
Rangifer.tarandus|nbis-mrna-14306	Rangifer.tarandus	Chordata	Mammalia	Artiodactyla	Cervidae	Rangifer	nbis-mrna-14306	3	0	0	0	0	0	0	67.5	67.033	68.681	Group V
Rangifer.tarandus|nbis-mrna-14308	Rangifer.tarandus	Chordata	Mammalia	Artiodactyla	Cervidae	Rangifer	nbis-mrna-14308	3	0	0	0	0	0	0	67.5	67.033	68.681	Group V
Tupaia.belangeri.chinensis|XM_006147296.2	Tupaia.belangeri.chinensis	Chordata	Mammalia	Scandentia	Tupaiidae	Tupaia	XM_006147296.2	2	0	0	0	0	0	79.29	0	0	0	Group I
Rangifer.tarandus|nbis-mrna-19351	Rangifer.tarandus	Chordata	Mammalia	Artiodactyla	Cervidae	Rangifer	nbis-mrna-19351	1	0	0	0	0	72.472	0	0	0	0	Group IV
Rangifer.tarandus|nbis-mrna-7800	Rangifer.tarandus	Chordata	Mammalia	Artiodactyla	Cervidae	Rangifer	nbis-mrna-7800	1	80.114	0	0	0	0	0	0	0	0	Group II
Rangifer.tarandus|nbis-mrna-7802	Rangifer.tarandus	Chordata	Mammalia	Artiodactyla	Cervidae	Rangifer	nbis-mrna-7802	4	0	71.751	38.506	0	0	0	0	0	0	Group III
Rangifer.tarandus|nbis-mrna-7803	Rangifer.tarandus	Chordata	Mammalia	Artiodactyla	Cervidae	Rangifer	nbis-mrna-7803	4	26.404	37.931	77.273	30.061	0	0	0	0	0	Group III
Rangifer.tarandus|nbis-mrna-7804	Rangifer.tarandus	Chordata	Mammalia	Artiodactyla	Cervidae	Rangifer	nbis-mrna-7804	4	0	0	0	69.427	0	0	0	0	0	Group III
Rattus.norvegicus|ENSRNOT00000006106	Rattus.norvegicus	Chordata	Mammalia	Rodentia	Muridae	Rattus	ENSRNOT00000006106	4	0	0	0	66.286	0	0	0	0	0	Group III
Rattus.norvegicus|ENSRNOT00000006246	Rattus.norvegicus	Chordata	Mammalia	Rodentia	Muridae	Rattus	ENSRNOT00000006246	1	73.596	0	0	0	0	0	0	0	0	Group II
Rattus.norvegicus|ENSRNOT00000009776	Rattus.norvegicus	Chordata	Mammalia	Rodentia	Muridae	Rattus	ENSRNOT00000009776	1	0	0	0	0	75.419	0	0	0	0	Group IV
Rattus.norvegicus|ENSRNOT00000035044	Rattus.norvegicus	Chordata	Mammalia	Rodentia	Muridae	Rattus	ENSRNOT00000035044	4	0	69.186	0	0	0	0	0	0	0	Group III
Rattus.norvegicus|ENSRNOT00000035328	Rattus.norvegicus	Chordata	Mammalia	Rodentia	Muridae	Rattus	ENSRNOT00000035328	3	0	0	0	0	0	0	57.222	64.674	64.674	Group V
Rattus.norvegicus|ENSRNOT00000067006	Rattus.norvegicus	Chordata	Mammalia	Rodentia	Muridae	Rattus	ENSRNOT00000067006	4	0	42.069	74.713	30.952	0	0	0	0	0	Group III
Rattus.norvegicus|ENSRNOT00000080740	Rattus.norvegicus	Chordata	Mammalia	Rodentia	Muridae	Rattus	ENSRNOT00000080740	3	0	0	0	0	0	0	57.778	64.674	64.674	Group V
Rattus.rattus|XM_032890806.1	Rattus.rattus	Chordata	Mammalia	Rodentia	Muridae	Rattus	XM_032890806.1	1	0	0	0	0	75.419	0	0	0	0	Group IV
Rattus.rattus|XM_032895178.1	Rattus.rattus	Chordata	Mammalia	Rodentia	Muridae	Rattus	XM_032895178.1	3	0	0	0	0	0	0	58.333	63.784	63.784	Group V
Rattus.rattus|XM_032895179.1	Rattus.rattus	Chordata	Mammalia	Rodentia	Muridae	Rattus	XM_032895179.1	3	0	0	0	0	0	0	59.195	65.169	65.169	Group V
Rattus.rattus|XM_032915402.1	Rattus.rattus	Chordata	Mammalia	Rodentia	Muridae	Rattus	XM_032915402.1	4	0	0	0	66.286	0	0	0	0	0	Group III
Rattus.rattus|XM_032915519.1	Rattus.rattus	Chordata	Mammalia	Rodentia	Muridae	Rattus	XM_032915519.1	1	73.034	0	0	0	0	0	0	0	0	Group II
Rattus.rattus|XM_032915539.1	Rattus.rattus	Chordata	Mammalia	Rodentia	Muridae	Rattus	XM_032915539.1	4	0	69.767	0	0	0	0	0	0	0	Group III
Rattus.rattus|XM_032915715.1	Rattus.rattus	Chordata	Mammalia	Rodentia	Muridae	Rattus	XM_032915715.1	4	0	42.069	74.713	31.548	0	0	0	0	0	Group III
Tursiops.truncatus|ENSTTRT00000006497	Tursiops.truncatus	Chordata	Mammalia	Artiodactyla	Delphinidae	Tursiops	ENSTTRT00000006497	2	0	0	0	0	0	82.249	0	0	0	Group I
Rhinolophus.ferrumequinum|ENSRFET00010003725	Rhinolophus.ferrumequinum	Chordata	Mammalia	Chiroptera	Rhinolophidae	Rhinolophus	ENSRFET00010003725	1	0	0	0	0	75	0	0	0	0	Group IV
Rhinolophus.ferrumequinum|ENSRFET00010032354	Rhinolophus.ferrumequinum	Chordata	Mammalia	Chiroptera	Rhinolophidae	Rhinolophus	ENSRFET00010032354	4	0	0	0	67.742	0	0	0	0	0	Group III
Rhinolophus.ferrumequinum|ENSRFET00010032470	Rhinolophus.ferrumequinum	Chordata	Mammalia	Chiroptera	Rhinolophidae	Rhinolophus	ENSRFET00010032470	4	0	37.356	72.727	32.927	0	0	0	0	0	Group III
Rhinolophus.ferrumequinum|ENSRFET00010032612	Rhinolophus.ferrumequinum	Chordata	Mammalia	Chiroptera	Rhinolophidae	Rhinolophus	ENSRFET00010032612	4	0	80.791	41.958	0	0	0	0	0	0	Group III
Rhinolophus.ferrumequinum|ENSRFET00010032678	Rhinolophus.ferrumequinum	Chordata	Mammalia	Chiroptera	Rhinolophidae	Rhinolophus	ENSRFET00010032678	1	84.27	0	0	0	0	0	0	0	0	Group II
Rhinolophus.ferrumequinum|ENSRFET00010035946	Rhinolophus.ferrumequinum	Chordata	Mammalia	Chiroptera	Rhinolophidae	Rhinolophus	ENSRFET00010035946	3	0	0	0	0	0	0	64.571	65.5	66.327	Group V
Rhinolophus.ferrumequinum|ENSRFET00010035973	Rhinolophus.ferrumequinum	Chordata	Mammalia	Chiroptera	Rhinolophidae	Rhinolophus	ENSRFET00010035973	3	0	0	0	0	0	0	64	65.5	68.362	Group V
Rhinolophus.ferrumequinum|ENSRFET00010035987	Rhinolophus.ferrumequinum	Chordata	Mammalia	Chiroptera	Rhinolophidae	Rhinolophus	ENSRFET00010035987	3	0	0	0	0	0	0	67.172	65.839	68.323	Group V
Rhinopithecus.bieti|ENSRBIT00000017443	Rhinopithecus.bieti	Chordata	Mammalia	Primates	Cercopithecidae	Rhinopithecus	ENSRBIT00000017443	3	0	0	0	0	0	0	72.449	93	94.388	Group V
Rhinopithecus.bieti|ENSRBIT00000028715	Rhinopithecus.bieti	Chordata	Mammalia	Primates	Cercopithecidae	Rhinopithecus	ENSRBIT00000028715	4	0	94.915	40.698	0	0	0	0	0	0	Group III
Rhinopithecus.bieti|ENSRBIT00000034210	Rhinopithecus.bieti	Chordata	Mammalia	Primates	Cercopithecidae	Rhinopithecus	ENSRBIT00000034210	4	0	0	0	92.271	0	0	0	0	0	Group III
Rhinopithecus.bieti|ENSRBIT00000037345	Rhinopithecus.bieti	Chordata	Mammalia	Primates	Cercopithecidae	Rhinopithecus	ENSRBIT00000037345	3	0	0	0	0	0	0	86.634	71.751	74.011	Group V
Rhinopithecus.bieti|ENSRBIT00000056259	Rhinopithecus.bieti	Chordata	Mammalia	Primates	Cercopithecidae	Rhinopithecus	ENSRBIT00000056259	3	0	0	0	0	0	0	85	66.667	68.362	Group V
Rhinopithecus.bieti|ENSRBIT00000061065	Rhinopithecus.bieti	Chordata	Mammalia	Primates	Cercopithecidae	Rhinopithecus	ENSRBIT00000061065	3	0	0	0	0	0	0	83.824	91.304	92.754	Group V
Rhinopithecus.bieti|ENSRBIT00000062265	Rhinopithecus.bieti	Chordata	Mammalia	Primates	Cercopithecidae	Rhinopithecus	ENSRBIT00000062265	4	0	40.805	96.023	33.742	0	0	0	0	0	Group III
Rhinopithecus.bieti|ENSRBIT00000063659	Rhinopithecus.bieti	Chordata	Mammalia	Primates	Cercopithecidae	Rhinopithecus	ENSRBIT00000063659	1	0	0	0	0	96.089	0	0	0	0	Group IV
Rhinopithecus.bieti|ENSRBIT00000065173	Rhinopithecus.bieti	Chordata	Mammalia	Primates	Cercopithecidae	Rhinopithecus	ENSRBIT00000065173	1	93.82	0	0	0	0	0	0	0	0	Group II
Rhinopithecus.roxellana|ENSRROT00000033351	Rhinopithecus.roxellana	Chordata	Mammalia	Primates	Cercopithecidae	Rhinopithecus	ENSRROT00000033351	3	0	0	0	0	0	0	71.429	92	93.878	Group V
Rhinopithecus.roxellana|ENSRROT00000038444	Rhinopithecus.roxellana	Chordata	Mammalia	Primates	Cercopithecidae	Rhinopithecus	ENSRROT00000038444	1	0	0	0	0	95.531	0	0	0	0	Group IV
Rhinopithecus.roxellana|ENSRROT00000043878	Rhinopithecus.roxellana	Chordata	Mammalia	Primates	Cercopithecidae	Rhinopithecus	ENSRROT00000043878	4	0	0	0	92.271	0	0	0	0	0	Group III
Rhinopithecus.roxellana|ENSRROT00000055583	Rhinopithecus.roxellana	Chordata	Mammalia	Primates	Cercopithecidae	Rhinopithecus	ENSRROT00000055583	4	0	94.915	40.698	0	0	0	0	0	0	Group III
Rhinopithecus.roxellana|ENSRROT00000067432	Rhinopithecus.roxellana	Chordata	Mammalia	Primates	Cercopithecidae	Rhinopithecus	ENSRROT00000067432	1	93.82	0	0	0	0	0	0	0	0	Group II
Rhinopithecus.roxellana|ENSRROT00000067689	Rhinopithecus.roxellana	Chordata	Mammalia	Primates	Cercopithecidae	Rhinopithecus	ENSRROT00000067689	3	0	0	0	0	0	0	89.604	74.576	76.836	Group V
Rhinopithecus.roxellana|ENSRROT00000068410	Rhinopithecus.roxellana	Chordata	Mammalia	Primates	Cercopithecidae	Rhinopithecus	ENSRROT00000068410	3	0	0	0	0	0	0	71.939	93	94.898	Group V
Rhinopithecus.roxellana|ENSRROT00000068704	Rhinopithecus.roxellana	Chordata	Mammalia	Primates	Cercopithecidae	Rhinopithecus	ENSRROT00000068704	4	0	40.23	96.023	34.356	0	0	0	0	0	Group III
Rousettus.aegyptiacus|XM_016129235.2	Rousettus.aegyptiacus	Chordata	Mammalia	Chiroptera	Pteropodidae	Rousettus	XM_016129235.2	4	26.966	37.714	80.682	34.356	0	0	0	0	0	Group III
Rousettus.aegyptiacus|XM_016129275.2	Rousettus.aegyptiacus	Chordata	Mammalia	Chiroptera	Pteropodidae	Rousettus	XM_016129275.2	4	0	0	0	69.78	0	0	0	0	0	Group III
Rousettus.aegyptiacus|XM_016129276.2	Rousettus.aegyptiacus	Chordata	Mammalia	Chiroptera	Pteropodidae	Rousettus	XM_016129276.2	1	84.181	0	0	0	0	0	0	0	0	Group II
Rousettus.aegyptiacus|XM_016129277.2	Rousettus.aegyptiacus	Chordata	Mammalia	Chiroptera	Pteropodidae	Rousettus	XM_016129277.2	4	0	76.271	40.571	0	0	0	0	0	0	Group III
Rousettus.aegyptiacus|XM_016148460.2	Rousettus.aegyptiacus	Chordata	Mammalia	Chiroptera	Pteropodidae	Rousettus	XM_016148460.2	1	0	0	0	0	88.268	0	0	0	0	Group IV
Urocitellus.parryii|ENSUPAT00010033711	Urocitellus.parryii	Chordata	Mammalia	Rodentia	Sciuridae	Urocitellus	ENSUPAT00010033711	2	0	0	0	0	0	80.347	0	0	0	Group I
Rousettus.aegyptiacus|XM_016165226.2	Rousettus.aegyptiacus	Chordata	Mammalia	Chiroptera	Pteropodidae	Rousettus	XM_016165226.2	3	0	0	0	0	0	0	64.948	68.5	70.918	Group V
Rousettus.aegyptiacus|XM_016166771.2	Rousettus.aegyptiacus	Chordata	Mammalia	Chiroptera	Pteropodidae	Rousettus	XM_016166771.2	3	0	0	0	0	0	0	63.402	68.5	70.918	Group V
Rousettus.aegyptiacus|XM_016166772.1	Rousettus.aegyptiacus	Chordata	Mammalia	Chiroptera	Pteropodidae	Rousettus	XM_016166772.1	3	0	0	0	0	0	0	64.249	61.905	62.963	Group V
Saimiri.boliviensis.boliviensis|ENSSBOT00000010172	Saimiri.boliviensis.boliviensis	Chordata	Mammalia	Primates	Cebidae	Saimiri	ENSSBOT00000010172	4	0	89.831	39.08	0	0	0	0	0	0	Group III
Saimiri.boliviensis.boliviensis|ENSSBOT00000025201	Saimiri.boliviensis.boliviensis	Chordata	Mammalia	Primates	Cebidae	Saimiri	ENSSBOT00000025201	4	0	41.714	94.318	0	0	0	0	0	0	Group III
Saimiri.boliviensis.boliviensis|ENSSBOT00000030433	Saimiri.boliviensis.boliviensis	Chordata	Mammalia	Primates	Cebidae	Saimiri	ENSSBOT00000030433	3	0	0	0	0	0	0	81.188	71.123	71.134	Group V
Saimiri.boliviensis.boliviensis|ENSSBOT00000033446	Saimiri.boliviensis.boliviensis	Chordata	Mammalia	Primates	Cebidae	Saimiri	ENSSBOT00000033446	3	0	0	0	0	0	0	70.769	86.432	89.744	Group V
Saimiri.boliviensis.boliviensis|ENSSBOT00000046091	Saimiri.boliviensis.boliviensis	Chordata	Mammalia	Primates	Cebidae	Saimiri	ENSSBOT00000046091	4	0	0	0	86.473	0	0	0	0	0	Group III
Saimiri.boliviensis.boliviensis|ENSSBOT00000049525	Saimiri.boliviensis.boliviensis	Chordata	Mammalia	Primates	Cebidae	Saimiri	ENSSBOT00000049525	1	0	0	0	0	94.413	0	0	0	0	Group IV
Saimiri.boliviensis.boliviensis|ENSSBOT00000051936	Saimiri.boliviensis.boliviensis	Chordata	Mammalia	Primates	Cebidae	Saimiri	ENSSBOT00000051936	1	88.764	0	0	0	0	0	0	0	0	Group II
Ursus.americanus|ENSUAMT00000011009	Ursus.americanus	Chordata	Mammalia	Carnivora	Ursidae	Ursus	ENSUAMT00000011009	2	0	0	0	0	0	78.363	0	0	0	Group I
Salarias.fasciatus|ENSSFAT00005041173	Salarias.fasciatus	Chordata	Actinopteri	Blenniiformes	Blenniidae	Salarias	ENSSFAT00005041173	2	30.675	0	0	0	0	0	0	0	0	Group II
Salvator.merianae|ENSSMRT00000012782	Salvator.merianae	Chordata	Lepidosauria	Squamata	Teiidae	Salvator	ENSSMRT00000012782	1	49.333	0	0	0	0	0	0	0	0	Group II
Salvator.merianae|ENSSMRT00000025758	Salvator.merianae	Chordata	Lepidosauria	Squamata	Teiidae	Salvator	ENSSMRT00000025758	2	0	0	0	0	36.517	0	0	0	0	Group IV
Sander.lucioperca|ENSSLUT00000012677	Sander.lucioperca	Chordata	Actinopteri	Perciformes	Percidae	Sander	ENSSLUT00000012677	2	31.579	0	0	0	0	0	0	0	0	Group II
Sapajus.apella|XM_032249559.1	Sapajus.apella	Chordata	Mammalia	Primates	Cebidae	Sapajus	XM_032249559.1	3	0	0	0	0	0	0	83.422	70.652	70.681	Group V
Sapajus.apella|XM_032273584.1	Sapajus.apella	Chordata	Mammalia	Primates	Cebidae	Sapajus	XM_032273584.1	3	0	0	0	0	0	0	69.898	85.366	87.562	Group V
Sapajus.apella|XM_032285938.1	Sapajus.apella	Chordata	Mammalia	Primates	Cebidae	Sapajus	XM_032285938.1	1	0	0	0	0	94.413	0	0	0	0	Group IV
Ursus.arctos|XM_026499628.2	Ursus.arctos	Chordata	Mammalia	Carnivora	Ursidae	Ursus	XM_026499628.2	2	0	0	0	0	0	78.363	0	0	0	Group I
Sapajus.apella|XM_032288607.1	Sapajus.apella	Chordata	Mammalia	Primates	Cebidae	Sapajus	XM_032288607.1	4	0	41.143	93.75	33.742	0	0	0	0	0	Group III
Sapajus.apella|XM_032289035.1	Sapajus.apella	Chordata	Mammalia	Primates	Cebidae	Sapajus	XM_032289035.1	1	87.64	0	0	0	0	0	0	0	0	Group II
Sapajus.apella|XM_032289036.1	Sapajus.apella	Chordata	Mammalia	Primates	Cebidae	Sapajus	XM_032289036.1	4	0	90.96	39.655	0	0	0	0	0	0	Group III
Sapajus.apella|XM_032289496.1	Sapajus.apella	Chordata	Mammalia	Primates	Cebidae	Sapajus	XM_032289496.1	4	0	0	0	86.154	0	0	0	0	0	Group III
Sarcophilus.harrisii|ENSSHAT00000021434	Sarcophilus.harrisii	Chordata	Mammalia	Dasyuromorphia	Dasyuridae	Sarcophilus	ENSSHAT00000021434	2	51.235	0	0	0	0	0	0	0	0	Group II
Sarcophilus.harrisii|ENSSHAT00000021650	Sarcophilus.harrisii	Chordata	Mammalia	Dasyuromorphia	Dasyuridae	Sarcophilus	ENSSHAT00000021650	4	0	55.233	36.047	30.882	0	0	0	0	0	Group III
Sarcophilus.harrisii|ENSSHAT00000021704	Sarcophilus.harrisii	Chordata	Mammalia	Dasyuromorphia	Dasyuridae	Sarcophilus	ENSSHAT00000021704	4	0	39.735	62.252	0	0	0	0	0	0	Group III
Sarcophilus.harrisii|ENSSHAT00000021758	Sarcophilus.harrisii	Chordata	Mammalia	Dasyuromorphia	Dasyuridae	Sarcophilus	ENSSHAT00000021758	2	0	0	0	43.275	0	0	0	0	0	Group III
Ursus.maritimus|ENSUMAT00000033681	Ursus.maritimus	Chordata	Mammalia	Carnivora	Ursidae	Ursus	ENSUMAT00000033681	2	0	0	0	0	0	77.778	0	0	0	Group I
Vicugna.pacos|ENSVPAT00000000924	Vicugna.pacos	Chordata	Mammalia	Artiodactyla	Camelidae	Vicugna	ENSVPAT00000000924	2	0	0	0	0	0	85.207	0	0	0	Group I
Sciurus.vulgaris|ENSSVLT00005019396	Sciurus.vulgaris	Chordata	Mammalia	Rodentia	Sciuridae	Sciurus	ENSSVLT00005019396	1	0	0	0	0	79.33	0	0	0	0	Group IV
Sciurus.vulgaris|ENSSVLT00005033560	Sciurus.vulgaris	Chordata	Mammalia	Rodentia	Sciuridae	Sciurus	ENSSVLT00005033560	4	0	0	0	46.703	0	0	0	0	0	Group III
Sciurus.vulgaris|ENSSVLT00005033655	Sciurus.vulgaris	Chordata	Mammalia	Rodentia	Sciuridae	Sciurus	ENSSVLT00005033655	4	0	44.366	84.091	34.756	0	0	0	0	0	Group III
Sciurus.vulgaris|ENSSVLT00005033713	Sciurus.vulgaris	Chordata	Mammalia	Rodentia	Sciuridae	Sciurus	ENSSVLT00005033713	4	0	77.966	36	0	0	0	0	0	0	Group III
Sciurus.vulgaris|ENSSVLT00005033764	Sciurus.vulgaris	Chordata	Mammalia	Rodentia	Sciuridae	Sciurus	ENSSVLT00005033764	1	81.595	0	0	0	0	0	0	0	0	Group II
Sciurus.vulgaris|ENSSVLT00005035782	Sciurus.vulgaris	Chordata	Mammalia	Rodentia	Sciuridae	Sciurus	ENSSVLT00005035782	3	0	0	0	0	0	0	62.162	66.489	68.085	Group V
Sciurus.vulgaris|ENSSVLT00005035863	Sciurus.vulgaris	Chordata	Mammalia	Rodentia	Sciuridae	Sciurus	ENSSVLT00005035863	3	0	0	0	0	0	0	61.622	65.957	67.553	Group V
Scleropages.formosus|ENSSFOT00015000582	Scleropages.formosus	Chordata	Actinopteri	Osteoglossiformes	Osteoglossidae	Scleropages	ENSSFOT00015000582	2	35.196	0	0	0	0	0	0	0	0	Group II
Scophthalmus.maximus|ENSSMAT00000009495	Scophthalmus.maximus	Chordata	Actinopteri	Pleuronectiformes	Scophthalmidae	Scophthalmus	ENSSMAT00000009495	2	29.936	0	0	0	0	0	0	0	0	Group II
Serinus.canaria|ENSSCAT00000003975	Serinus.canaria	Chordata	Aves	Passeriformes	Fringillidae	Serinus	ENSSCAT00000003975	1	0	0	0	0	44.444	0	0	0	0	Group IV
Serinus.canaria|ENSSCAT00000018498	Serinus.canaria	Chordata	Aves	Passeriformes	Fringillidae	Serinus	ENSSCAT00000018498	2	40	0	0	0	0	0	0	0	0	Group II
Seriola.dumerili|ENSSDUT00000003113	Seriola.dumerili	Chordata	Actinopteri	Carangiformes	Carangidae	Seriola	ENSSDUT00000003113	2	29.605	0	0	0	0	0	0	0	0	Group II
Seriola.lalandi.dorsalis|ENSSLDT00000008518	Seriola.lalandi.dorsalis	Chordata	Actinopteri	Carangiformes	Carangidae	Seriola	ENSSLDT00000008518	2	30.263	0	0	0	0	0	0	0	0	Group II
Sorex.araneus|ENSSART00000002217	Sorex.araneus	Chordata	Mammalia	Eulipotyphla	Soricidae	Sorex	ENSSART00000002217	4	0	77.401	39.08	0	0	0	0	0	0	Group III
Vombatus.ursinus|ENSVURT00010035997	Vombatus.ursinus	Chordata	Mammalia	Diprotodontia	Vombatidae	Vombatus	ENSVURT00010035997	2	0	0	0	0	0	54.167	0	0	0	Group I
Sorex.araneus|ENSSART00000004115	Sorex.araneus	Chordata	Mammalia	Eulipotyphla	Soricidae	Sorex	ENSSART00000004115	3	0	0	0	0	0	0	61.053	64.55	65.079	Group V
Sorex.araneus|ENSSART00000004375	Sorex.araneus	Chordata	Mammalia	Eulipotyphla	Soricidae	Sorex	ENSSART00000004375	3	0	0	0	0	0	0	61.053	64.55	65.079	Group V
Sorex.araneus|ENSSART00000004540	Sorex.araneus	Chordata	Mammalia	Eulipotyphla	Soricidae	Sorex	ENSSART00000004540	1	79.429	0	0	0	0	0	0	0	0	Group II
Sorex.araneus|ENSSART00000011060	Sorex.araneus	Chordata	Mammalia	Eulipotyphla	Soricidae	Sorex	ENSSART00000011060	3	0	0	0	0	0	0	62.105	64.021	64.55	Group V
Sorex.araneus|ENSSART00000012159	Sorex.araneus	Chordata	Mammalia	Eulipotyphla	Soricidae	Sorex	ENSSART00000012159	3	0	0	0	0	0	0	61.579	64.021	64.55	Group V
Sorex.araneus|ENSSART00000012474	Sorex.araneus	Chordata	Mammalia	Eulipotyphla	Soricidae	Sorex	ENSSART00000012474	2	0	0	0	0	59.859	0	0	0	0	Group IV
Sorex.araneus|ENSSART00000013258	Sorex.araneus	Chordata	Mammalia	Eulipotyphla	Soricidae	Sorex	ENSSART00000013258	3	0	0	0	0	0	0	61.622	63.934	64.481	Group V
Sorex.cinereus|XM_056119162.1	Sorex.cinereus	Chordata	Mammalia	Eulipotyphla	Soricidae	Sorex	XM_056119162.1	1	80	0	0	0	0	0	0	0	0	Group II
Sorex.cinereus|XM_056119184.1	Sorex.cinereus	Chordata	Mammalia	Eulipotyphla	Soricidae	Sorex	XM_056119184.1	4	0	76.271	39.535	0	0	0	0	0	0	Group III
Sorex.cinereus|XM_056130690.1	Sorex.cinereus	Chordata	Mammalia	Eulipotyphla	Soricidae	Sorex	XM_056130690.1	2	0	0	0	0	60.335	0	0	0	0	Group IV
Vulpes.lagopus|XM_041754197.1	Vulpes.lagopus	Chordata	Mammalia	Carnivora	Canidae	Vulpes	XM_041754197.1	2	0	0	0	0	0	80.473	0	0	0	Group I
Sorex.cinereus|XM_056135647.1	Sorex.cinereus	Chordata	Mammalia	Eulipotyphla	Soricidae	Sorex	XM_056135647.1	3	0	0	0	0	0	0	58.757	66.867	67.47	Group V
Sorex.cinereus|XM_056135648.1	Sorex.cinereus	Chordata	Mammalia	Eulipotyphla	Soricidae	Sorex	XM_056135648.1	3	0	0	0	0	0	0	62.651	67.47	68.072	Group V
Sorex.cinereus|XM_056135668.1	Sorex.cinereus	Chordata	Mammalia	Eulipotyphla	Soricidae	Sorex	XM_056135668.1	3	0	0	0	0	0	0	60.526	61.5	61.616	Group V
Sorex.cinereus|XM_056135674.1	Sorex.cinereus	Chordata	Mammalia	Eulipotyphla	Soricidae	Sorex	XM_056135674.1	3	0	0	0	0	0	0	61.053	63	65.079	Group V
Sorex.cinereus|XM_056135675.1	Sorex.cinereus	Chordata	Mammalia	Eulipotyphla	Soricidae	Sorex	XM_056135675.1	3	0	0	0	0	0	0	59.474	61.616	63.492	Group V
Sorex.cinereus|XM_056135678.1	Sorex.cinereus	Chordata	Mammalia	Eulipotyphla	Soricidae	Sorex	XM_056135678.1	3	0	0	0	0	0	0	61.85	67.683	68.293	Group V
Sorex.cinereus|XM_056135679.1	Sorex.cinereus	Chordata	Mammalia	Eulipotyphla	Soricidae	Sorex	XM_056135679.1	3	0	0	0	0	0	0	64.375	66.867	67.47	Group V
Sorex.cinereus|XM_056135680.1	Sorex.cinereus	Chordata	Mammalia	Eulipotyphla	Soricidae	Sorex	XM_056135680.1	3	0	0	0	0	0	0	63.006	69.277	69.88	Group V
Sorex.cinereus|XM_056135681.1	Sorex.cinereus	Chordata	Mammalia	Eulipotyphla	Soricidae	Sorex	XM_056135681.1	3	0	0	0	0	0	0	56.842	58.586	60.847	Group V
Sparus.aurata|ENSSAUT00010013128	Sparus.aurata	Chordata	Actinopteri	Spariformes	Sparidae	Sparus	ENSSAUT00010013128	2	32.54	0	0	0	0	0	0	0	0	Group II
Sparus.aurata|ENSSAUT00010013132	Sparus.aurata	Chordata	Actinopteri	Spariformes	Sparidae	Sparus	ENSSAUT00010013132	2	34.677	0	0	0	0	0	0	0	0	Group II
Sparus.aurata|ENSSAUT00010013134	Sparus.aurata	Chordata	Actinopteri	Spariformes	Sparidae	Sparus	ENSSAUT00010013134	2	34.078	0	0	0	0	0	0	0	0	Group II
Spermophilus.dauricus|ENSSDAT00000003174	Spermophilus.dauricus	Chordata	Mammalia	Rodentia	Sciuridae	Spermophilus	ENSSDAT00000003174	4	0	0	0	68.205	0	0	0	0	0	Group III
Spermophilus.dauricus|ENSSDAT00000004629	Spermophilus.dauricus	Chordata	Mammalia	Rodentia	Sciuridae	Spermophilus	ENSSDAT00000004629	1	0	0	0	0	71.508	0	0	0	0	Group IV
Zalophus.californianus|ENSZCAT00015044574	Zalophus.californianus	Chordata	Mammalia	Carnivora	Otariidae	Zalophus	ENSZCAT00015044574	2	0	0	0	0	0	82.84	0	0	0	Group I
Spermophilus.dauricus|ENSSDAT00000017082	Spermophilus.dauricus	Chordata	Mammalia	Rodentia	Sciuridae	Spermophilus	ENSSDAT00000017082	4	0	0	0	69.355	0	0	0	0	0	Group III
Spermophilus.dauricus|ENSSDAT00000020535	Spermophilus.dauricus	Chordata	Mammalia	Rodentia	Sciuridae	Spermophilus	ENSSDAT00000020535	1	76.966	0	0	0	0	0	0	0	0	Group II
Spermophilus.dauricus|ENSSDAT00000020560	Spermophilus.dauricus	Chordata	Mammalia	Rodentia	Sciuridae	Spermophilus	ENSSDAT00000020560	4	0	78.488	0	0	0	0	0	0	0	Group III
Sphaeramia.orbicularis|ENSSORT00005047266	Sphaeramia.orbicularis	Chordata	Actinopteri	Kurtiformes	Apogonidae	Sphaeramia	ENSSORT00005047266	2	30.872	0	0	0	0	0	0	0	0	Group II
Sphaeramia.orbicularis|ENSSORT00005047268	Sphaeramia.orbicularis	Chordata	Actinopteri	Kurtiformes	Apogonidae	Sphaeramia	ENSSORT00005047268	4	0	0	38.272	0	0	0	0	0	0	Group III
Sphenodon.punctatus|ENSSPUT00000008590	Sphenodon.punctatus	Chordata	Lepidosauria	Sphenodontia	Sphenodontidae	Sphenodon	ENSSPUT00000008590	2	51.299	0	0	0	0	0	0	0	0	Group II
Stachyris.ruficeps|ENSCRFT00000009367	Stachyris.ruficeps	Chordata	Aves	Passeriformes	Timaliidae	Stachyris	ENSCRFT00000009367	1	0	0	0	0	46.053	0	0	0	0	Group IV
Stachyris.ruficeps|ENSCRFT00000018531	Stachyris.ruficeps	Chordata	Aves	Passeriformes	Timaliidae	Stachyris	ENSCRFT00000018531	2	41.27	0	0	0	0	0	0	0	0	Group II
Stegastes.partitus|ENSSPAT00000015180	Stegastes.partitus	Chordata	Actinopteri	Ovalentaria incertae sedis	Pomacentridae	Stegastes	ENSSPAT00000015180	2	28.492	0	0	0	0	0	0	0	0	Group II
Strigops.habroptila|ENSSHBT00005026766	Strigops.habroptila	Chordata	Aves	Psittaciformes	Psittacidae	Strigops	ENSSHBT00005026766	1	49.351	0	0	0	0	0	0	0	0	Group II
Strigops.habroptila|ENSSHBT00005026780	Strigops.habroptila	Chordata	Aves	Psittaciformes	Psittacidae	Strigops	ENSSHBT00005026780	4	0	48.299	44.134	30.058	0	0	0	0	0	Group III
Strigops.habroptila|ENSSHBT00005027271	Strigops.habroptila	Chordata	Aves	Psittaciformes	Psittacidae	Strigops	ENSSHBT00005027271	1	0	0	0	0	45.638	0	0	0	0	Group IV
Strix.occidentalis.caurina|ENSSOCT00000009437	Strix.occidentalis.caurina	Chordata	Aves	Strigiformes	Strigidae	Strix	ENSSOCT00000009437	1	0	0	0	0	46.622	0	0	0	0	Group IV
Anas.platyrhynchos.platyrhynchos|ENSAPLT00000026260	Anas.platyrhynchos.platyrhynchos	Chordata	Aves	Anseriformes	Anatidae	Anas	ENSAPLT00000026260	2	0	0	0	0	0	43.195	0	0	0	Group I
Strix.occidentalis.caurina|ENSSOCT00000011126	Strix.occidentalis.caurina	Chordata	Aves	Strigiformes	Strigidae	Strix	ENSSOCT00000011126	4	0	41.818	0	0	0	0	0	0	0	Group III
Strix.occidentalis.caurina|ENSSOCT00000011161	Strix.occidentalis.caurina	Chordata	Aves	Strigiformes	Strigidae	Strix	ENSSOCT00000011161	1	49.045	0	0	0	0	0	0	0	0	Group II
Struthio.camelus.australis|ENSSCUT00000008690	Struthio.camelus.australis	Chordata	Aves	Struthioniformes	Struthionidae	Struthio	ENSSCUT00000008690	1	0	0	0	0	44.667	0	0	0	0	Group IV
Struthio.camelus.australis|ENSSCUT00000013742	Struthio.camelus.australis	Chordata	Aves	Struthioniformes	Struthionidae	Struthio	ENSSCUT00000013742	4	0	46.528	43.75	31.977	0	0	0	0	0	Group III
Struthio.camelus.australis|ENSSCUT00000013755	Struthio.camelus.australis	Chordata	Aves	Struthioniformes	Struthionidae	Struthio	ENSSCUT00000013755	2	40.964	0	0	0	0	0	0	0	0	Group II
Sturnira.hondurensis|XM_037047530.1	Sturnira.hondurensis	Chordata	Mammalia	Chiroptera	Phyllostomidae	Sturnira	XM_037047530.1	3	0	0	0	0	0	0	62.304	59.116	59.669	Group V
Sturnira.hondurensis|XM_037047535.1	Sturnira.hondurensis	Chordata	Mammalia	Chiroptera	Phyllostomidae	Sturnira	XM_037047535.1	3	0	0	0	0	0	0	67.568	70.213	72.34	Group V
Sturnira.hondurensis|XM_037049945.1	Sturnira.hondurensis	Chordata	Mammalia	Chiroptera	Phyllostomidae	Sturnira	XM_037049945.1	1	0	0	0	0	83.799	0	0	0	0	Group IV
Anser.cygnoides|ENSACDT00005018276	Anser.cygnoides	Chordata	Aves	Anseriformes	Anatidae	Anser	ENSACDT00005018276	2	0	0	0	0	0	43.195	0	0	0	Group I
Sturnira.hondurensis|XM_037067069.1	Sturnira.hondurensis	Chordata	Mammalia	Chiroptera	Phyllostomidae	Sturnira	XM_037067069.1	4	0	0	0	71.429	0	0	0	0	0	Group III
Sturnira.hondurensis|XM_037067173.1	Sturnira.hondurensis	Chordata	Mammalia	Chiroptera	Phyllostomidae	Sturnira	XM_037067173.1	4	28.025	41.096	74.857	32.515	0	0	0	0	0	Group III
Sturnira.hondurensis|XM_037067174.1	Sturnira.hondurensis	Chordata	Mammalia	Chiroptera	Phyllostomidae	Sturnira	XM_037067174.1	1	81.356	0	0	0	0	0	0	0	0	Group II
Sturnira.hondurensis|XM_037067206.1	Sturnira.hondurensis	Chordata	Mammalia	Chiroptera	Phyllostomidae	Sturnira	XM_037067206.1	4	0	78.531	36.782	31.618	0	0	0	0	0	Group III
Suncus.etruscus|XM_049770996.1	Suncus.etruscus	Chordata	Mammalia	Eulipotyphla	Soricidae	Suncus	XM_049770996.1	1	63.636	0	0	0	0	0	0	0	0	Group II
Antrostomus.carolinensis|XM_029084782.1	Antrostomus.carolinensis	Chordata	Aves	Caprimulgiformes	Caprimulgidae	Antrostomus	XM_029084782.1	2	0	0	0	0	0	34.146	0	0	0	Group I
Suncus.etruscus|XM_049783025.1	Suncus.etruscus	Chordata	Mammalia	Eulipotyphla	Soricidae	Suncus	XM_049783025.1	2	0	0	0	0	61.453	0	0	0	0	Group IV
Suncus.etruscus|XM_049786674.1	Suncus.etruscus	Chordata	Mammalia	Eulipotyphla	Soricidae	Suncus	XM_049786674.1	3	0	0	0	0	0	0	65.625	62.963	65.608	Group V
Suncus.etruscus|XM_049786675.1	Suncus.etruscus	Chordata	Mammalia	Eulipotyphla	Soricidae	Suncus	XM_049786675.1	3	0	0	0	0	0	0	65	61.905	64.55	Group V
Suncus.etruscus|XM_049786676.1	Suncus.etruscus	Chordata	Mammalia	Eulipotyphla	Soricidae	Suncus	XM_049786676.1	3	0	0	0	0	0	0	66.25	62.963	64.55	Group V
Suncus.etruscus|XM_049787486.1	Suncus.etruscus	Chordata	Mammalia	Eulipotyphla	Soricidae	Suncus	XM_049787486.1	3	0	0	0	0	0	0	60.526	63.492	65.079	Group V
Suncus.etruscus|XM_049787488.1	Suncus.etruscus	Chordata	Mammalia	Eulipotyphla	Soricidae	Suncus	XM_049787488.1	3	0	0	0	0	0	0	57.143	60.847	61.376	Group V
Suncus.etruscus|XM_049787490.1	Suncus.etruscus	Chordata	Mammalia	Eulipotyphla	Soricidae	Suncus	XM_049787490.1	3	0	0	0	0	0	0	58.947	61.376	62.434	Group V
Suncus.etruscus|XM_049787491.1	Suncus.etruscus	Chordata	Mammalia	Eulipotyphla	Soricidae	Suncus	XM_049787491.1	3	0	0	0	0	0	0	64.151	61.017	62.712	Group V
Suncus.etruscus|XM_049787492.1	Suncus.etruscus	Chordata	Mammalia	Eulipotyphla	Soricidae	Suncus	XM_049787492.1	3	0	0	0	0	0	0	57.065	0	0	Group V
Suricata.suricatta|ENSSSUT00005014166	Suricata.suricatta	Chordata	Mammalia	Carnivora	Herpestidae	Suricata	ENSSSUT00005014166	4	0	0	0	66.129	0	0	0	0	0	Group III
Suricata.suricatta|ENSSSUT00005014270	Suricata.suricatta	Chordata	Mammalia	Carnivora	Herpestidae	Suricata	ENSSSUT00005014270	4	26.115	38.728	84.659	33.333	0	0	0	0	0	Group III
Suricata.suricatta|ENSSSUT00005014383	Suricata.suricatta	Chordata	Mammalia	Carnivora	Herpestidae	Suricata	ENSSSUT00005014383	4	0	80.226	37.931	29.71	0	0	0	0	0	Group III
Suricata.suricatta|ENSSSUT00005014461	Suricata.suricatta	Chordata	Mammalia	Carnivora	Herpestidae	Suricata	ENSSSUT00005014461	1	77.966	0	0	0	0	0	0	0	0	Group II
Suricata.suricatta|ENSSSUT00005022911	Suricata.suricatta	Chordata	Mammalia	Carnivora	Herpestidae	Suricata	ENSSSUT00005022911	3	0	0	0	0	0	0	69.942	68.362	70.056	Group V
Suricata.suricatta|ENSSSUT00005025440	Suricata.suricatta	Chordata	Mammalia	Carnivora	Herpestidae	Suricata	ENSSSUT00005025440	3	0	0	0	0	0	0	61.78	67	71.809	Group V
Suricata.suricatta|ENSSSUT00005025590	Suricata.suricatta	Chordata	Mammalia	Carnivora	Herpestidae	Suricata	ENSSSUT00005025590	3	0	0	0	0	0	0	68.687	64.398	66.492	Group V
Suricata.suricatta|ENSSSUT00005035371	Suricata.suricatta	Chordata	Mammalia	Carnivora	Herpestidae	Suricata	ENSSSUT00005035371	1	0	0	0	0	89.326	0	0	0	0	Group IV
Bubo.bubo|ENSBOBT00000005593	Bubo.bubo	Chordata	Aves	Strigiformes	Strigidae	Bubo	ENSBOBT00000005593	2	0	0	0	0	0	41.053	0	0	0	Group I
Sus.scrofa|ENSSSCT00000000520	Sus.scrofa	Chordata	Mammalia	Artiodactyla	Suidae	Sus	ENSSSCT00000000520	1	0	0	0	0	75.419	0	0	0	0	Group IV
Sus.scrofa|ENSSSCT00000011718	Sus.scrofa	Chordata	Mammalia	Artiodactyla	Suidae	Sus	ENSSSCT00000011718	3	0	0	0	0	0	0	66.667	68.657	73.596	Group V
Sus.scrofa|ENSSSCT00000017049	Sus.scrofa	Chordata	Mammalia	Artiodactyla	Suidae	Sus	ENSSSCT00000017049	1	75.706	0	0	0	0	0	0	0	0	Group II
Sus.scrofa|ENSSSCT00000017050	Sus.scrofa	Chordata	Mammalia	Artiodactyla	Suidae	Sus	ENSSSCT00000017050	4	0	79.07	39.429	28.571	0	0	0	0	0	Group III
Sus.scrofa|ENSSSCT00000024460	Sus.scrofa	Chordata	Mammalia	Artiodactyla	Suidae	Sus	ENSSSCT00000024460	4	0	0	0	70.552	0	0	0	0	0	Group III
Sus.scrofa|ENSSSCT00000036594	Sus.scrofa	Chordata	Mammalia	Artiodactyla	Suidae	Sus	ENSSSCT00000036594	3	0	0	0	0	0	0	66.667	68.657	73.596	Group V
Sus.scrofa|ENSSSCT00000055996	Sus.scrofa	Chordata	Mammalia	Artiodactyla	Suidae	Sus	ENSSSCT00000055996	3	0	0	0	0	0	0	72.487	63.492	65.608	Group V
Sus.scrofa|ENSSSCT00000083801	Sus.scrofa	Chordata	Mammalia	Artiodactyla	Suidae	Sus	ENSSSCT00000083801	4	25.568	36.782	81.143	32.558	0	0	0	0	0	Group III
Buteo.japonicus|ENSBJAT00000018888	Buteo.japonicus	Chordata	Aves	Accipitriformes	Accipitridae	Buteo	ENSBJAT00000018888	2	0	0	0	0	0	40	0	0	0	Group I
Symphalangus.syndactylus|XM_055233871.1	Symphalangus.syndactylus	Chordata	Mammalia	Primates	Hylobatidae	Symphalangus	XM_055233871.1	4	0	96.045	40.23	0	0	0	0	0	0	Group III
Symphalangus.syndactylus|XM_055234565.1	Symphalangus.syndactylus	Chordata	Mammalia	Primates	Hylobatidae	Symphalangus	XM_055234565.1	4	0	39.655	96.591	0	0	0	0	0	0	Group III
Symphalangus.syndactylus|XM_055234617.1	Symphalangus.syndactylus	Chordata	Mammalia	Primates	Hylobatidae	Symphalangus	XM_055234617.1	4	0	0	0	89.151	0	0	0	0	0	Group III
Symphalangus.syndactylus|XM_055238238.1	Symphalangus.syndactylus	Chordata	Mammalia	Primates	Hylobatidae	Symphalangus	XM_055238238.1	1	0	0	0	0	98.883	0	0	0	0	Group IV
Symphalangus.syndactylus|XM_055248465.1	Symphalangus.syndactylus	Chordata	Mammalia	Primates	Hylobatidae	Symphalangus	XM_055248465.1	3	0	0	0	0	0	0	71.429	95	95.918	Group V
Symphalangus.syndactylus|XM_055249788.1	Symphalangus.syndactylus	Chordata	Mammalia	Primates	Hylobatidae	Symphalangus	XM_055249788.1	3	0	0	0	0	0	0	96	70.918	74.074	Group V
Symphalangus.syndactylus|XM_055250820.1	Symphalangus.syndactylus	Chordata	Mammalia	Primates	Hylobatidae	Symphalangus	XM_055250820.1	3	0	0	0	0	0	0	66.242	75.879	77.436	Group V
Tachyglossus.aculeatus|XM_038748764.1	Tachyglossus.aculeatus	Chordata	Mammalia	Monotremata	Tachyglossidae	Tachyglossus	XM_038748764.1	4	31.111	39.86	61.538	33.333	0	0	0	0	0	Group III
Tachyglossus.aculeatus|XM_038749624.1	Tachyglossus.aculeatus	Chordata	Mammalia	Monotremata	Tachyglossidae	Tachyglossus	XM_038749624.1	1	55.307	0	0	0	0	0	0	0	0	Group II
Tachyglossus.aculeatus|XM_038749713.1	Tachyglossus.aculeatus	Chordata	Mammalia	Monotremata	Tachyglossidae	Tachyglossus	XM_038749713.1	4	0	48.588	42.857	32.37	0	0	0	0	0	Group III
Calidris.pugnax|ENSCPUT00000007661	Calidris.pugnax	Chordata	Aves	Charadriiformes	Scolopacidae	Calidris	ENSCPUT00000007661	2	0	0	0	0	0	31.579	0	0	0	Group I
Tachyglossus.aculeatus|XM_038756140.1	Tachyglossus.aculeatus	Chordata	Mammalia	Monotremata	Tachyglossidae	Tachyglossus	XM_038756140.1	2	0	0	0	0	40.94	0	0	0	0	Group IV
Taeniopygia.guttata|ENSTGUT00000001130	Taeniopygia.guttata	Chordata	Aves	Passeriformes	Estrildidae	Taeniopygia	ENSTGUT00000001130	2	43.333	0	0	0	0	0	0	0	0	Group II
Taeniopygia.guttata|ENSTGUT00000006987	Taeniopygia.guttata	Chordata	Aves	Passeriformes	Estrildidae	Taeniopygia	ENSTGUT00000006987	1	0	0	0	0	46.939	0	0	0	0	Group IV
Takifugu.flavidus|XM_057030268.1	Takifugu.flavidus	Chordata	Actinopteri	Tetraodontiformes	Tetraodontidae	Takifugu	XM_057030268.1	2	30.519	0	0	0	0	0	0	0	0	Group II
Takifugu.rubripes|ENSTRUT00000058334	Takifugu.rubripes	Chordata	Actinopteri	Tetraodontiformes	Tetraodontidae	Takifugu	ENSTRUT00000058334	2	30.303	0	0	0	0	0	0	0	0	Group II
Talpa.occidentalis|XM_037496660.1	Talpa.occidentalis	Chordata	Mammalia	Eulipotyphla	Talpidae	Talpa	XM_037496660.1	1	82.486	0	0	0	0	0	0	0	0	Group II
Talpa.occidentalis|XM_037497719.1	Talpa.occidentalis	Chordata	Mammalia	Eulipotyphla	Talpidae	Talpa	XM_037497719.1	2	0	0	0	45.699	0	0	0	0	0	Group III
Talpa.occidentalis|XM_037497836.1	Talpa.occidentalis	Chordata	Mammalia	Eulipotyphla	Talpidae	Talpa	XM_037497836.1	4	26.966	37.576	78.409	32.099	0	0	0	0	0	Group III
Talpa.occidentalis|XM_037515253.2	Talpa.occidentalis	Chordata	Mammalia	Eulipotyphla	Talpidae	Talpa	XM_037515253.2	1	0	0	0	0	66.111	0	0	0	0	Group IV
Calidris.pygmaea|ENSCPGT00000026156	Calidris.pygmaea	Chordata	Aves	Charadriiformes	Scolopacidae	Calidris	ENSCPGT00000026156	2	0	0	0	0	0	36.158	0	0	0	Group I
Talpa.occidentalis|XM_037515505.1	Talpa.occidentalis	Chordata	Mammalia	Eulipotyphla	Talpidae	Talpa	XM_037515505.1	3	0	0	0	0	0	0	62.286	70.225	71.91	Group V
Talpa.occidentalis|XM_037515507.1	Talpa.occidentalis	Chordata	Mammalia	Eulipotyphla	Talpidae	Talpa	XM_037515507.1	3	0	0	0	0	0	0	61.714	70.225	71.91	Group V
Talpa.occidentalis|XM_037518150.1	Talpa.occidentalis	Chordata	Mammalia	Eulipotyphla	Talpidae	Talpa	XM_037518150.1	3	0	0	0	0	0	0	62.827	59.474	61.053	Group V
Talpa.occidentalis|XM_037521668.2	Talpa.occidentalis	Chordata	Mammalia	Eulipotyphla	Talpidae	Talpa	XM_037521668.2	3	0	0	0	0	0	0	69.364	58.333	60.417	Group V
Talpa.occidentalis|XM_054690582.1	Talpa.occidentalis	Chordata	Mammalia	Eulipotyphla	Talpidae	Talpa	XM_054690582.1	4	0	75.581	0	0	0	0	0	0	0	Group III
Tauraco.erythrolophus|XM_009979743.1	Tauraco.erythrolophus	Chordata	Aves	Musophagiformes	Musophagidae	Tauraco	XM_009979743.1	1	0	0	0	0	46.358	0	0	0	0	Group IV
Tauraco.erythrolophus|XM_009980069.1	Tauraco.erythrolophus	Chordata	Aves	Musophagiformes	Musophagidae	Tauraco	XM_009980069.1	4	0	45.833	43.75	31.395	0	0	0	0	0	Group III
Tauraco.erythrolophus|XM_009992386.1	Tauraco.erythrolophus	Chordata	Aves	Musophagiformes	Musophagidae	Tauraco	XM_009992386.1	1	47.5	0	0	0	0	0	0	0	0	Group II
Terrapene.carolina.triunguis|ENSTMTT00000009584	Terrapene.carolina.triunguis	Chordata	Reptilia	Testudines	Emydidae	Terrapene	ENSTMTT00000009584	4	0	41.477	46.552	31.034	0	0	0	0	0	Group III
Terrapene.carolina.triunguis|ENSTMTT00000009614	Terrapene.carolina.triunguis	Chordata	Reptilia	Testudines	Emydidae	Terrapene	ENSTMTT00000009614	2	52.601	0	0	0	0	0	0	0	0	Group II
Terrapene.carolina.triunguis|ENSTMTT00000020420	Terrapene.carolina.triunguis	Chordata	Reptilia	Testudines	Emydidae	Terrapene	ENSTMTT00000020420	4	0	41.477	46.552	31.034	0	0	0	0	0	Group III
Terrapene.carolina.triunguis|ENSTMTT00000020446	Terrapene.carolina.triunguis	Chordata	Reptilia	Testudines	Emydidae	Terrapene	ENSTMTT00000020446	2	52.601	0	0	0	0	0	0	0	0	Group II
Terrapene.carolina.triunguis|ENSTMTT00000023513	Terrapene.carolina.triunguis	Chordata	Reptilia	Testudines	Emydidae	Terrapene	ENSTMTT00000023513	1	0	0	0	0	48.667	0	0	0	0	Group IV
Theropithecus.gelada|ENSTGET00000003712	Theropithecus.gelada	Chordata	Mammalia	Primates	Cercopithecidae	Theropithecus	ENSTGET00000003712	3	0	0	0	0	0	0	90.594	74.011	75.141	Group V
Theropithecus.gelada|ENSTGET00000003747	Theropithecus.gelada	Chordata	Mammalia	Primates	Cercopithecidae	Theropithecus	ENSTGET00000003747	3	0	0	0	0	0	0	71.939	91.5	94.388	Group V
Theropithecus.gelada|ENSTGET00000003949	Theropithecus.gelada	Chordata	Mammalia	Primates	Cercopithecidae	Theropithecus	ENSTGET00000003949	3	0	0	0	0	0	0	71.429	90	92.857	Group V
Theropithecus.gelada|ENSTGET00000018129	Theropithecus.gelada	Chordata	Mammalia	Primates	Cercopithecidae	Theropithecus	ENSTGET00000018129	4	0	41.714	96.591	0	0	0	0	0	0	Group III
Theropithecus.gelada|ENSTGET00000018205	Theropithecus.gelada	Chordata	Mammalia	Primates	Cercopithecidae	Theropithecus	ENSTGET00000018205	4	0	93.785	41.279	0	0	0	0	0	0	Group III
Theropithecus.gelada|ENSTGET00000025134	Theropithecus.gelada	Chordata	Mammalia	Primates	Cercopithecidae	Theropithecus	ENSTGET00000025134	3	0	0	0	0	0	0	72.449	91	93.878	Group V
Camarhynchus.parvulus|ENSCPVT00000008162	Camarhynchus.parvulus	Chordata	Aves	Passeriformes	Thraupidae	Camarhynchus	ENSCPVT00000008162	2	0	0	0	0	0	41.304	0	0	0	Group I
Tinamus.guttatus|XM_010220319.1	Tinamus.guttatus	Chordata	Aves	Tinamiformes	Tinamidae	Tinamus	XM_010220319.1	1	50	0	0	0	0	0	0	0	0	Group II
Tinamus.guttatus|XM_010226927.1	Tinamus.guttatus	Chordata	Aves	Tinamiformes	Tinamidae	Tinamus	XM_010226927.1	2	0	0	0	0	37.143	0	0	0	0	Group IV
Trachypithecus.francoisi|XM_033195312.1	Trachypithecus.francoisi	Chordata	Mammalia	Primates	Cercopithecidae	Trachypithecus	XM_033195312.1	4	0	0	0	86.667	0	0	0	0	0	Group III
Trachypithecus.francoisi|XM_033196491.1	Trachypithecus.francoisi	Chordata	Mammalia	Primates	Cercopithecidae	Trachypithecus	XM_033196491.1	4	0	40.805	96.023	34.337	0	0	0	0	0	Group III
Trachypithecus.francoisi|XM_033200580.1	Trachypithecus.francoisi	Chordata	Mammalia	Primates	Cercopithecidae	Trachypithecus	XM_033200580.1	1	93.82	0	0	0	0	0	0	0	0	Group II
Trachypithecus.francoisi|XM_033223523.1	Trachypithecus.francoisi	Chordata	Mammalia	Primates	Cercopithecidae	Trachypithecus	XM_033223523.1	1	0	0	0	0	95.531	0	0	0	0	Group IV
Catharus.ustulatus|ENSCUST00005008728	Catharus.ustulatus	Chordata	Aves	Passeriformes	Turdidae	Catharus	ENSCUST00005008728	2	0	0	0	0	0	38.947	0	0	0	Group I
Trachypithecus.francoisi|XM_033226159.1	Trachypithecus.francoisi	Chordata	Mammalia	Primates	Cercopithecidae	Trachypithecus	XM_033226159.1	3	0	0	0	0	0	0	72.449	91.5	92.857	Group V
Trachypithecus.francoisi|XM_033226160.1	Trachypithecus.francoisi	Chordata	Mammalia	Primates	Cercopithecidae	Trachypithecus	XM_033226160.1	3	0	0	0	0	0	0	87.624	73.034	75.281	Group V
Trachypithecus.francoisi|XM_033229317.1	Trachypithecus.francoisi	Chordata	Mammalia	Primates	Cercopithecidae	Trachypithecus	XM_033229317.1	3	0	0	0	0	0	0	71.429	91.5	92.347	Group V
Trichechus.manatus|XM_004375201.2	Trichechus.manatus	Chordata	Mammalia	Sirenia	Trichechidae	Trichechus	XM_004375201.2	4	0	41.781	78.409	30.247	0	0	0	0	0	Group III
Trichechus.manatus|XM_004375202.2	Trichechus.manatus	Chordata	Mammalia	Sirenia	Trichechidae	Trichechus	XM_004375202.2	1	81.461	0	0	0	0	0	0	0	0	Group II
Trichechus.manatus|XM_004375343.2	Trichechus.manatus	Chordata	Mammalia	Sirenia	Trichechidae	Trichechus	XM_004375343.2	4	0	0	0	67.742	0	0	0	0	0	Group III
Trichechus.manatus|XM_004375344.1	Trichechus.manatus	Chordata	Mammalia	Sirenia	Trichechidae	Trichechus	XM_004375344.1	4	0	54.971	0	0	0	0	0	0	0	Group III
Columba.livia|XM_021281498.1	Columba.livia	Chordata	Aves	Columbiformes	Columbidae	Columba	XM_021281498.1	2	0	0	0	0	0	42.69	0	0	0	Group I
Trichechus.manatus|XM_004386419.1	Trichechus.manatus	Chordata	Mammalia	Sirenia	Trichechidae	Trichechus	XM_004386419.1	1	0	0	0	0	86.592	0	0	0	0	Group IV
Trichechus.manatus|XM_004386420.2	Trichechus.manatus	Chordata	Mammalia	Sirenia	Trichechidae	Trichechus	XM_004386420.2	1	0	0	0	0	84.916	0	0	0	0	Group IV
Trichechus.manatus|XM_004388217.1	Trichechus.manatus	Chordata	Mammalia	Sirenia	Trichechidae	Trichechus	XM_004388217.1	3	0	0	0	0	0	0	72.989	71.605	74.691	Group V
Trichechus.manatus|XM_012558401.2	Trichechus.manatus	Chordata	Mammalia	Sirenia	Trichechidae	Trichechus	XM_012558401.2	1	0	0	0	0	87.151	0	0	0	0	Group IV
Trichechus.manatus|XM_023742313.1	Trichechus.manatus	Chordata	Mammalia	Sirenia	Trichechidae	Trichechus	XM_023742313.1	3	0	0	0	0	0	0	61.29	65.829	68.586	Group V
Trichosurus.vulpecula|XM_036753213.1	Trichosurus.vulpecula	Chordata	Mammalia	Diprotodontia	Phalangeridae	Trichosurus	XM_036753213.1	4	0	58.442	36.111	28.986	0	0	0	0	0	Group III
Trichosurus.vulpecula|XM_036753344.1	Trichosurus.vulpecula	Chordata	Mammalia	Diprotodontia	Phalangeridae	Trichosurus	XM_036753344.1	4	27.407	41.379	65.341	32.53	0	0	0	0	0	Group III
Trichosurus.vulpecula|XM_036753656.1	Trichosurus.vulpecula	Chordata	Mammalia	Diprotodontia	Phalangeridae	Trichosurus	XM_036753656.1	4	0	0	0	47.486	0	0	0	0	0	Group III
Trichosurus.vulpecula|XM_036757131.1	Trichosurus.vulpecula	Chordata	Mammalia	Diprotodontia	Phalangeridae	Trichosurus	XM_036757131.1	1	57.955	0	0	0	0	0	0	0	0	Group II
Trichosurus.vulpecula|XM_036759024.1	Trichosurus.vulpecula	Chordata	Mammalia	Diprotodontia	Phalangeridae	Trichosurus	XM_036759024.1	2	0	0	0	0	40.805	0	0	0	0	Group IV
Corvus.brachyrhynchos|XM_017733093.1	Corvus.brachyrhynchos	Chordata	Aves	Passeriformes	Corvidae	Corvus	XM_017733093.1	2	0	0	0	0	0	43.787	0	0	0	Group I
Tupaia.belangeri.chinensis|XM_006147284.2	Tupaia.belangeri.chinensis	Chordata	Mammalia	Scandentia	Tupaiidae	Tupaia	XM_006147284.2	1	0	0	0	0	77.528	0	0	0	0	Group IV
Cuculus.canorus|XM_054084951.1	Cuculus.canorus	Chordata	Aves	Cuculiformes	Cuculidae	Cuculus	XM_054084951.1	2	0	0	0	0	0	43.195	0	0	0	Group I
Tupaia.belangeri.chinensis|XM_006159278.2	Tupaia.belangeri.chinensis	Chordata	Mammalia	Scandentia	Tupaiidae	Tupaia	XM_006159278.2	1	83.708	0	0	0	0	0	0	0	0	Group II
Tupaia.belangeri.chinensis|XM_006159279.2	Tupaia.belangeri.chinensis	Chordata	Mammalia	Scandentia	Tupaiidae	Tupaia	XM_006159279.2	4	0	80.226	36.782	0	0	0	0	0	0	Group III
Tupaia.belangeri.chinensis|XM_006159280.2	Tupaia.belangeri.chinensis	Chordata	Mammalia	Scandentia	Tupaiidae	Tupaia	XM_006159280.2	4	0	40.116	84.659	34.568	0	0	0	0	0	Group III
Tupaia.belangeri.chinensis|XM_006159360.3	Tupaia.belangeri.chinensis	Chordata	Mammalia	Scandentia	Tupaiidae	Tupaia	XM_006159360.3	4	0	0	0	70.918	0	0	0	0	0	Group III
Tupaia.belangeri.chinensis|XM_014587715.2	Tupaia.belangeri.chinensis	Chordata	Mammalia	Scandentia	Tupaiidae	Tupaia	XM_014587715.2	3	0	0	0	0	0	0	58.857	57.303	0	Group V
Tupaia.belangeri|ENSTBET00000005887	Tupaia.belangeri	Chordata	Mammalia	Scandentia	Tupaiidae	Tupaia	ENSTBET00000005887	3	0	0	0	0	0	0	69.54	75.51	76.531	Group V
Tupaia.belangeri|ENSTBET00000012596	Tupaia.belangeri	Chordata	Mammalia	Scandentia	Tupaiidae	Tupaia	ENSTBET00000012596	1	92	0	0	0	0	0	0	0	0	Group II
Tupaia.belangeri|ENSTBET00000012959	Tupaia.belangeri	Chordata	Mammalia	Scandentia	Tupaiidae	Tupaia	ENSTBET00000012959	4	0	0	82.386	0	0	0	0	0	0	Group III
Tupaia.belangeri|ENSTBET00000013283	Tupaia.belangeri	Chordata	Mammalia	Scandentia	Tupaiidae	Tupaia	ENSTBET00000013283	4	0	0	0	71	0	0	0	0	0	Group III
Tursiops.truncatus|ENSTTRT00000003543	Tursiops.truncatus	Chordata	Mammalia	Artiodactyla	Delphinidae	Tursiops	ENSTTRT00000003543	3	0	0	0	0	0	0	74.627	77.206	78.676	Group V
Dryobates.pubescens|XM_054178101.1	Dryobates.pubescens	Chordata	Aves	Piciformes	Picidae	Dryobates	XM_054178101.1	2	0	0	0	0	0	42.012	0	0	0	Group I
Tursiops.truncatus|ENSTTRT00000006507	Tursiops.truncatus	Chordata	Mammalia	Artiodactyla	Delphinidae	Tursiops	ENSTTRT00000006507	1	0	0	0	0	76.404	0	0	0	0	Group IV
Tursiops.truncatus|ENSTTRT00000012106	Tursiops.truncatus	Chordata	Mammalia	Artiodactyla	Delphinidae	Tursiops	ENSTTRT00000012106	1	78.652	0	0	0	0	0	0	0	0	Group II
Tursiops.truncatus|ENSTTRT00000012109	Tursiops.truncatus	Chordata	Mammalia	Artiodactyla	Delphinidae	Tursiops	ENSTTRT00000012109	4	0	38.356	77.703	31.973	0	0	0	0	0	Group III
Tursiops.truncatus|ENSTTRT00000012112	Tursiops.truncatus	Chordata	Mammalia	Artiodactyla	Delphinidae	Tursiops	ENSTTRT00000012112	4	0	0	0	70.874	0	0	0	0	0	Group III
Tyto.alba|XM_009963996.3	Tyto.alba	Chordata	Aves	Strigiformes	Tytonidae	Tyto	XM_009963996.3	4	0	47.222	42.857	31.847	0	0	0	0	0	Group III
[truncated: 80 more rows]

## Sheet: IL10Rs
node	Species	Phylum	Class	Order	Family	Genus	Sequence	cluster	IL10RB	IL10RA	IL20RA	IL20RB	IL22RA2	IFNLR1	IL22RA1	Group
Acanthisitta.chloris|XM_009077074.1	Acanthisitta.chloris	Chordata	Aves	Passeriformes	Acanthisittidae	Acanthisitta	XM_009077074.1	1	39.088	0	0	0	0	0	0	Group V
Acanthisitta.chloris|XM_009077095.1	Acanthisitta.chloris	Chordata	Aves	Passeriformes	Acanthisittidae	Acanthisitta	XM_009077095.1	3	0	28.893	0	0	0	0	0	Group III
Acanthisitta.chloris|XM_009077190.1	Acanthisitta.chloris	Chordata	Aves	Passeriformes	Acanthisittidae	Acanthisitta	XM_009077190.1	3	0	0	39.892	0	0	0	0	Group II
Acanthisitta.chloris|XM_009080196.1	Acanthisitta.chloris	Chordata	Aves	Passeriformes	Acanthisittidae	Acanthisitta	XM_009080196.1	4	0	0	0	51.171	0	0	0	Group IV
Acanthisitta.chloris|XM_009083049.1	Acanthisitta.chloris	Chordata	Aves	Passeriformes	Acanthisittidae	Acanthisitta	XM_009083049.1	2	0	0	0	28.87	0	0	0	Group V
Acanthisitta.chloris|XM_009083386.1	Acanthisitta.chloris	Chordata	Aves	Passeriformes	Acanthisittidae	Acanthisitta	XM_009083386.1	2	0	0	33.824	0	40.602	0	0	Group I
Acanthochromis.polyacanthus|ENSAPOT00000007880	Acanthochromis.polyacanthus	Chordata	Actinopteri	Ovalentaria incertae sedis	Pomacentridae	Acanthochromis	ENSAPOT00000007880	3	0	0	33.205	0	0	0	0	Group II
Acanthochromis.polyacanthus|ENSAPOT00000019122	Acanthochromis.polyacanthus	Chordata	Actinopteri	Ovalentaria incertae sedis	Pomacentridae	Acanthochromis	ENSAPOT00000019122	2	0	0	0	39.64	0	0	0	Group IV
Acanthochromis.polyacanthus|ENSAPOT00000022865	Acanthochromis.polyacanthus	Chordata	Actinopteri	Ovalentaria incertae sedis	Pomacentridae	Acanthochromis	ENSAPOT00000022865	2	28.205	0	0	0	0	0	0	Group V
Acanthochromis.polyacanthus|ENSAPOT00000032874	Acanthochromis.polyacanthus	Chordata	Actinopteri	Ovalentaria incertae sedis	Pomacentridae	Acanthochromis	ENSAPOT00000032874	2	30.45	0	0	0	0	29.341	0	Group V
Accipiter.nisus|ENSANIT00000001106	Accipiter.nisus	Chordata	Aves	Accipitriformes	Accipitridae	Accipiter	ENSANIT00000001106	3	0	30.033	0	0	0	0	0	Group III
Accipiter.nisus|ENSANIT00000014161	Accipiter.nisus	Chordata	Aves	Accipitriformes	Accipitridae	Accipiter	ENSANIT00000014161	4	0	0	0	53.012	0	0	0	Group IV
Accipiter.nisus|ENSANIT00000021750	Accipiter.nisus	Chordata	Aves	Accipitriformes	Accipitridae	Accipiter	ENSANIT00000021750	2	41.502	0	0	0	0	0	0	Group V
Acinonyx.jubatus|XM_027036621.2	Acinonyx.jubatus	Chordata	Mammalia	Carnivora	Felidae	Acinonyx	XM_027036621.2	3	0	72.069	0	0	0	0	0	Group III
Acinonyx.jubatus|XM_027041695.2	Acinonyx.jubatus	Chordata	Mammalia	Carnivora	Felidae	Acinonyx	XM_027041695.2	1	80.124	0	0	0	0	0	0	Group V
Acinonyx.jubatus|XM_053221413.1	Acinonyx.jubatus	Chordata	Mammalia	Carnivora	Felidae	Acinonyx	XM_053221413.1	4	0	0	0	84.014	0	0	0	Group IV
Acinonyx.jubatus|XM_053222198.1	Acinonyx.jubatus	Chordata	Mammalia	Carnivora	Felidae	Acinonyx	XM_053222198.1	3	0	0	75.947	0	31.197	0	0	Group II
Acomys.russatus|XM_051140615.1	Acomys.russatus	Chordata	Mammalia	Rodentia	Muridae	Acomys	XM_051140615.1	4	0	0	0	74.737	0	0	0	Group IV
Acomys.russatus|XM_051150248.1	Acomys.russatus	Chordata	Mammalia	Rodentia	Muridae	Acomys	XM_051150248.1	1	75.234	0	0	0	0	0	0	Group V
Acomys.russatus|XM_051156334.1	Acomys.russatus	Chordata	Mammalia	Rodentia	Muridae	Acomys	XM_051156334.1	3	0	58.172	0	0	0	0	0	Group III
Acomys.russatus|XM_051164086.1	Acomys.russatus	Chordata	Mammalia	Rodentia	Muridae	Acomys	XM_051164086.1	3	0	24.138	60.254	0	0	0	0	Group II
Acomys.russatus|XM_051164583.1	Acomys.russatus	Chordata	Mammalia	Rodentia	Muridae	Acomys	XM_051164583.1	2	0	0	35.088	0	64.259	33.088	35.533	Group I
Ailuropoda.melanoleuca|ENSAMET00000004151	Ailuropoda.melanoleuca	Chordata	Mammalia	Carnivora	Ursidae	Ailuropoda	ENSAMET00000004151	3	0	75	0	0	0	0	0	Group III
Ailuropoda.melanoleuca|ENSAMET00000007053	Ailuropoda.melanoleuca	Chordata	Mammalia	Carnivora	Ursidae	Ailuropoda	ENSAMET00000007053	4	0	0	0	83.934	0	0	0	Group IV
Ailuropoda.melanoleuca|ENSAMET00000037725	Ailuropoda.melanoleuca	Chordata	Mammalia	Carnivora	Ursidae	Ailuropoda	ENSAMET00000037725	3	0	0	77.183	0	0	0	0	Group II
Ailuropoda.melanoleuca|ENSAMET00000048197	Ailuropoda.melanoleuca	Chordata	Mammalia	Carnivora	Ursidae	Ailuropoda	ENSAMET00000048197	1	76.129	0	0	0	0	0	0	Group V
Ailuropoda.melanoleura|XM_011225424.3	Ailuropoda.melanoleura	Chordata	Mammalia	Carnivora	Ursidae	Ailuropoda	XM_011225424.3	1	77.019	0	0	0	0	0	0	Group V
Ailuropoda.melanoleura|XM_011237504.3	Ailuropoda.melanoleura	Chordata	Mammalia	Carnivora	Ursidae	Ailuropoda	XM_011237504.3	3	0	75	0	0	0	0	0	Group III
Ailuropoda.melanoleura|XM_019795071.2	Ailuropoda.melanoleura	Chordata	Mammalia	Carnivora	Ursidae	Ailuropoda	XM_019795071.2	3	0	0	77.03	0	0	0	0	Group II
Ailuropoda.melanoleura|XM_019805493.2	Ailuropoda.melanoleura	Chordata	Mammalia	Carnivora	Ursidae	Ailuropoda	XM_019805493.2	4	0	0	0	83.934	0	0	0	Group IV
Alligator.sinensis|XM_006030260.3	Alligator.sinensis	Chordata	Reptilia	Crocodylia	Alligatoridae	Alligator	XM_006030260.3	3	0	0	41.667	0	0	0	0	Group II
Alligator.sinensis|XM_006030264.1	Alligator.sinensis	Chordata	Reptilia	Crocodylia	Alligatoridae	Alligator	XM_006030264.1	2	0	0	37.129	0	42.798	0	31.98	Group I
Alligator.sinensis|XM_006031373.2	Alligator.sinensis	Chordata	Reptilia	Crocodylia	Alligatoridae	Alligator	XM_006031373.2	4	0	0	0	49.664	0	0	0	Group IV
Alligator.sinensis|XM_006032658.3	Alligator.sinensis	Chordata	Reptilia	Crocodylia	Alligatoridae	Alligator	XM_006032658.3	2	27.564	0	0	0	0	0	0	Group V
Alligator.sinensis|XM_006032659.3	Alligator.sinensis	Chordata	Reptilia	Crocodylia	Alligatoridae	Alligator	XM_006032659.3	1	43.945	0	0	0	0	0	0	Group V
Alligator.sinensis|XM_025193825.1	Alligator.sinensis	Chordata	Reptilia	Crocodylia	Alligatoridae	Alligator	XM_025193825.1	3	0	27.866	0	0	0	0	0	Group III
Amazona.collaria|ENSACOT00000001747	Amazona.collaria	Chordata	Aves	Psittaciformes	Psittacidae	Amazona	ENSACOT00000001747	3	0	0	40.035	0	0	0	0	Group II
Amazona.collaria|ENSACOT00000005546	Amazona.collaria	Chordata	Aves	Psittaciformes	Psittacidae	Amazona	ENSACOT00000005546	3	0	28.039	0	0	0	0	0	Group III
Amazona.collaria|ENSACOT00000012000	Amazona.collaria	Chordata	Aves	Psittaciformes	Psittacidae	Amazona	ENSACOT00000012000	4	0	0	0	52.027	0	0	0	Group IV
Amazona.collaria|ENSACOT00000022204	Amazona.collaria	Chordata	Aves	Psittaciformes	Psittacidae	Amazona	ENSACOT00000022204	1	42.5	0	0	0	0	0	0	Group V
Amphilophus.citrinellus|ENSACIT00000020475	Amphilophus.citrinellus	Chordata	Actinopteri	Cichliformes	Cichlidae	Amphilophus	ENSACIT00000020475	3	0	0	34.146	0	0	0	0	Group II
Amphiprion.ocellaris|ENSAOCT00000021145	Amphiprion.ocellaris	Chordata	Actinopteri	Ovalentaria incertae sedis	Pomacentridae	Amphiprion	ENSAOCT00000021145	3	0	0	32.319	0	0	0	0	Group II
Amphiprion.ocellaris|ENSAOCT00000027191	Amphiprion.ocellaris	Chordata	Actinopteri	Ovalentaria incertae sedis	Pomacentridae	Amphiprion	ENSAOCT00000027191	2	28.963	0	0	0	0	0	0	Group V
Amphiprion.ocellaris|ENSAOCT00000028009	Amphiprion.ocellaris	Chordata	Actinopteri	Ovalentaria incertae sedis	Pomacentridae	Amphiprion	ENSAOCT00000028009	2	0	0	0	33.835	0	0	0	Group IV
Amphiprion.ocellaris|ENSAOCT00000032833	Amphiprion.ocellaris	Chordata	Actinopteri	Ovalentaria incertae sedis	Pomacentridae	Amphiprion	ENSAOCT00000032833	2	33.758	0	0	0	0	0	0	Group V
Amphiprion.percula|ENSAPET00000005696	Amphiprion.percula	Chordata	Actinopteri	Perciformes	Pomacentridae	Amphiprion	ENSAPET00000005696	2	0	0	0	42.268	0	0	0	Group IV
Amphiprion.percula|ENSAPET00000026659	Amphiprion.percula	Chordata	Actinopteri	Perciformes	Pomacentridae	Amphiprion	ENSAPET00000026659	3	0	0	31.481	0	0	0	0	Group II
Amphiprion.percula|ENSAPET00000034106	Amphiprion.percula	Chordata	Actinopteri	Perciformes	Pomacentridae	Amphiprion	ENSAPET00000034106	2	32.803	0	0	0	0	0	0	Group V
Amphiprion.percula|ENSAPET00000034220	Amphiprion.percula	Chordata	Actinopteri	Perciformes	Pomacentridae	Amphiprion	ENSAPET00000034220	2	28.659	0	0	0	0	0	0	Group V
Anabas.testudineus|ENSATET00000003212	Anabas.testudineus	Chordata	Actinopteri	Anabantiformes	Anabantidae	Anabas	ENSATET00000003212	3	0	0	32.7	0	0	0	0	Group II
Anabas.testudineus|ENSATET00000007163	Anabas.testudineus	Chordata	Actinopteri	Anabantiformes	Anabantidae	Anabas	ENSATET00000007163	2	30.841	0	0	0	0	0	0	Group V
Anabas.testudineus|ENSATET00000007181	Anabas.testudineus	Chordata	Actinopteri	Anabantiformes	Anabantidae	Anabas	ENSATET00000007181	2	30.682	0	0	0	0	0	0	Group V
Anabas.testudineus|ENSATET00000013203	Anabas.testudineus	Chordata	Actinopteri	Anabantiformes	Anabantidae	Anabas	ENSATET00000013203	2	0	0	0	34.685	0	0	0	Group IV
Anabas.testudineus|ENSATET00000059581	Anabas.testudineus	Chordata	Actinopteri	Anabantiformes	Anabantidae	Anabas	ENSATET00000059581	2	0	26.991	0	0	27.132	0	0	Group I
Anas.platyrhynchos.platyrhynchos|ENSAPLT00000001192	Anas.platyrhynchos.platyrhynchos	Chordata	Aves	Anseriformes	Anatidae	Anas	ENSAPLT00000001192	3	0	0	41.053	0	0	0	30.249	Group II
Anas.platyrhynchos.platyrhynchos|ENSAPLT00000001249	Anas.platyrhynchos.platyrhynchos	Chordata	Aves	Anseriformes	Anatidae	Anas	ENSAPLT00000001249	2	0	0	35.122	0	47.325	0	0	Group I
Anas.platyrhynchos.platyrhynchos|ENSAPLT00000003297	Anas.platyrhynchos.platyrhynchos	Chordata	Aves	Anseriformes	Anatidae	Anas	ENSAPLT00000003297	4	0	0	0	50	0	0	0	Group IV
Anas.platyrhynchos.platyrhynchos|ENSAPLT00000019822	Anas.platyrhynchos.platyrhynchos	Chordata	Aves	Anseriformes	Anatidae	Anas	ENSAPLT00000019822	3	0	27.689	0	0	0	0	0	Group III
Anas.platyrhynchos.platyrhynchos|ENSAPLT00000027030	Anas.platyrhynchos.platyrhynchos	Chordata	Aves	Anseriformes	Anatidae	Anas	ENSAPLT00000027030	1	41.718	0	0	0	0	0	0	Group V
Anas.platyrhynchos|ENSAPLT00020002693	Anas.platyrhynchos	Chordata	Aves	Anseriformes	Anatidae	Anas	ENSAPLT00020002693	1	41.72	0	0	0	0	0	0	Group V
Anas.platyrhynchos|ENSAPLT00020019733	Anas.platyrhynchos	Chordata	Aves	Anseriformes	Anatidae	Anas	ENSAPLT00020019733	3	0	0	41.053	0	0	0	30.249	Group II
Anas.platyrhynchos|ENSAPLT00020019738	Anas.platyrhynchos	Chordata	Aves	Anseriformes	Anatidae	Anas	ENSAPLT00020019738	2	0	0	35.122	0	47.325	0	0	Group I
Anas.platyrhynchos|ENSAPLT00020023640	Anas.platyrhynchos	Chordata	Aves	Anseriformes	Anatidae	Anas	ENSAPLT00020023640	3	0	28.09	0	0	0	0	0	Group III
Anas.platyrhynchos|ENSAPLT00020028932	Anas.platyrhynchos	Chordata	Aves	Anseriformes	Anatidae	Anas	ENSAPLT00020028932	4	0	0	0	50	0	0	0	Group IV
Anas.zonorhyncha|ENSAZOT00000003047	Anas.zonorhyncha	Chordata	Aves	Anseriformes	Anatidae	Anas	ENSAZOT00000003047	1	41.718	0	0	0	0	0	0	Group V
Anas.zonorhyncha|ENSAZOT00000004919	Anas.zonorhyncha	Chordata	Aves	Anseriformes	Anatidae	Anas	ENSAZOT00000004919	3	0	27.451	0	0	0	0	0	Group III
Anas.zonorhyncha|ENSAZOT00000011599	Anas.zonorhyncha	Chordata	Aves	Anseriformes	Anatidae	Anas	ENSAZOT00000011599	4	0	0	0	52.846	0	0	0	Group IV
Anas.zonorhyncha|ENSAZOT00000014168	Anas.zonorhyncha	Chordata	Aves	Anseriformes	Anatidae	Anas	ENSAZOT00000014168	3	0	0	41.125	0	0	0	30.249	Group II
Anas.zonorhyncha|ENSAZOT00000014239	Anas.zonorhyncha	Chordata	Aves	Anseriformes	Anatidae	Anas	ENSAZOT00000014239	2	0	0	35.122	0	47.325	0	0	Group I
Anolis.carolinensis|ENSACAT00000014792	Anolis.carolinensis	Chordata	Lepidosauria	Squamata	Dactyloidae	Anolis	ENSACAT00000014792	2	33.333	0	0	0	0	0	0	Group V
Anolis.carolinensis|ENSACAT00000016830	Anolis.carolinensis	Chordata	Lepidosauria	Squamata	Dactyloidae	Anolis	ENSACAT00000016830	4	0	0	0	47.842	0	0	0	Group IV
Anser.brachyrhynchus|ENSABRT00000017671	Anser.brachyrhynchus	Chordata	Aves	Anseriformes	Anatidae	Anser	ENSABRT00000017671	3	0	0	39.929	0	0	0	0	Group II
Anser.brachyrhynchus|ENSABRT00000021906	Anser.brachyrhynchus	Chordata	Aves	Anseriformes	Anatidae	Anser	ENSABRT00000021906	3	0	27.859	0	0	0	0	0	Group III
Anser.brachyrhynchus|ENSABRT00000025567	Anser.brachyrhynchus	Chordata	Aves	Anseriformes	Anatidae	Anser	ENSABRT00000025567	1	42.553	0	0	23.239	0	0	0	Group V
Anser.brachyrhynchus|ENSABRT00000038034	Anser.brachyrhynchus	Chordata	Aves	Anseriformes	Anatidae	Anser	ENSABRT00000038034	4	0	0	0	51.145	0	0	0	Group IV
Anser.cygnoides|ENSACDT00005010015	Anser.cygnoides	Chordata	Aves	Anseriformes	Anatidae	Anser	ENSACDT00005010015	4	0	0	0	51.515	0	0	0	Group IV
Anser.cygnoides|ENSACDT00005010653	Anser.cygnoides	Chordata	Aves	Anseriformes	Anatidae	Anser	ENSACDT00005010653	3	0	0	40.767	0	0	0	29.893	Group II
Anser.cygnoides|ENSACDT00005011636	Anser.cygnoides	Chordata	Aves	Anseriformes	Anatidae	Anser	ENSACDT00005011636	1	43.252	0	0	0	0	0	0	Group V
Anser.cygnoides|ENSACDT00005022406	Anser.cygnoides	Chordata	Aves	Anseriformes	Anatidae	Anser	ENSACDT00005022406	3	0	27.651	0	0	0	0	0	Group III
Antechinus.flavipes|XM_051984952.1	Antechinus.flavipes	Chordata	Mammalia	Dasyuromorphia	Dasyuridae	Antechinus	XM_051984952.1	1	51.104	0	0	0	0	0	0	Group V
Antechinus.flavipes|XM_051985607.1	Antechinus.flavipes	Chordata	Mammalia	Dasyuromorphia	Dasyuridae	Antechinus	XM_051985607.1	4	0	0	0	62.662	0	0	0	Group IV
Antechinus.flavipes|XM_051997834.1	Antechinus.flavipes	Chordata	Mammalia	Dasyuromorphia	Dasyuridae	Antechinus	XM_051997834.1	3	0	0	58.383	0	32.727	0	0	Group II
Antrostomus.carolinensis|XM_010170376.1	Antrostomus.carolinensis	Chordata	Aves	Caprimulgiformes	Caprimulgidae	Antrostomus	XM_010170376.1	4	0	0	0	49.191	0	0	0	Group IV
Antrostomus.carolinensis|XM_010171008.2	Antrostomus.carolinensis	Chordata	Aves	Caprimulgiformes	Caprimulgidae	Antrostomus	XM_010171008.2	1	43.75	0	0	0	0	0	0	Group V
Antrostomus.carolinensis|XM_010177087.1	Antrostomus.carolinensis	Chordata	Aves	Caprimulgiformes	Caprimulgidae	Antrostomus	XM_010177087.1	3	0	0	40.721	0	0	0	0	Group II
Antrostomus.carolinensis|XM_029084997.1	Antrostomus.carolinensis	Chordata	Aves	Caprimulgiformes	Caprimulgidae	Antrostomus	XM_029084997.1	3	0	30.084	0	0	0	0	0	Group III
Aotus.nancymaae|ENSANAT00000025935	Aotus.nancymaae	Chordata	Mammalia	Primates	Aotidae	Aotus	ENSANAT00000025935	1	91.385	0	0	25.368	0	0	0	Group V
Aotus.nancymaae|ENSANAT00000031844	Aotus.nancymaae	Chordata	Mammalia	Primates	Aotidae	Aotus	ENSANAT00000031844	4	0	0	0	93.569	0	0	0	Group IV
Aotus.nancymaae|ENSANAT00000048351	Aotus.nancymaae	Chordata	Mammalia	Primates	Aotidae	Aotus	ENSANAT00000048351	3	0	0	91.288	0	0	0	0	Group II
Aotus.nancymaae|ENSANAT00000053401	Aotus.nancymaae	Chordata	Mammalia	Primates	Aotidae	Aotus	ENSANAT00000053401	3	0	86.897	0	0	0	0	0	Group III
Apaloderma.vittatum|XM_009867141.1	Apaloderma.vittatum	Chordata	Aves	Trogoniformes	Trogonidae	Apaloderma	XM_009867141.1	1	42.763	0	0	0	0	0	0	Group V
Apaloderma.vittatum|XM_009869980.1	Apaloderma.vittatum	Chordata	Aves	Trogoniformes	Trogonidae	Apaloderma	XM_009869980.1	2	0	0	0	28.571	0	0	0	Group V
Apaloderma.vittatum|XM_009874242.1	Apaloderma.vittatum	Chordata	Aves	Trogoniformes	Trogonidae	Apaloderma	XM_009874242.1	3	0	0	39.051	0	0	0	0	Group II
Apaloderma.vittatum|XM_009876131.1	Apaloderma.vittatum	Chordata	Aves	Trogoniformes	Trogonidae	Apaloderma	XM_009876131.1	3	0	28.741	0	0	0	0	0	Group III
Apodemus.sylvaticus|XM_052158995.1	Apodemus.sylvaticus	Chordata	Mammalia	Rodentia	Muridae	Apodemus	XM_052158995.1	1	73.006	0	0	0	0	0	0	Group V
Apodemus.sylvaticus|XM_052169573.1	Apodemus.sylvaticus	Chordata	Mammalia	Rodentia	Muridae	Apodemus	XM_052169573.1	3	0	0	62.897	0	0	0	0	Group II
Apodemus.sylvaticus|XM_052187547.1	Apodemus.sylvaticus	Chordata	Mammalia	Rodentia	Muridae	Apodemus	XM_052187547.1	4	0	0	0	73.203	0	0	0	Group IV
Apodemus.sylvaticus|XM_052188464.1	Apodemus.sylvaticus	Chordata	Mammalia	Rodentia	Muridae	Apodemus	XM_052188464.1	3	0	55.842	0	0	0	0	0	Group III
Aptenodytes.forsteri|XM_009274435.1	Aptenodytes.forsteri	Chordata	Aves	Sphenisciformes	Spheniscidae	Aptenodytes	XM_009274435.1	3	0	30.135	0	0	0	0	0	Group III
Aptenodytes.forsteri|XM_009277945.1	Aptenodytes.forsteri	Chordata	Aves	Sphenisciformes	Spheniscidae	Aptenodytes	XM_009277945.1	4	0	0	0	51.299	0	0	0	Group IV
Aptenodytes.forsteri|XM_009281473.2	Aptenodytes.forsteri	Chordata	Aves	Sphenisciformes	Spheniscidae	Aptenodytes	XM_009281473.2	2	0	0	34.483	0	44.186	0	32.124	Group I
Aptenodytes.forsteri|XM_009281474.1	Aptenodytes.forsteri	Chordata	Aves	Sphenisciformes	Spheniscidae	Aptenodytes	XM_009281474.1	3	0	0	40.721	0	0	0	0	Group II
Aptenodytes.forsteri|XM_009283071.2	Aptenodytes.forsteri	Chordata	Aves	Sphenisciformes	Spheniscidae	Aptenodytes	XM_009283071.2	1	44.194	0	0	0	0	0	0	Group V
Apteryx.haastii|ENSAHAT00000002987	Apteryx.haastii	Chordata	Aves	Apterygiformes	Apterygidae	Apteryx	ENSAHAT00000002987	3	0	29.053	0	0	0	0	0	Group III
Apteryx.haastii|ENSAHAT00000004833	Apteryx.haastii	Chordata	Aves	Apterygiformes	Apterygidae	Apteryx	ENSAHAT00000004833	2	0	0	35.266	0	43.678	0	31.606	Group I
Apteryx.haastii|ENSAHAT00000016093	Apteryx.haastii	Chordata	Aves	Apterygiformes	Apterygidae	Apteryx	ENSAHAT00000016093	4	0	0	0	52.837	0	0	0	Group IV
Apteryx.haastii|ENSAHAT00000026188	Apteryx.haastii	Chordata	Aves	Apterygiformes	Apterygidae	Apteryx	ENSAHAT00000026188	3	0	0	41.828	0	0	0	28.929	Group II
Apteryx.haastii|ENSAHAT00000029793	Apteryx.haastii	Chordata	Aves	Apterygiformes	Apterygidae	Apteryx	ENSAHAT00000029793	1	43.871	0	0	0	0	0	0	Group V
Apteryx.owenii|ENSAOWT00000006008	Apteryx.owenii	Chordata	Aves	Apterygiformes	Apterygidae	Apteryx	ENSAOWT00000006008	3	0	0	40.755	0	0	0	0	Group II
Apteryx.owenii|ENSAOWT00000011920	Apteryx.owenii	Chordata	Aves	Apterygiformes	Apterygidae	Apteryx	ENSAOWT00000011920	4	0	0	0	52.837	0	0	0	Group IV
Apteryx.owenii|ENSAOWT00000016312	Apteryx.owenii	Chordata	Aves	Apterygiformes	Apterygidae	Apteryx	ENSAOWT00000016312	3	0	29.167	0	0	0	0	0	Group III
Apteryx.owenii|ENSAOWT00000021124	Apteryx.owenii	Chordata	Aves	Apterygiformes	Apterygidae	Apteryx	ENSAOWT00000021124	2	0	0	35.266	0	44.186	0	31.606	Group I
Apteryx.owenii|ENSAOWT00000029814	Apteryx.owenii	Chordata	Aves	Apterygiformes	Apterygidae	Apteryx	ENSAOWT00000029814	1	44.194	0	0	0	0	0	0	Group V
Apteryx.rowi|ENSARWT00000002579	Apteryx.rowi	Chordata	Aves	Apterygiformes	Apterygidae	Apteryx	ENSARWT00000002579	3	0	28.479	0	0	0	0	0	Group III
Apteryx.rowi|ENSARWT00000008791	Apteryx.rowi	Chordata	Aves	Apterygiformes	Apterygidae	Apteryx	ENSARWT00000008791	3	0	0	41.187	0	0	0	0	Group II
Apteryx.rowi|ENSARWT00000009730	Apteryx.rowi	Chordata	Aves	Apterygiformes	Apterygidae	Apteryx	ENSARWT00000009730	4	0	0	0	53.191	0	0	0	Group IV
Apteryx.rowi|ENSARWT00000022624	Apteryx.rowi	Chordata	Aves	Apterygiformes	Apterygidae	Apteryx	ENSARWT00000022624	1	43.871	0	0	0	0	0	0	Group V
Apteryx.rowi|ENSARWT00000029252	Apteryx.rowi	Chordata	Aves	Apterygiformes	Apterygidae	Apteryx	ENSARWT00000029252	2	0	0	34.928	0	43.083	0	29.577	Group I
Aquila.chrysaetos.chrysaetos|ENSACCT00020008437	Aquila.chrysaetos.chrysaetos	Chordata	Aves	Accipitriformes	Accipitridae	Aquila	ENSACCT00020008437	2	42.434	0	0	0	0	0	0	Group V
Aquila.chrysaetos.chrysaetos|ENSACCT00020014779	Aquila.chrysaetos.chrysaetos	Chordata	Aves	Accipitriformes	Accipitridae	Aquila	ENSACCT00020014779	3	0	0	41.03	0	0	0	29.819	Group II
Aquila.chrysaetos.chrysaetos|ENSACCT00020018633	Aquila.chrysaetos.chrysaetos	Chordata	Aves	Accipitriformes	Accipitridae	Aquila	ENSACCT00020018633	4	0	0	0	52.988	0	0	0	Group IV
Artibeus.jamaicensis|XM_037127189.2	Artibeus.jamaicensis	Chordata	Mammalia	Chiroptera	Phyllostomidae	Artibeus	XM_037127189.2	1	69.444	0	0	0	0	0	0	Group V
Artibeus.jamaicensis|XM_037139280.2	Artibeus.jamaicensis	Chordata	Mammalia	Chiroptera	Phyllostomidae	Artibeus	XM_037139280.2	4	0	0	0	80.808	0	0	0	Group IV
Artibeus.jamaicensis|XM_037147240.2	Artibeus.jamaicensis	Chordata	Mammalia	Chiroptera	Phyllostomidae	Artibeus	XM_037147240.2	3	0	73.103	0	0	0	0	0	Group III
Artibeus.jamaicensis|XM_037148811.2	Artibeus.jamaicensis	Chordata	Mammalia	Chiroptera	Phyllostomidae	Artibeus	XM_037148811.2	3	0	0	74.383	0	0	0	0	Group II
Artibeus.jamaicensis|XM_037148821.2	Artibeus.jamaicensis	Chordata	Mammalia	Chiroptera	Phyllostomidae	Artibeus	XM_037148821.2	2	0	0	35.294	0	69.202	31.496	32.547	Group I
Arvicanthis.niloticus|XM_034484635.1	Arvicanthis.niloticus	Chordata	Mammalia	Rodentia	Muridae	Arvicanthis	XM_034484635.1	4	0	0	0	74.51	0	0	0	Group IV
Arvicanthis.niloticus|XM_034490961.1	Arvicanthis.niloticus	Chordata	Mammalia	Rodentia	Muridae	Arvicanthis	XM_034490961.1	3	0	57.712	0	0	0	0	0	Group III
Arvicanthis.niloticus|XM_034492888.1	Arvicanthis.niloticus	Chordata	Mammalia	Rodentia	Muridae	Arvicanthis	XM_034492888.1	3	0	0	60.714	0	0	0	0	Group II
Arvicanthis.niloticus|XM_034492994.1	Arvicanthis.niloticus	Chordata	Mammalia	Rodentia	Muridae	Arvicanthis	XM_034492994.1	2	0	27.984	0	0	62.738	0	33.023	Group I
Arvicanthis.niloticus|XM_034515816.1	Arvicanthis.niloticus	Chordata	Mammalia	Rodentia	Muridae	Arvicanthis	XM_034515816.1	1	72.171	0	0	0	0	0	0	Group V
Arvicola.amphibius|XM_038323343.1	Arvicola.amphibius	Chordata	Mammalia	Rodentia	Cricetidae	Arvicola	XM_038323343.1	4	0	0	0	71.769	0	0	0	Group IV
Arvicola.amphibius|XM_038324280.1	Arvicola.amphibius	Chordata	Mammalia	Rodentia	Cricetidae	Arvicola	XM_038324280.1	3	0	54.073	0	0	0	0	0	Group III
Arvicola.amphibius|XM_038340742.1	Arvicola.amphibius	Chordata	Mammalia	Rodentia	Cricetidae	Arvicola	XM_038340742.1	3	0	0	63.889	0	0	0	0	Group II
Arvicola.amphibius|XM_038346829.2	Arvicola.amphibius	Chordata	Mammalia	Rodentia	Cricetidae	Arvicola	XM_038346829.2	1	70.859	0	0	0	0	0	0	Group V
Astatotilapia.calliptera|ENSACLT00000011392	Astatotilapia.calliptera	Chordata	Actinopteri	Cichliformes	Cichlidae	Astatotilapia	ENSACLT00000011392	3	0	0	31.985	0	0	0	0	Group II
Astatotilapia.calliptera|ENSACLT00000015322	Astatotilapia.calliptera	Chordata	Actinopteri	Cichliformes	Cichlidae	Astatotilapia	ENSACLT00000015322	2	32.85	0	0	0	0	0	0	Group V
Astatotilapia.calliptera|ENSACLT00000035465	Astatotilapia.calliptera	Chordata	Actinopteri	Cichliformes	Cichlidae	Astatotilapia	ENSACLT00000035465	2	0	0	0	31.579	0	0	0	Group IV
Astyanax.mexicanus|ENSAMXT00000034006	Astyanax.mexicanus	Chordata	Actinopteri	Characiformes	Characidae	Astyanax	ENSAMXT00000034006	2	29.18	0	0	0	0	0	0	Group V
Astyanax.mexicanus|ENSAMXT00000042665	Astyanax.mexicanus	Chordata	Actinopteri	Characiformes	Characidae	Astyanax	ENSAMXT00000042665	2	0	0	0	31.795	0	0	0	Group IV
Astyanax.mexicanus|ENSAMXT00000043632	Astyanax.mexicanus	Chordata	Actinopteri	Characiformes	Characidae	Astyanax	ENSAMXT00000043632	2	28.413	0	0	0	0	0	0	Group V
Athene.cunicularia|ENSACUT00000008740	Athene.cunicularia	Chordata	Aves	Strigiformes	Strigidae	Athene	ENSACUT00000008740	3	0	0	42.589	0	0	0	0	Group II
Athene.cunicularia|ENSACUT00000019658	Athene.cunicularia	Chordata	Aves	Strigiformes	Strigidae	Athene	ENSACUT00000019658	4	0	0	0	53.114	0	0	0	Group IV
Athene.cunicularia|ENSACUT00000021677	Athene.cunicularia	Chordata	Aves	Strigiformes	Strigidae	Athene	ENSACUT00000021677	1	41.29	0	0	0	0	0	0	Group V
Balaenoptera.musculus|ENSBMST00010002275	Balaenoptera.musculus	Chordata	Mammalia	Artiodactyla	Balaenopteridae	Balaenoptera	ENSBMST00010002275	4	0	0	0	83.819	0	0	0	Group IV
Balaenoptera.musculus|ENSBMST00010019886	Balaenoptera.musculus	Chordata	Mammalia	Artiodactyla	Balaenopteridae	Balaenoptera	ENSBMST00010019886	3	0	71.979	0	0	0	0	0	Group III
Balaenoptera.musculus|ENSBMST00010019897	Balaenoptera.musculus	Chordata	Mammalia	Artiodactyla	Balaenopteridae	Balaenoptera	ENSBMST00010019897	3	0	26.054	76.571	0	32.479	0	28.916	Group II
Balaenoptera.musculus|ENSBMST00010032474	Balaenoptera.musculus	Chordata	Mammalia	Artiodactyla	Balaenopteridae	Balaenoptera	ENSBMST00010032474	1	79.375	0	0	0	0	0	0	Group V
Balearica.regulorum|XM_010300841.1	Balearica.regulorum	Chordata	Aves	Gruiformes	Gruidae	Balearica	XM_010300841.1	2	0	0	35.149	0	44.828	0	0	Group I
Balearica.regulorum|XM_010302078.1	Balearica.regulorum	Chordata	Aves	Gruiformes	Gruidae	Balearica	XM_010302078.1	3	0	29.839	0	0	0	0	0	Group III
Balearica.regulorum|XM_010308113.1	Balearica.regulorum	Chordata	Aves	Gruiformes	Gruidae	Balearica	XM_010308113.1	1	42.193	0	0	0	0	0	0	Group V
Balearica.regulorum|XM_010308664.1	Balearica.regulorum	Chordata	Aves	Gruiformes	Gruidae	Balearica	XM_010308664.1	4	0	0	0	51.667	0	0	0	Group IV
Balearica.regulorum|XM_010311487.1	Balearica.regulorum	Chordata	Aves	Gruiformes	Gruidae	Balearica	XM_010311487.1	3	0	0	40.801	0	0	0	0	Group II
Betta.splendens|ENSBSLT00000021633	Betta.splendens	Chordata	Actinopteri	Anabantiformes	Osphronemidae	Betta	ENSBSLT00000021633	2	30.147	0	0	0	0	0	0	Group V
Betta.splendens|ENSBSLT00000023286	Betta.splendens	Chordata	Actinopteri	Anabantiformes	Osphronemidae	Betta	ENSBSLT00000023286	2	29.938	0	0	0	0	0	0	Group V
Betta.splendens|ENSBSLT00000060443	Betta.splendens	Chordata	Actinopteri	Anabantiformes	Osphronemidae	Betta	ENSBSLT00000060443	2	0	0	0	33.668	0	0	0	Group IV
Bison.bison.bison|ENSBBBT00000002652	Bison.bison.bison	Chordata	Mammalia	Artiodactyla	Bovidae	Bison	ENSBBBT00000002652	4	0	0	0	79.344	0	0	0	Group IV
Bison.bison.bison|ENSBBBT00000012146	Bison.bison.bison	Chordata	Mammalia	Artiodactyla	Bovidae	Bison	ENSBBBT00000012146	3	0	0	75.332	0	32.328	0	0	Group II
Bison.bison.bison|ENSBBBT00000017864	Bison.bison.bison	Chordata	Mammalia	Artiodactyla	Bovidae	Bison	ENSBBBT00000017864	1	78.769	0	0	0	0	0	0	Group V
Bison.bison.bison|ENSBBBT00000032451	Bison.bison.bison	Chordata	Mammalia	Artiodactyla	Bovidae	Bison	ENSBBBT00000032451	3	0	67.535	0	0	0	0	0	Group III
Bison.bison|XM_010830405.1	Bison.bison	Chordata	Mammalia	Artiodactyla	Bovidae	Bison	XM_010830405.1	3	0	68.439	0	0	0	0	0	Group III
Bison.bison|XM_010844230.1	Bison.bison	Chordata	Mammalia	Artiodactyla	Bovidae	Bison	XM_010844230.1	3	0	0	75.332	0	32.328	0	0	Group II
Bison.bison|XM_010858243.1	Bison.bison	Chordata	Mammalia	Artiodactyla	Bovidae	Bison	XM_010858243.1	4	0	0	0	79.344	0	0	0	Group IV
Bison.bison|XM_010862290.1	Bison.bison	Chordata	Mammalia	Artiodactyla	Bovidae	Bison	XM_010862290.1	1	79.18	0	0	0	0	0	0	Group V
Bos.indicus|XM_019962038.1	Bos.indicus	Chordata	Mammalia	Artiodactyla	Bovidae	Bos	XM_019962038.1	4	0	0	0	79.344	0	0	0	Group IV
Bos.indicus|XM_019967494.1	Bos.indicus	Chordata	Mammalia	Artiodactyla	Bovidae	Bos	XM_019967494.1	3	0	0	75.522	0	32.328	0	0	Group II
Bos.indicus|XM_019975621.1	Bos.indicus	Chordata	Mammalia	Artiodactyla	Bovidae	Bos	XM_019975621.1	3	0	68.611	0	0	0	0	0	Group III
Bos.indicus|XM_019978072.1	Bos.indicus	Chordata	Mammalia	Artiodactyla	Bovidae	Bos	XM_019978072.1	1	78.289	0	0	0	0	0	0	Group V
Bos.mutus|ENSBMUT00000005327	Bos.mutus	Chordata	Mammalia	Artiodactyla	Bovidae	Bos	ENSBMUT00000005327	4	0	0	0	79.016	0	0	0	Group IV
Bos.mutus|ENSBMUT00000012731	Bos.mutus	Chordata	Mammalia	Artiodactyla	Bovidae	Bos	ENSBMUT00000012731	1	79.495	0	0	0	0	0	0	Group V
Bos.mutus|ENSBMUT00000018399	Bos.mutus	Chordata	Mammalia	Artiodactyla	Bovidae	Bos	ENSBMUT00000018399	3	0	0	75.332	0	32.328	0	0	Group II
Bos.mutus|ENSBMUT00000019159	Bos.mutus	Chordata	Mammalia	Artiodactyla	Bovidae	Bos	ENSBMUT00000019159	3	0	68.439	0	0	0	0	0	Group III
Bos.taurus|ENSBTAT00000006870	Bos.taurus	Chordata	Mammalia	Artiodactyla	Bovidae	Bos	ENSBTAT00000006870	3	0	68.611	0	0	0	0	0	Group III
Bos.taurus|ENSBTAT00000010919	Bos.taurus	Chordata	Mammalia	Artiodactyla	Bovidae	Bos	ENSBTAT00000010919	4	0	0	0	79.344	0	0	0	Group IV
Bos.taurus|ENSBTAT00000025852	Bos.taurus	Chordata	Mammalia	Artiodactyla	Bovidae	Bos	ENSBTAT00000025852	1	79.18	0	0	0	0	0	0	Group V
Bos.taurus|ENSBTAT00000066507	Bos.taurus	Chordata	Mammalia	Artiodactyla	Bovidae	Bos	ENSBTAT00000066507	3	0	0	75.522	0	32.328	0	0	Group II
Bubalus.bubalis|XM_006044713.3	Bubalus.bubalis	Chordata	Mammalia	Artiodactyla	Bovidae	Bubalus	XM_006044713.3	3	0	68.268	0	0	0	0	0	Group III
Bubalus.bubalis|XM_006048244.3	Bubalus.bubalis	Chordata	Mammalia	Artiodactyla	Bovidae	Bubalus	XM_006048244.3	1	79.18	0	0	0	0	0	0	Group V
Bubalus.bubalis|XM_006070623.4	Bubalus.bubalis	Chordata	Mammalia	Artiodactyla	Bovidae	Bubalus	XM_006070623.4	4	0	0	0	80.656	0	0	0	Group IV
Bubalus.bubalis|XM_025294481.3	Bubalus.bubalis	Chordata	Mammalia	Artiodactyla	Bovidae	Bubalus	XM_025294481.3	3	0	26.236	74.953	0	32.328	0	0	Group II
Bubalus.carabanensis|XM_055535733.1	Bubalus.carabanensis	Chordata	Mammalia	Artiodactyla	Bovidae	Bubalus	XM_055535733.1	3	0	26.236	75.047	0	32.328	0	0	Group II
Bubalus.carabanensis|XM_055548215.1	Bubalus.carabanensis	Chordata	Mammalia	Artiodactyla	Bovidae	Bubalus	XM_055548215.1	3	0	68.268	0	0	0	0	0	Group III
Bubalus.carabanensis|XM_055567676.1	Bubalus.carabanensis	Chordata	Mammalia	Artiodactyla	Bovidae	Bubalus	XM_055567676.1	1	79.139	0	0	0	0	0	0	Group V
Bubalus.carabanensis|XM_055569587.1	Bubalus.carabanensis	Chordata	Mammalia	Artiodactyla	Bovidae	Bubalus	XM_055569587.1	4	0	0	0	80.645	0	0	0	Group IV
Bubo.bubo|ENSBOBT00000000136	Bubo.bubo	Chordata	Aves	Strigiformes	Strigidae	Bubo	ENSBOBT00000000136	3	0	32.963	0	0	0	0	0	Group III
Bubo.bubo|ENSBOBT00000002631	Bubo.bubo	Chordata	Aves	Strigiformes	Strigidae	Bubo	ENSBOBT00000002631	1	42.444	0	0	0	0	0	0	Group V
Bubo.bubo|ENSBOBT00000010575	Bubo.bubo	Chordata	Aves	Strigiformes	Strigidae	Bubo	ENSBOBT00000010575	4	0	0	0	53.191	0	0	0	Group IV
Bubo.bubo|ENSBOBT00000018663	Bubo.bubo	Chordata	Aves	Strigiformes	Strigidae	Bubo	ENSBOBT00000018663	3	0	0	41.068	0	0	0	0	Group II
Buceros.rhinoceros|XM_010132327.1	Buceros.rhinoceros	Chordata	Aves	Bucerotiformes	Bucerotidae	Buceros	XM_010132327.1	4	0	0	0	46	0	0	0	Group IV
Buceros.rhinoceros|XM_010135932.1	Buceros.rhinoceros	Chordata	Aves	Bucerotiformes	Bucerotidae	Buceros	XM_010135932.1	3	0	0	39.35	0	0	0	0	Group II
Buceros.rhinoceros|XM_010137672.1	Buceros.rhinoceros	Chordata	Aves	Bucerotiformes	Bucerotidae	Buceros	XM_010137672.1	1	38.816	0	0	0	0	0	0	Group V
Buceros.rhinoceros|XM_010143490.1	Buceros.rhinoceros	Chordata	Aves	Bucerotiformes	Bucerotidae	Buceros	XM_010143490.1	3	0	30.11	0	0	0	0	0	Group III
Budorcas.taxicolor|XM_052645992.1	Budorcas.taxicolor	Chordata	Mammalia	Artiodactyla	Bovidae	Budorcas	XM_052645992.1	3	0	0	73.551	0	31.837	0	0	Group II
Budorcas.taxicolor|XM_052648010.1	Budorcas.taxicolor	Chordata	Mammalia	Artiodactyla	Bovidae	Budorcas	XM_052648010.1	1	78.146	0	0	0	0	0	0	Group V
Budorcas.taxicolor|XM_052648893.1	Budorcas.taxicolor	Chordata	Mammalia	Artiodactyla	Bovidae	Budorcas	XM_052648893.1	4	0	0	0	79.016	0	0	0	Group IV
Budorcas.taxicolor|XM_052653291.1	Budorcas.taxicolor	Chordata	Mammalia	Artiodactyla	Bovidae	Budorcas	XM_052653291.1	3	0	66.724	0	0	0	0	0	Group III
Buteo.japonicus|ENSBJAT00000008150	Buteo.japonicus	Chordata	Aves	Accipitriformes	Accipitridae	Buteo	ENSBJAT00000008150	4	0	0	0	53.004	0	0	0	Group IV
Buteo.japonicus|ENSBJAT00000008892	Buteo.japonicus	Chordata	Aves	Accipitriformes	Accipitridae	Buteo	ENSBJAT00000008892	1	41.781	0	0	0	0	0	0	Group V
Buteo.japonicus|ENSBJAT00000013173	Buteo.japonicus	Chordata	Aves	Accipitriformes	Accipitridae	Buteo	ENSBJAT00000013173	3	0	29.167	0	0	0	0	0	Group III
Buteo.japonicus|ENSBJAT00000025155	Buteo.japonicus	Chordata	Aves	Accipitriformes	Accipitridae	Buteo	ENSBJAT00000025155	3	0	0	42.936	0	0	0	0	Group II
Cairina.moschata.domestica|ENSCMMT00000001546	Cairina.moschata.domestica	Chordata	Aves	Anseriformes	Anatidae	Cairina	ENSCMMT00000001546	3	0	0	40.559	0	0	0	0	Group II
Cairina.moschata.domestica|ENSCMMT00000005151	Cairina.moschata.domestica	Chordata	Aves	Anseriformes	Anatidae	Cairina	ENSCMMT00000005151	1	42.056	0	0	0	0	0	0	Group V
Cairina.moschata.domestica|ENSCMMT00000005179	Cairina.moschata.domestica	Chordata	Aves	Anseriformes	Anatidae	Cairina	ENSCMMT00000005179	2	0	0	0	25.735	0	0	0	Group V
Cairina.moschata.domestica|ENSCMMT00000025174	Cairina.moschata.domestica	Chordata	Aves	Anseriformes	Anatidae	Cairina	ENSCMMT00000025174	3	0	28.679	0	0	0	0	0	Group III
Cairina.moschata.domestica|ENSCMMT00000029160	Cairina.moschata.domestica	Chordata	Aves	Anseriformes	Anatidae	Cairina	ENSCMMT00000029160	4	0	0	0	49.675	0	0	0	Group IV
Calidris.pugnax|ENSCPUT00000000002	Calidris.pugnax	Chordata	Aves	Charadriiformes	Scolopacidae	Calidris	ENSCPUT00000000002	3	0	0	40.244	0	0	0	0	Group II
Calidris.pugnax|ENSCPUT00000021590	Calidris.pugnax	Chordata	Aves	Charadriiformes	Scolopacidae	Calidris	ENSCPUT00000021590	1	40.777	0	0	0	0	0	0	Group V
Calidris.pugnax|ENSCPUT00000029421	Calidris.pugnax	Chordata	Aves	Charadriiformes	Scolopacidae	Calidris	ENSCPUT00000029421	4	0	0	0	53.357	0	0	0	Group IV
Calidris.pugnax|ENSCPUT00000031720	Calidris.pugnax	Chordata	Aves	Charadriiformes	Scolopacidae	Calidris	ENSCPUT00000031720	3	0	29.762	0	0	0	0	0	Group III
Calidris.pygmaea|ENSCPGT00000000394	Calidris.pygmaea	Chordata	Aves	Charadriiformes	Scolopacidae	Calidris	ENSCPGT00000000394	3	0	0	39.965	0	0	0	0	Group II
Calidris.pygmaea|ENSCPGT00000011994	Calidris.pygmaea	Chordata	Aves	Charadriiformes	Scolopacidae	Calidris	ENSCPGT00000011994	4	0	0	0	46.926	0	0	0	Group IV
Calidris.pygmaea|ENSCPGT00000016486	Calidris.pygmaea	Chordata	Aves	Charadriiformes	Scolopacidae	Calidris	ENSCPGT00000016486	3	0	29.573	0	0	0	0	0	Group III
Calidris.pygmaea|ENSCPGT00000020309	Calidris.pygmaea	Chordata	Aves	Charadriiformes	Scolopacidae	Calidris	ENSCPGT00000020309	1	40.062	0	0	0	0	0	0	Group V
Callithrix.jacchus|ENSCJAT00000000111	Callithrix.jacchus	Chordata	Mammalia	Primates	Cebidae	Callithrix	ENSCJAT00000000111	1	86.646	0	0	0	0	0	0	Group V
Callithrix.jacchus|ENSCJAT00000004732	Callithrix.jacchus	Chordata	Mammalia	Primates	Cebidae	Callithrix	ENSCJAT00000004732	4	0	0	0	92.605	0	0	0	Group IV
Callithrix.jacchus|ENSCJAT00000025406	Callithrix.jacchus	Chordata	Mammalia	Primates	Cebidae	Callithrix	ENSCJAT00000025406	3	0	85.862	0	0	0	0	0	Group III
Callithrix.jacchus|ENSCJAT00000037271	Callithrix.jacchus	Chordata	Mammalia	Primates	Cebidae	Callithrix	ENSCJAT00000037271	2	0	0	37.129	0	80.228	33.636	33.838	Group I
Callithrix.jacchus|ENSCJAT00000083301	Callithrix.jacchus	Chordata	Mammalia	Primates	Cebidae	Callithrix	ENSCJAT00000083301	3	0	0	92.424	0	0	0	0	Group II
Callorhinchus.milii|ENSCMIT00000015231	Callorhinchus.milii	Chordata	Chondrichthyes	Chimaeriformes	Callorhinchidae	Callorhinchus	ENSCMIT00000015231	2	0	23.108	0	0	0	0	0	Group III
Callorhinchus.milii|ENSCMIT00000025083	Callorhinchus.milii	Chordata	Chondrichthyes	Chimaeriformes	Callorhinchidae	Callorhinchus	ENSCMIT00000025083	2	0	0	0	27.957	0	0	0	Group IV
Callorhinchus.milii|ENSCMIT00000039231	Callorhinchus.milii	Chordata	Chondrichthyes	Chimaeriformes	Callorhinchidae	Callorhinchus	ENSCMIT00000039231	2	0	32.061	47.799	0	0	0	0	Group II
Callorhinchus.milii|ENSCMIT00000039888	Callorhinchus.milii	Chordata	Chondrichthyes	Chimaeriformes	Callorhinchidae	Callorhinchus	ENSCMIT00000039888	2	32.343	0	0	28.39	0	0	0	Group V
Callorhinchus.milii|ENSCMIT00000039891	Callorhinchus.milii	Chordata	Chondrichthyes	Chimaeriformes	Callorhinchidae	Callorhinchus	ENSCMIT00000039891	2	30.37	0	0	0	0	0	0	Group V
Callorhinus.ursinus|XM_025861129.1	Callorhinus.ursinus	Chordata	Mammalia	Carnivora	Otariidae	Callorhinus	XM_025861129.1	3	0	0	76.786	0	0	0	0	Group II
Callorhinus.ursinus|XM_025872056.1	Callorhinus.ursinus	Chordata	Mammalia	Carnivora	Otariidae	Callorhinus	XM_025872056.1	1	80.435	0	0	25	0	0	0	Group V
Callorhinus.ursinus|XM_025881796.1	Callorhinus.ursinus	Chordata	Mammalia	Carnivora	Otariidae	Callorhinus	XM_025881796.1	4	0	0	0	83.828	0	0	0	Group IV
Callorhinus.ursinus|XM_025893761.1	Callorhinus.ursinus	Chordata	Mammalia	Carnivora	Otariidae	Callorhinus	XM_025893761.1	3	0	73.357	0	0	0	0	0	Group III
Calypte.anna|XM_008492429.2	Calypte.anna	Chordata	Aves	Apodiformes	Trochilidae	Calypte	XM_008492429.2	3	0	29.783	0	0	0	0	0	Group III
Calypte.anna|XM_030448132.1	Calypte.anna	Chordata	Aves	Apodiformes	Trochilidae	Calypte	XM_030448132.1	3	0	0	37.906	0	0	0	0	Group II
Calypte.anna|XM_030456566.1	Calypte.anna	Chordata	Aves	Apodiformes	Trochilidae	Calypte	XM_030456566.1	1	42.434	0	0	24.812	0	0	0	Group V
Calypte.anna|XM_030460045.1	Calypte.anna	Chordata	Aves	Apodiformes	Trochilidae	Calypte	XM_030460045.1	4	0	0	0	51.971	0	0	0	Group IV
Camarhynchus.parvulus|ENSCPVT00000000091	Camarhynchus.parvulus	Chordata	Aves	Passeriformes	Thraupidae	Camarhynchus	ENSCPVT00000000091	1	38.344	0	0	0	0	0	0	Group V
Camarhynchus.parvulus|ENSCPVT00000012094	Camarhynchus.parvulus	Chordata	Aves	Passeriformes	Thraupidae	Camarhynchus	ENSCPVT00000012094	4	0	0	0	46.711	0	0	0	Group IV
Camarhynchus.parvulus|ENSCPVT00000016538	Camarhynchus.parvulus	Chordata	Aves	Passeriformes	Thraupidae	Camarhynchus	ENSCPVT00000016538	3	0	24.028	39.442	0	29.87	0	30.714	Group II
Camarhynchus.parvulus|ENSCPVT00000017950	Camarhynchus.parvulus	Chordata	Aves	Passeriformes	Thraupidae	Camarhynchus	ENSCPVT00000017950	3	0	28.488	0	0	0	0	0	Group III
Camelus.bactrianus|XM_010953480.2	Camelus.bactrianus	Chordata	Mammalia	Artiodactyla	Camelidae	Camelus	XM_010953480.2	3	0	69.191	0	0	0	0	0	Group III
Camelus.bactrianus|XM_010956570.2	Camelus.bactrianus	Chordata	Mammalia	Artiodactyla	Camelidae	Camelus	XM_010956570.2	1	80.064	0	0	0	0	0	0	Group V
Camelus.bactrianus|XM_010965829.2	Camelus.bactrianus	Chordata	Mammalia	Artiodactyla	Camelidae	Camelus	XM_010965829.2	2	0	0	35.149	0	71.103	0	34.715	Group I
Camelus.bactrianus|XM_045511193.1	Camelus.bactrianus	Chordata	Mammalia	Artiodactyla	Camelidae	Camelus	XM_045511193.1	4	0	0	0	75.988	0	0	0	Group IV
Camelus.bactrianus|XM_045524601.1	Camelus.bactrianus	Chordata	Mammalia	Artiodactyla	Camelidae	Camelus	XM_045524601.1	3	0	0	76.436	0	0	0	0	Group II
Camelus.dromedarius|ENSCDRT00005003820	Camelus.dromedarius	Chordata	Mammalia	Artiodactyla	Camelidae	Camelus	ENSCDRT00005003820	1	81.424	0	0	0	0	0	0	Group V
Camelus.dromedarius|ENSCDRT00005023322	Camelus.dromedarius	Chordata	Mammalia	Artiodactyla	Camelidae	Camelus	ENSCDRT00005023322	2	0	0	35.149	0	71.483	0	35.052	Group I
Camelus.dromedarius|ENSCDRT00005023678	Camelus.dromedarius	Chordata	Mammalia	Artiodactyla	Camelidae	Camelus	ENSCDRT00005023678	3	0	0	77.609	0	31.897	0	0	Group II
Camelus.dromedarius|ENSCDRT00005023892	Camelus.dromedarius	Chordata	Mammalia	Artiodactyla	Camelidae	Camelus	ENSCDRT00005023892	4	0	0	0	81.553	0	0	0	Group IV
Camelus.dromedarius|ENSCDRT00005030605	Camelus.dromedarius	Chordata	Mammalia	Artiodactyla	Camelidae	Camelus	ENSCDRT00005030605	3	0	69.138	0	0	0	0	0	Group III
Camelus.ferus|XM_006188542.3	Camelus.ferus	Chordata	Mammalia	Artiodactyla	Camelidae	Camelus	XM_006188542.3	2	0	0	35.149	0	71.483	0	35.233	Group I
Camelus.ferus|XM_014551166.2	Camelus.ferus	Chordata	Mammalia	Artiodactyla	Camelidae	Camelus	XM_014551166.2	3	0	68.966	0	0	0	0	0	Group III
Camelus.ferus|XM_032474335.1	Camelus.ferus	Chordata	Mammalia	Artiodactyla	Camelidae	Camelus	XM_032474335.1	1	81.115	0	0	0	0	0	0	Group V
Camelus.ferus|XM_032485008.1	Camelus.ferus	Chordata	Mammalia	Artiodactyla	Camelidae	Camelus	XM_032485008.1	3	0	0	76.923	0	32.328	0	0	Group II
Camelus.ferus|XM_032487951.1	Camelus.ferus	Chordata	Mammalia	Artiodactyla	Camelidae	Camelus	XM_032487951.1	4	0	0	0	75.988	0	0	0	Group IV
Canis.lupus.dingo|ENSCAFT00020002231	Canis.lupus.dingo	Chordata	Mammalia	Carnivora	Canidae	Canis	ENSCAFT00020002231	3	0	71.552	0	0	0	0	0	Group III
Canis.lupus.dingo|ENSCAFT00020011468	Canis.lupus.dingo	Chordata	Mammalia	Carnivora	Canidae	Canis	ENSCAFT00020011468	4	0	0	0	84.099	0	0	0	Group IV
Canis.lupus.dingo|ENSCAFT00020033579	Canis.lupus.dingo	Chordata	Mammalia	Carnivora	Canidae	Canis	ENSCAFT00020033579	3	0	0	73.092	0	31.6	0	0	Group II
Canis.lupus.dingo|ENSCAFT00020038099	Canis.lupus.dingo	Chordata	Mammalia	Carnivora	Canidae	Canis	ENSCAFT00020038099	1	79.503	0	0	0	0	0	0	Group V
Canis.lupus.familiaris|ENSCAFT00845005620	Canis.lupus.familiaris	Chordata	Mammalia	Carnivora	Canidae	Canis	ENSCAFT00845005620	3	0	71.552	0	0	0	0	0	Group III
Canis.lupus.familiaris|ENSCAFT00845011418	Canis.lupus.familiaris	Chordata	Mammalia	Carnivora	Canidae	Canis	ENSCAFT00845011418	3	0	0	73.535	0	31.897	0	0	Group II
Canis.lupus.familiaris|ENSCAFT00845040409	Canis.lupus.familiaris	Chordata	Mammalia	Carnivora	Canidae	Canis	ENSCAFT00845040409	4	0	0	0	83.495	0	0	0	Group IV
Canis.lupus.familiaris|ENSCAFT00845046962	Canis.lupus.familiaris	Chordata	Mammalia	Carnivora	Canidae	Canis	ENSCAFT00845046962	1	79.193	0	0	0	0	0	0	Group V
Capra.hircus|ENSCHIT00000018020	Capra.hircus	Chordata	Mammalia	Artiodactyla	Bovidae	Capra	ENSCHIT00000018020	3	0	66.552	0	0	0	0	0	Group III
Capra.hircus|ENSCHIT00000023453	Capra.hircus	Chordata	Mammalia	Artiodactyla	Bovidae	Capra	ENSCHIT00000023453	3	0	0	73.214	0	32.328	0	0	Group II
Capra.hircus|ENSCHIT00000027544	Capra.hircus	Chordata	Mammalia	Artiodactyla	Bovidae	Capra	ENSCHIT00000027544	4	0	0	0	78.361	0	0	0	Group IV
Capra.hircus|ENSCHIT00000029463	Capra.hircus	Chordata	Mammalia	Artiodactyla	Bovidae	Capra	ENSCHIT00000029463	1	79.18	0	0	0	0	0	0	Group V
Cariama.cristata|XM_009698555.1	Cariama.cristata	Chordata	Aves	Cariamiformes	Cariamidae	Cariama	XM_009698555.1	3	0	0	39.421	0	0	0	0	Group II
Cariama.cristata|XM_009699633.1	Cariama.cristata	Chordata	Aves	Cariamiformes	Cariamidae	Cariama	XM_009699633.1	3	0	33.824	0	0	0	0	0	Group III
Cariama.cristata|XM_009701036.1	Cariama.cristata	Chordata	Aves	Cariamiformes	Cariamidae	Cariama	XM_009701036.1	1	39.677	0	0	0	0	0	0	Group V
Cariama.cristata|XM_009708141.1	Cariama.cristata	Chordata	Aves	Cariamiformes	Cariamidae	Cariama	XM_009708141.1	2	0	0	34.826	0	45.679	0	31.606	Group I
Cariama.cristata|XM_009708951.1	Cariama.cristata	Chordata	Aves	Cariamiformes	Cariamidae	Cariama	XM_009708951.1	4	0	0	0	51	0	0	0	Group IV
Carlito.syrichta|ENSTSYT00000000177	Carlito.syrichta	Chordata	Mammalia	Primates	Tarsiidae	Carlito	ENSTSYT00000000177	1	84.74	0	0	0	0	0	0	Group V
Carlito.syrichta|ENSTSYT00000000623	Carlito.syrichta	Chordata	Mammalia	Primates	Tarsiidae	Carlito	ENSTSYT00000000623	4	0	0	0	79.677	0	0	0	Group IV
Carlito.syrichta|ENSTSYT00000003701	Carlito.syrichta	Chordata	Mammalia	Primates	Tarsiidae	Carlito	ENSTSYT00000003701	2	0	25.359	34.975	0	73.004	35.714	32.212	Group I
Carlito.syrichta|ENSTSYT00000011814	Carlito.syrichta	Chordata	Mammalia	Primates	Tarsiidae	Carlito	ENSTSYT00000011814	3	0	76.773	0	0	0	0	0	Group III
Carlito.syrichta|ENSTSYT00000012743	Carlito.syrichta	Chordata	Mammalia	Primates	Tarsiidae	Carlito	ENSTSYT00000012743	3	0	0	81.614	0	31.897	0	0	Group II
Castor.canadensis|ENSCCNT00000004354	Castor.canadensis	Chordata	Mammalia	Rodentia	Castoridae	Castor	ENSCCNT00000004354	1	82.972	0	0	26.335	0	0	0	Group V
Castor.canadensis|ENSCCNT00000010631	Castor.canadensis	Chordata	Mammalia	Rodentia	Castoridae	Castor	ENSCCNT00000010631	3	0	70.811	0	0	0	0	0	Group III
Castor.canadensis|ENSCCNT00000013371	Castor.canadensis	Chordata	Mammalia	Rodentia	Castoridae	Castor	ENSCCNT00000013371	2	0	27.485	37.387	0	66.92	0	0	Group I
Castor.canadensis|ENSCCNT00000013384	Castor.canadensis	Chordata	Mammalia	Rodentia	Castoridae	Castor	ENSCCNT00000013384	3	0	22.727	70.833	0	0	0	0	Group II
Castor.canadensis|ENSCCNT00000014516	Castor.canadensis	Chordata	Mammalia	Rodentia	Castoridae	Castor	ENSCCNT00000014516	4	0	0	0	83.279	0	0	0	Group IV
Catagonus.wagneri|ENSCWAT00000003141	Catagonus.wagneri	Chordata	Mammalia	Artiodactyla	Tayassuidae	Catagonus	ENSCWAT00000003141	3	0	0	74.234	0	31.897	0	0	Group II
Catagonus.wagneri|ENSCWAT00000003724	Catagonus.wagneri	Chordata	Mammalia	Artiodactyla	Tayassuidae	Catagonus	ENSCWAT00000003724	1	78.931	0	0	0	0	0	0	Group V
Catagonus.wagneri|ENSCWAT00000007720	Catagonus.wagneri	Chordata	Mammalia	Artiodactyla	Tayassuidae	Catagonus	ENSCWAT00000007720	3	0	67.539	0	0	0	0	0	Group III
Catagonus.wagneri|ENSCWAT00000015710	Catagonus.wagneri	Chordata	Mammalia	Artiodactyla	Tayassuidae	Catagonus	ENSCWAT00000015710	4	0	0	0	84.918	0	0	0	Group IV
Cathartes.aura|mrna.N323_01507	Cathartes.aura	Chordata	Aves	Accipitriformes	Cathartidae	Cathartes	mrna.N323_01507	3	0	0	42.144	0	0	0	29.893	Group II
Cathartes.aura|mrna.N323_07425	Cathartes.aura	Chordata	Aves	Accipitriformes	Cathartidae	Cathartes	mrna.N323_07425	4	0	0	0	52.297	0	0	0	Group IV
Cathartes.aura|mrna.N323_10381	Cathartes.aura	Chordata	Aves	Accipitriformes	Cathartidae	Cathartes	mrna.N323_10381	3	0	30.201	0	0	0	0	0	Group III
Catharus.ustulatus|ENSCUST00005006622	Catharus.ustulatus	Chordata	Aves	Passeriformes	Turdidae	Catharus	ENSCUST00005006622	1	39.474	0	0	25.191	0	0	0	Group V
Catharus.ustulatus|ENSCUST00005013962	Catharus.ustulatus	Chordata	Aves	Passeriformes	Turdidae	Catharus	ENSCUST00005013962	3	0	30.73	0	0	0	0	0	Group III
Catharus.ustulatus|ENSCUST00005023604	Catharus.ustulatus	Chordata	Aves	Passeriformes	Turdidae	Catharus	ENSCUST00005023604	2	0	0	0	51.852	0	0	0	Group IV
Catharus.ustulatus|ENSCUST00005029065	Catharus.ustulatus	Chordata	Aves	Passeriformes	Turdidae	Catharus	ENSCUST00005029065	3	0	0	49.064	0	30.901	0	0	Group II
Cavia.aperea|ENSCAPT00000004217	Cavia.aperea	Chordata	Mammalia	Rodentia	Caviidae	Cavia	ENSCAPT00000004217	3	0	0	71.128	0	31.034	0	0	Group II
Cavia.aperea|ENSCAPT00000014223	Cavia.aperea	Chordata	Mammalia	Rodentia	Caviidae	Cavia	ENSCAPT00000014223	4	0	0	0	72.464	0	0	0	Group IV
Cavia.aperea|ENSCAPT00000019272	Cavia.aperea	Chordata	Mammalia	Rodentia	Caviidae	Cavia	ENSCAPT00000019272	1	74.9	0	0	0	0	0	0	Group V
Cavia.porcellus|ENSCPOT00000005049	Cavia.porcellus	Chordata	Mammalia	Rodentia	Caviidae	Cavia	ENSCPOT00000005049	4	0	0	0	81.579	0	0	0	Group IV
Cavia.porcellus|ENSCPOT00000025178	Cavia.porcellus	Chordata	Mammalia	Rodentia	Caviidae	Cavia	ENSCPOT00000025178	1	76.78	0	0	0	0	0	0	Group V
Cavia.porcellus|ENSCPOT00000036099	Cavia.porcellus	Chordata	Mammalia	Rodentia	Caviidae	Cavia	ENSCPOT00000036099	3	0	63.158	0	0	0	0	0	Group III
Cavia.porcellus|ENSCPOT00000041322	Cavia.porcellus	Chordata	Mammalia	Rodentia	Caviidae	Cavia	ENSCPOT00000041322	3	0	0	73.111	0	0	0	0	Group II
Cebus.imitator|ENSCCAT00000033381	Cebus.imitator	Chordata	Mammalia	Primates	Cebidae	Cebus	ENSCCAT00000033381	4	0	0	0	92.605	0	0	0	Group IV
Cebus.imitator|ENSCCAT00000038960	Cebus.imitator	Chordata	Mammalia	Primates	Cebidae	Cebus	ENSCCAT00000038960	3	0	84.749	0	0	0	0	0	Group III
Cebus.imitator|ENSCCAT00000039796	Cebus.imitator	Chordata	Mammalia	Primates	Cebidae	Cebus	ENSCCAT00000039796	3	0	0	91.667	0	31.034	0	0	Group II
Cebus.imitator|ENSCCAT00000042264	Cebus.imitator	Chordata	Mammalia	Primates	Cebidae	Cebus	ENSCCAT00000042264	1	90.769	0	0	25	0	0	0	Group V
Ceratotherium.simum.simum|XM_004419941.2	Ceratotherium.simum.simum	Chordata	Mammalia	Perissodactyla	Rhinocerotidae	Ceratotherium	XM_004419941.2	4	0	0	0	84.642	0	0	0	Group IV
Ceratotherium.simum.simum|XM_004427270.2	Ceratotherium.simum.simum	Chordata	Mammalia	Perissodactyla	Rhinocerotidae	Ceratotherium	XM_004427270.2	3	0	77.241	0	0	0	0	0	Group III
Ceratotherium.simum.simum|XM_004429567.2	Ceratotherium.simum.simum	Chordata	Mammalia	Perissodactyla	Rhinocerotidae	Ceratotherium	XM_004429567.2	1	79.193	0	0	24.818	0	0	0	Group V
Ceratotherium.simum.simum|XM_014781060.1	Ceratotherium.simum.simum	Chordata	Mammalia	Perissodactyla	Rhinocerotidae	Ceratotherium	XM_014781060.1	3	0	0	72.908	0	0	0	0	Group II
Ceratotherium.simum.simum|XM_014781061.1	Ceratotherium.simum.simum	Chordata	Mammalia	Perissodactyla	Rhinocerotidae	Ceratotherium	XM_014781061.1	2	0	0	35.071	0	69.388	0	33.166	Group I
Cercocebus.atys|ENSCATT00000039660	Cercocebus.atys	Chordata	Mammalia	Primates	Cercopithecidae	Cercocebus	ENSCATT00000039660	1	95.385	0	0	26.374	0	0	0	Group V
Cercocebus.atys|ENSCATT00000040515	Cercocebus.atys	Chordata	Mammalia	Primates	Cercopithecidae	Cercocebus	ENSCATT00000040515	4	0	0	0	98.071	0	0	0	Group IV
Cercocebus.atys|ENSCATT00000052605	Cercocebus.atys	Chordata	Mammalia	Primates	Cercopithecidae	Cercocebus	ENSCATT00000052605	3	0	0	96.564	0	31.897	0	0	Group II
Cercocebus.atys|ENSCATT00000068157	Cercocebus.atys	Chordata	Mammalia	Primates	Cercopithecidae	Cercocebus	ENSCATT00000068157	3	0	93.217	0	0	0	0	0	Group III
Cervus.canadensis|XM_043448853.1	Cervus.canadensis	Chordata	Mammalia	Artiodactyla	Cervidae	Cervus	XM_043448853.1	1	79.245	0	0	0	0	0	0	Group V
Cervus.canadensis|XM_043457116.1	Cervus.canadensis	Chordata	Mammalia	Artiodactyla	Cervidae	Cervus	XM_043457116.1	3	0	0	74.717	0	32.051	0	0	Group II
Cervus.canadensis|XM_043474333.1	Cervus.canadensis	Chordata	Mammalia	Artiodactyla	Cervidae	Cervus	XM_043474333.1	4	0	0	0	75.719	0	0	0	Group IV
Cervus.canadensis|XM_043482131.1	Cervus.canadensis	Chordata	Mammalia	Artiodactyla	Cervidae	Cervus	XM_043482131.1	3	0	67.753	0	0	0	0	0	Group III
Cervus.elaphus|XM_043875303.1	Cervus.elaphus	Chordata	Mammalia	Artiodactyla	Cervidae	Cervus	XM_043875303.1	4	0	0	0	75.399	0	0	0	Group IV
Cervus.elaphus|XM_043888628.1	Cervus.elaphus	Chordata	Mammalia	Artiodactyla	Cervidae	Cervus	XM_043888628.1	3	0	0	74.717	0	32.051	0	0	Group II
Cervus.elaphus|XM_043892858.1	Cervus.elaphus	Chordata	Mammalia	Artiodactyla	Cervidae	Cervus	XM_043892858.1	1	79.245	0	0	0	0	0	0	Group V
Cervus.elaphus|XM_043900261.1	Cervus.elaphus	Chordata	Mammalia	Artiodactyla	Cervidae	Cervus	XM_043900261.1	3	0	67.581	0	0	0	0	0	Group III
Cervus.hanglu.yarkandensis|ENSCHYT00000006872	Cervus.hanglu.yarkandensis	Chordata	Mammalia	Artiodactyla	Cervidae	Cervus	ENSCHYT00000006872	3	0	67.925	0	0	0	0	0	Group III
Cervus.hanglu.yarkandensis|ENSCHYT00000035002	Cervus.hanglu.yarkandensis	Chordata	Mammalia	Artiodactyla	Cervidae	Cervus	ENSCHYT00000035002	4	0	0	0	77.377	0	0	0	Group IV
Cervus.hanglu.yarkandensis|ENSCHYT00000037369	Cervus.hanglu.yarkandensis	Chordata	Mammalia	Artiodactyla	Cervidae	Cervus	ENSCHYT00000037369	1	78.947	0	0	0	0	0	0	Group V
Cervus.hanglu.yarkandensis|ENSCHYT00000044594	Cervus.hanglu.yarkandensis	Chordata	Mammalia	Artiodactyla	Cervidae	Cervus	ENSCHYT00000044594	3	0	0	74.858	0	32.051	0	0	Group II
Chaetura.pelagica|XM_009995495.1	Chaetura.pelagica	Chordata	Aves	Apodiformes	Apodidae	Chaetura	XM_009995495.1	4	0	0	0	50.166	0	0	0	Group IV
Chaetura.pelagica|XM_009997045.1	Chaetura.pelagica	Chordata	Aves	Apodiformes	Apodidae	Chaetura	XM_009997045.1	3	0	0	39.75	0	0	0	0	Group II
Chaetura.pelagica|XM_010001759.1	Chaetura.pelagica	Chordata	Aves	Apodiformes	Apodidae	Chaetura	XM_010001759.1	2	0	0	33.663	0	46.862	0	30.052	Group I
Chaetura.pelagica|XM_010004687.1	Chaetura.pelagica	Chordata	Aves	Apodiformes	Apodidae	Chaetura	XM_010004687.1	1	40.461	0	0	24.723	0	0	0	Group V
Chaetura.pelagica|XM_010008894.1	Chaetura.pelagica	Chordata	Aves	Apodiformes	Apodidae	Chaetura	XM_010008894.1	3	0	29.843	0	0	0	0	0	Group III
Charadrius.vociferus|XM_009881914.1	Charadrius.vociferus	Chordata	Aves	Charadriiformes	Charadriidae	Charadrius	XM_009881914.1	4	0	0	0	51.505	0	0	0	Group IV
Charadrius.vociferus|XM_009882291.1	Charadrius.vociferus	Chordata	Aves	Charadriiformes	Charadriidae	Charadrius	XM_009882291.1	3	0	0	38.624	0	0	0	0	Group II
Charadrius.vociferus|XM_009894738.1	Charadrius.vociferus	Chordata	Aves	Charadriiformes	Charadriidae	Charadrius	XM_009894738.1	3	0	29.382	0	0	0	0	0	Group III
Charadrius.vociferus|XM_009894919.1	Charadrius.vociferus	Chordata	Aves	Charadriiformes	Charadriidae	Charadrius	XM_009894919.1	2	0	0	0	27.6	0	0	0	Group V
Charadrius.vociferus|XM_009894920.1	Charadrius.vociferus	Chordata	Aves	Charadriiformes	Charadriidae	Charadrius	XM_009894920.1	1	42.857	0	0	0	0	0	0	Group V
Chelonia.mydas|XM_027818203.3	Chelonia.mydas	Chordata	Reptilia	Testudines	Cheloniidae	Chelonia	XM_027818203.3	4	0	0	0	55.34	0	0	0	Group IV
Chelonia.mydas|XM_027824816.3	Chelonia.mydas	Chordata	Reptilia	Testudines	Cheloniidae	Chelonia	XM_027824816.3	3	0	32.113	0	0	0	0	0	Group III
Chelonia.mydas|XM_027826045.3	Chelonia.mydas	Chordata	Reptilia	Testudines	Cheloniidae	Chelonia	XM_027826045.3	2	26.899	0	0	0	0	0	0	Group V
Chelonia.mydas|XM_037894859.2	Chelonia.mydas	Chordata	Reptilia	Testudines	Cheloniidae	Chelonia	XM_037894859.2	3	0	26.596	40.174	0	0	0	0	Group II
Chelonia.mydas|XM_037904811.2	Chelonia.mydas	Chordata	Reptilia	Testudines	Cheloniidae	Chelonia	XM_037904811.2	2	31.183	0	0	0	0	0	0	Group V
Chelonia.mydas|XM_037904971.2	Chelonia.mydas	Chordata	Reptilia	Testudines	Cheloniidae	Chelonia	XM_037904971.2	1	45.902	0	0	0	0	0	0	Group V
Chelonia.mydas|XM_043541909.1	Chelonia.mydas	Chordata	Reptilia	Testudines	Cheloniidae	Chelonia	XM_043541909.1	2	0	0	34.348	0	45.703	31.818	0	Group I
Chelonoidis.abingdonii|ENSCABT00000003957	Chelonoidis.abingdonii	Chordata	Reptilia	Testudines	Testudinidae	Chelonoidis	ENSCABT00000003957	4	0	0	0	57.295	0	0	0	Group IV
Chelonoidis.abingdonii|ENSCABT00000006128	Chelonoidis.abingdonii	Chordata	Reptilia	Testudines	Testudinidae	Chelonoidis	ENSCABT00000006128	3	0	30.095	0	0	0	0	0	Group III
Chelonoidis.abingdonii|ENSCABT00000015623	Chelonoidis.abingdonii	Chordata	Reptilia	Testudines	Testudinidae	Chelonoidis	ENSCABT00000015623	3	0	27.711	41.031	0	0	0	0	Group II
Chelonoidis.abingdonii|ENSCABT00000022967	Chelonoidis.abingdonii	Chordata	Reptilia	Testudines	Testudinidae	Chelonoidis	ENSCABT00000022967	2	31.915	0	0	0	0	0	0	Group V
Chelonoidis.abingdonii|ENSCABT00000022969	Chelonoidis.abingdonii	Chordata	Reptilia	Testudines	Testudinidae	Chelonoidis	ENSCABT00000022969	2	29.592	0	0	0	0	0	0	Group V
Chelonoidis.abingdonii|ENSCABT00000028189	Chelonoidis.abingdonii	Chordata	Reptilia	Testudines	Testudinidae	Chelonoidis	ENSCABT00000028189	1	43.878	0	0	0	0	0	0	Group V
Chelydra.serpentina|ENSCSRT00000000162	Chelydra.serpentina	Chordata	Reptilia	Testudines	Chelydridae	Chelydra	ENSCSRT00000000162	3	0	0	43.542	0	0	0	0	Group II
Chelydra.serpentina|ENSCSRT00000003553	Chelydra.serpentina	Chordata	Reptilia	Testudines	Chelydridae	Chelydra	ENSCSRT00000003553	4	0	0	0	58.14	0	0	0	Group IV
Chelydra.serpentina|ENSCSRT00000006027	Chelydra.serpentina	Chordata	Reptilia	Testudines	Chelydridae	Chelydra	ENSCSRT00000006027	3	0	30.12	0	0	0	0	0	Group III
Chelydra.serpentina|ENSCSRT00000016186	Chelydra.serpentina	Chordata	Reptilia	Testudines	Chelydridae	Chelydra	ENSCSRT00000016186	2	31.561	0	0	0	0	0	0	Group V
Chelydra.serpentina|ENSCSRT00000016225	Chelydra.serpentina	Chordata	Reptilia	Testudines	Chelydridae	Chelydra	ENSCSRT00000016225	2	30.408	0	0	0	0	0	0	Group V
Chelydra.serpentina|ENSCSRT00000016289	Chelydra.serpentina	Chordata	Reptilia	Testudines	Chelydridae	Chelydra	ENSCSRT00000016289	1	43.607	0	0	0	0	0	0	Group V
Chelydra.serpentina|ENSCSRT00000020770	Chelydra.serpentina	Chordata	Reptilia	Testudines	Chelydridae	Chelydra	ENSCSRT00000020770	3	0	0	43.542	0	0	0	0	Group II
Chelydra.serpentina|ENSCSRT00000029900	Chelydra.serpentina	Chordata	Reptilia	Testudines	Chelydridae	Chelydra	ENSCSRT00000029900	2	31.561	0	0	0	0	0	0	Group V
Chelydra.serpentina|ENSCSRT00000029904	Chelydra.serpentina	Chordata	Reptilia	Testudines	Chelydridae	Chelydra	ENSCSRT00000029904	2	30.408	0	0	0	0	0	0	Group V
Chelydra.serpentina|ENSCSRT00000029907	Chelydra.serpentina	Chordata	Reptilia	Testudines	Chelydridae	Chelydra	ENSCSRT00000029907	1	43.607	0	0	0	0	0	0	Group V
Chinchilla.lanigera|ENSCLAT00000004809	Chinchilla.lanigera	Chordata	Mammalia	Rodentia	Chinchillidae	Chinchilla	ENSCLAT00000004809	4	0	0	0	80.066	0	0	0	Group IV
Chinchilla.lanigera|ENSCLAT00000007823	Chinchilla.lanigera	Chordata	Mammalia	Rodentia	Chinchillidae	Chinchilla	ENSCLAT00000007823	1	78.641	0	0	0	0	0	0	Group V
Chinchilla.lanigera|ENSCLAT00000012183	Chinchilla.lanigera	Chordata	Mammalia	Rodentia	Chinchillidae	Chinchilla	ENSCLAT00000012183	3	0	0	74.383	0	31.466	0	0	Group II
Chinchilla.lanigera|ENSCLAT00000017156	Chinchilla.lanigera	Chordata	Mammalia	Rodentia	Chinchillidae	Chinchilla	ENSCLAT00000017156	3	0	67.747	0	0	0	0	0	Group III
Chionomys.nivalis|XM_057762815.1	Chionomys.nivalis	Chordata	Mammalia	Rodentia	Cricetidae	Chionomys	XM_057762815.1	3	0	0	63.889	0	0	0	0	Group II
Chionomys.nivalis|XM_057764486.1	Chionomys.nivalis	Chordata	Mammalia	Rodentia	Cricetidae	Chionomys	XM_057764486.1	1	71.521	0	0	0	0	0	0	Group V
Chionomys.nivalis|XM_057768454.1	Chionomys.nivalis	Chordata	Mammalia	Rodentia	Cricetidae	Chionomys	XM_057768454.1	4	0	0	0	72.449	0	0	0	Group IV
Chionomys.nivalis|XM_057768996.1	Chionomys.nivalis	Chordata	Mammalia	Rodentia	Cricetidae	Chionomys	XM_057768996.1	3	0	55.724	0	0	0	0	0	Group III
Chlamydotis.macqueenii|XM_010118914.1	Chlamydotis.macqueenii	Chordata	Aves	Gruiformes	Otididae	Chlamydotis	XM_010118914.1	1	40.461	0	0	0	0	0	0	Group V
Chlamydotis.macqueenii|XM_010120264.1	Chlamydotis.macqueenii	Chordata	Aves	Gruiformes	Otididae	Chlamydotis	XM_010120264.1	2	0	30.712	0	0	0	0	0	Group III
Chlamydotis.macqueenii|XM_010124155.1	Chlamydotis.macqueenii	Chordata	Aves	Gruiformes	Otididae	Chlamydotis	XM_010124155.1	2	0	0	0	28.175	0	0	0	Group V
Chlamydotis.macqueenii|XM_010128810.1	Chlamydotis.macqueenii	Chordata	Aves	Gruiformes	Otididae	Chlamydotis	XM_010128810.1	3	0	0	39.753	0	0	0	0	Group II
Chlamydotis.macqueenii|XM_010130047.1	Chlamydotis.macqueenii	Chordata	Aves	Gruiformes	Otididae	Chlamydotis	XM_010130047.1	4	0	0	0	47.826	0	0	0	Group IV
Chlamydotis.macqueenii|XM_010130183.1	Chlamydotis.macqueenii	Chordata	Aves	Gruiformes	Otididae	Chlamydotis	XM_010130183.1	2	0	25.591	0	0	0	0	0	Group I
Chlorocebus.sabaeus|ENSCSAT00000000639	Chlorocebus.sabaeus	Chordata	Mammalia	Primates	Cercopithecidae	Chlorocebus	ENSCSAT00000000639	3	0	93.253	0	0	0	0	0	Group III
Chlorocebus.sabaeus|ENSCSAT00000007822	Chlorocebus.sabaeus	Chordata	Mammalia	Primates	Cercopithecidae	Chlorocebus	ENSCSAT00000007822	1	94.462	0	0	26.374	0	0	0	Group V
Chlorocebus.sabaeus|ENSCSAT00000009008	Chlorocebus.sabaeus	Chordata	Mammalia	Primates	Cercopithecidae	Chlorocebus	ENSCSAT00000009008	4	0	0	0	98.392	0	0	0	Group IV
Chlorocebus.sabaeus|ENSCSAT00000015019	Chlorocebus.sabaeus	Chordata	Mammalia	Primates	Cercopithecidae	Chlorocebus	ENSCSAT00000015019	3	0	0	89.661	0	0	0	0	Group II
Choloepus.didactylus|XM_037827988.1	Choloepus.didactylus	Chordata	Mammalia	Pilosa	Megalonychidae	Choloepus	XM_037827988.1	4	0	0	0	81.639	0	0	0	Group IV
Choloepus.didactylus|XM_037832443.1	Choloepus.didactylus	Chordata	Mammalia	Pilosa	Megalonychidae	Choloepus	XM_037832443.1	1	83.591	0	0	0	0	0	0	Group V
Choloepus.didactylus|XM_037841609.1	Choloepus.didactylus	Chordata	Mammalia	Pilosa	Megalonychidae	Choloepus	XM_037841609.1	3	0	74.778	0	0	0	0	0	Group III
Choloepus.didactylus|XM_037843804.1	Choloepus.didactylus	Chordata	Mammalia	Pilosa	Megalonychidae	Choloepus	XM_037843804.1	3	0	0	72.18	0	31.466	0	0	Group II
Choloepus.hoffmanni|ENSCHOT00000000542	Choloepus.hoffmanni	Chordata	Mammalia	Pilosa	Megalonychidae	Choloepus	ENSCHOT00000000542	4	0	0	0	75.373	0	0	0	Group IV
Choloepus.hoffmanni|ENSCHOT00000005947	Choloepus.hoffmanni	Chordata	Mammalia	Pilosa	Megalonychidae	Choloepus	ENSCHOT00000005947	3	0	0	62.353	0	0	0	0	Group II
Chrysemys.picta.bellii|ENSCPBT00000008747	Chrysemys.picta.bellii	Chordata	Reptilia	Testudines	Emydidae	Chrysemys	ENSCPBT00000008747	2	29.153	0	0	0	0	0	0	Group V
Chrysemys.picta.bellii|ENSCPBT00000008758	Chrysemys.picta.bellii	Chordata	Reptilia	Testudines	Emydidae	Chrysemys	ENSCPBT00000008758	2	31.071	0	0	0	0	0	0	Group V
Chrysemys.picta.bellii|ENSCPBT00000008768	Chrysemys.picta.bellii	Chordata	Reptilia	Testudines	Emydidae	Chrysemys	ENSCPBT00000008768	1	44.805	0	0	25.795	0	0	0	Group V
Chrysemys.picta.bellii|ENSCPBT00000029029	Chrysemys.picta.bellii	Chordata	Reptilia	Testudines	Emydidae	Chrysemys	ENSCPBT00000029029	2	0	0	35.437	0	47.325	30.909	0	Group I
Chrysemys.picta.bellii|ENSCPBT00000029034	Chrysemys.picta.bellii	Chordata	Reptilia	Testudines	Emydidae	Chrysemys	ENSCPBT00000029034	3	0	0	43.798	0	0	0	0	Group II
Chrysemys.picta.bellii|ENSCPBT00000034831	Chrysemys.picta.bellii	Chordata	Reptilia	Testudines	Emydidae	Chrysemys	ENSCPBT00000034831	3	0	31.448	0	0	0	0	0	Group III
Chrysemys.picta.bellii|ENSCPBT00000044970	Chrysemys.picta.bellii	Chordata	Reptilia	Testudines	Emydidae	Chrysemys	ENSCPBT00000044970	4	0	0	0	54.196	0	0	0	Group IV
Chrysochloris.asiatica|XM_006833867.1	Chrysochloris.asiatica	Chordata	Mammalia	Afrosoricida	Chrysochloridae	Chrysochloris	XM_006833867.1	3	0	70	0	0	0	0	0	Group III
Chrysochloris.asiatica|XM_006834713.1	Chrysochloris.asiatica	Chordata	Mammalia	Afrosoricida	Chrysochloridae	Chrysochloris	XM_006834713.1	3	0	0	69.583	0	32.877	0	0	Group II
Chrysochloris.asiatica|XM_006846645.1	Chrysochloris.asiatica	Chordata	Mammalia	Afrosoricida	Chrysochloridae	Chrysochloris	XM_006846645.1	4	0	0	0	76.534	0	0	0	Group IV
Chrysochloris.asiatica|XM_006862600.1	Chrysochloris.asiatica	Chordata	Mammalia	Afrosoricida	Chrysochloridae	Chrysochloris	XM_006862600.1	1	71.651	0	0	24.632	0	0	0	Group V
Chrysolophus.pictus|ENSCPIT00010001084	Chrysolophus.pictus	Chordata	Aves	Galliformes	Phasianidae	Chrysolophus	ENSCPIT00010001084	1	43.448	0	0	0	0	0	0	Group V
Chrysolophus.pictus|ENSCPIT00010001091	Chrysolophus.pictus	Chordata	Aves	Galliformes	Phasianidae	Chrysolophus	ENSCPIT00010001091	2	0	0	0	26.642	0	0	0	Group V
Chrysolophus.pictus|ENSCPIT00010012529	Chrysolophus.pictus	Chordata	Aves	Galliformes	Phasianidae	Chrysolophus	ENSCPIT00010012529	4	0	0	0	49.624	0	0	0	Group IV
Chrysolophus.pictus|ENSCPIT00010015928	Chrysolophus.pictus	Chordata	Aves	Galliformes	Phasianidae	Chrysolophus	ENSCPIT00010015928	3	0	30.565	0	0	0	0	0	Group III
Chrysolophus.pictus|ENSCPIT00010020435	Chrysolophus.pictus	Chordata	Aves	Galliformes	Phasianidae	Chrysolophus	ENSCPIT00010020435	3	0	0	38.657	0	0	0	0	Group II
Clupea.harengus|ENSCHAT00000017112	Clupea.harengus	Chordata	Actinopteri	Clupeiformes	Clupeidae	Clupea	ENSCHAT00000017112	2	29.845	0	0	0	0	0	0	Group V
Clupea.harengus|ENSCHAT00000037662	Clupea.harengus	Chordata	Actinopteri	Clupeiformes	Clupeidae	Clupea	ENSCHAT00000037662	2	0	0	0	30.4	0	0	0	Group IV
Colius.striatus|XM_010195826.1	Colius.striatus	Chordata	Aves	Coliiformes	Coliidae	Colius	XM_010195826.1	4	0	0	0	51.171	0	0	0	Group IV
Colius.striatus|XM_010197401.1	Colius.striatus	Chordata	Aves	Coliiformes	Coliidae	Colius	XM_010197401.1	2	0	31.148	0	0	0	0	0	Group III
Colius.striatus|XM_010201550.1	Colius.striatus	Chordata	Aves	Coliiformes	Coliidae	Colius	XM_010201550.1	2	31.19	0	0	0	0	0	0	Group V
Colius.striatus|XM_010203136.1	Colius.striatus	Chordata	Aves	Coliiformes	Coliidae	Colius	XM_010203136.1	2	0	0	34.158	0	43.411	0	0	Group I
Colius.striatus|XM_010210880.1	Colius.striatus	Chordata	Aves	Coliiformes	Coliidae	Colius	XM_010210880.1	3	0	0	36.872	0	0	0	0	Group II
Colobus.angolensis.palliatus|ENSCANT00000043154	Colobus.angolensis.palliatus	Chordata	Mammalia	Primates	Cercopithecidae	Colobus	ENSCANT00000043154	4	0	0	0	97.749	0	0	0	Group IV
Colobus.angolensis.palliatus|ENSCANT00000045933	Colobus.angolensis.palliatus	Chordata	Mammalia	Primates	Cercopithecidae	Colobus	ENSCANT00000045933	3	0	92.907	0	0	0	0	0	Group III
Colobus.angolensis.palliatus|ENSCANT00000058433	Colobus.angolensis.palliatus	Chordata	Mammalia	Primates	Cercopithecidae	Colobus	ENSCANT00000058433	1	94.462	0	0	0	0	0	0	Group V
Colobus.angolensis.palliatus|ENSCANT00000060830	Colobus.angolensis.palliatus	Chordata	Mammalia	Primates	Cercopithecidae	Colobus	ENSCANT00000060830	3	0	0	95.985	0	31.466	0	0	Group II
Columba.livia|XM_005508451.2	Columba.livia	Chordata	Aves	Columbiformes	Columbidae	Columba	XM_005508451.2	4	0	26.724	0	48	0	0	0	Group IV
Columba.livia|XM_005511384.2	Columba.livia	Chordata	Aves	Columbiformes	Columbidae	Columba	XM_005511384.2	1	40.764	0	0	0	0	0	0	Group V
Columba.livia|XM_013370010.2	Columba.livia	Chordata	Aves	Columbiformes	Columbidae	Columba	XM_013370010.2	2	29	0	0	0	0	0	0	Group V
Columba.livia|XM_021285205.1	Columba.livia	Chordata	Aves	Columbiformes	Columbidae	Columba	XM_021285205.1	3	0	33.594	0	0	0	0	0	Group III
Columba.livia|XM_021297163.1	Columba.livia	Chordata	Aves	Columbiformes	Columbidae	Columba	XM_021297163.1	3	0	0	40.433	0	0	0	0	Group II
Condylura.cristata|XM_004673886.2	Condylura.cristata	Chordata	Mammalia	Eulipotyphla	Talpidae	Condylura	XM_004673886.2	3	0	0	72.673	0	0	0	0	Group II
Condylura.cristata|XM_004674124.2	Condylura.cristata	Chordata	Mammalia	Eulipotyphla	Talpidae	Condylura	XM_004674124.2	2	0	0	34.653	0	58.175	0	33.023	Group I
Condylura.cristata|XM_004675523.2	Condylura.cristata	Chordata	Mammalia	Eulipotyphla	Talpidae	Condylura	XM_004675523.2	1	69.35	0	0	0	0	0	0	Group V
Condylura.cristata|XM_004688831.2	Condylura.cristata	Chordata	Mammalia	Eulipotyphla	Talpidae	Condylura	XM_004688831.2	3	0	67.554	0	0	0	0	0	Group III
Condylura.cristata|XM_012724771.1	Condylura.cristata	Chordata	Mammalia	Eulipotyphla	Talpidae	Condylura	XM_012724771.1	4	0	0	0	81.126	0	0	0	Group IV
Corvus.brachyrhynchos|XM_008635968.2	Corvus.brachyrhynchos	Chordata	Aves	Passeriformes	Corvidae	Corvus	XM_008635968.2	3	0	0	38.214	0	0	0	0	Group II
Corvus.brachyrhynchos|XM_008637036.2	Corvus.brachyrhynchos	Chordata	Aves	Passeriformes	Corvidae	Corvus	XM_008637036.2	3	0	31.419	0	0	0	0	0	Group III
Corvus.brachyrhynchos|XM_008639052.2	Corvus.brachyrhynchos	Chordata	Aves	Passeriformes	Corvidae	Corvus	XM_008639052.2	4	0	0	0	48.161	0	0	0	Group IV
Corvus.brachyrhynchos|XM_017743345.1	Corvus.brachyrhynchos	Chordata	Aves	Passeriformes	Corvidae	Corvus	XM_017743345.1	1	40	0	0	0	0	0	0	Group V
Corvus.moneduloides|ENSCMUT00000005602	Corvus.moneduloides	Chordata	Aves	Passeriformes	Corvidae	Corvus	ENSCMUT00000005602	3	0	0	38.743	0	30.901	0	0	Group II
Corvus.moneduloides|ENSCMUT00000025509	Corvus.moneduloides	Chordata	Aves	Passeriformes	Corvidae	Corvus	ENSCMUT00000025509	3	0	31.134	0	0	0	0	0	Group III
Corvus.moneduloides|ENSCMUT00000030403	Corvus.moneduloides	Chordata	Aves	Passeriformes	Corvidae	Corvus	ENSCMUT00000030403	2	40.19	0	0	0	0	0	0	Group V
Corvus.moneduloides|ENSCMUT00000035379	Corvus.moneduloides	Chordata	Aves	Passeriformes	Corvidae	Corvus	ENSCMUT00000035379	4	0	0	0	51.163	0	0	0	Group IV
Cottoperca.gobio|ENSCGOT00000031132	Cottoperca.gobio	Chordata	Actinopteri	Perciformes	Bovichtidae	Cottoperca	ENSCGOT00000031132	2	31.761	0	0	0	0	0	0	Group V
Cottoperca.gobio|ENSCGOT00000037949	Cottoperca.gobio	Chordata	Actinopteri	Perciformes	Bovichtidae	Cottoperca	ENSCGOT00000037949	3	0	0	31.559	0	0	0	0	Group II
Cottoperca.gobio|ENSCGOT00000049683	Cottoperca.gobio	Chordata	Actinopteri	Perciformes	Bovichtidae	Cottoperca	ENSCGOT00000049683	2	0	0	0	39.073	0	0	0	Group IV
Coturnix.japonica|ENSCJPT00005009319	Coturnix.japonica	Chordata	Aves	Galliformes	Phasianidae	Coturnix	ENSCJPT00005009319	1	44.156	0	0	0	0	0	0	Group V
Coturnix.japonica|ENSCJPT00005015058	Coturnix.japonica	Chordata	Aves	Galliformes	Phasianidae	Coturnix	ENSCJPT00005015058	3	0	23.684	39.216	0	0	0	0	Group II
Coturnix.japonica|ENSCJPT00005019717	Coturnix.japonica	Chordata	Aves	Galliformes	Phasianidae	Coturnix	ENSCJPT00005019717	3	0	29.642	0	0	0	0	0	Group III
Coturnix.japonica|ENSCJPT00005027506	Coturnix.japonica	Chordata	Aves	Galliformes	Phasianidae	Coturnix	ENSCJPT00005027506	4	0	0	0	51.155	0	0	0	Group IV
Cricetulus.griseus|ENSCGRT00001008968	Cricetulus.griseus	Chordata	Mammalia	Rodentia	Cricetidae	Cricetulus	ENSCGRT00001008968	3	0	57.829	0	0	0	0	0	Group III
Cricetulus.griseus|ENSCGRT00001017032	Cricetulus.griseus	Chordata	Mammalia	Rodentia	Cricetidae	Cricetulus	ENSCGRT00001017032	4	0	0	0	75	0	0	0	Group IV
Cricetulus.griseus|ENSCGRT00001025383	Cricetulus.griseus	Chordata	Mammalia	Rodentia	Cricetidae	Cricetulus	ENSCGRT00001025383	3	0	24.138	64.324	0	30.769	0	0	Group II
Cricetulus.griseus|ENSCGRT00001029054	Cricetulus.griseus	Chordata	Mammalia	Rodentia	Cricetidae	Cricetulus	ENSCGRT00001029054	1	71.704	0	0	0	0	0	0	Group V
Crocodylus.porosus|ENSCPRT00005000547	Crocodylus.porosus	Chordata	Reptilia	Crocodylia	Crocodylidae	Crocodylus	ENSCPRT00005000547	3	0	29.444	0	0	0	0	0	Group III
Crocodylus.porosus|ENSCPRT00005002561	Crocodylus.porosus	Chordata	Reptilia	Crocodylia	Crocodylidae	Crocodylus	ENSCPRT00005002561	3	0	0	41.547	0	0	0	0	Group II
Crocodylus.porosus|ENSCPRT00005024357	Crocodylus.porosus	Chordata	Reptilia	Crocodylia	Crocodylidae	Crocodylus	ENSCPRT00005024357	2	42.308	0	0	0	0	0	0	Group V
Crocodylus.porosus|ENSCPRT00005024416	Crocodylus.porosus	Chordata	Reptilia	Crocodylia	Crocodylidae	Crocodylus	ENSCPRT00005024416	2	31.034	0	0	0	0	0	0	Group V
Ctenopharyngodon.idella|XM_051876329.1	Ctenopharyngodon.idella	Chordata	Actinopteri	Cypriniformes	Xenocyprididae	Ctenopharyngodon	XM_051876329.1	2	0	26.887	32.374	0	0	0	0	Group II
Ctenopharyngodon.idella|XM_051877676.1	Ctenopharyngodon.idella	Chordata	Actinopteri	Cypriniformes	Xenocyprididae	Ctenopharyngodon	XM_051877676.1	2	0	0	0	27.513	0	0	0	Group IV
Ctenopharyngodon.idella|XM_051907109.1	Ctenopharyngodon.idella	Chordata	Actinopteri	Cypriniformes	Xenocyprididae	Ctenopharyngodon	XM_051907109.1	2	27.645	0	0	0	0	0	0	Group V
Cuculus.canorus|XM_009557496.2	Cuculus.canorus	Chordata	Aves	Cuculiformes	Cuculidae	Cuculus	XM_009557496.2	2	0	0	34.483	0	45.267	0	32.558	Group I
Cuculus.canorus|XM_009567127.2	Cuculus.canorus	Chordata	Aves	Cuculiformes	Cuculidae	Cuculus	XM_009567127.2	1	41.379	0	0	0	0	0	0	Group V
Cuculus.canorus|XM_009568999.2	Cuculus.canorus	Chordata	Aves	Cuculiformes	Cuculidae	Cuculus	XM_009568999.2	4	0	0	0	51.667	0	0	0	Group IV
Cuculus.canorus|XM_009571735.2	Cuculus.canorus	Chordata	Aves	Cuculiformes	Cuculidae	Cuculus	XM_009571735.2	3	0	29.313	0	0	0	0	0	Group III
Cuculus.canorus|XM_054063946.1	Cuculus.canorus	Chordata	Aves	Cuculiformes	Cuculidae	Cuculus	XM_054063946.1	3	0	0	39.51	0	0	0	0	Group II
Cyanistes.caeruleus|ENSCCET00000006287	Cyanistes.caeruleus	Chordata	Aves	Passeriformes	Paridae	Cyanistes	ENSCCET00000006287	2	0	30.144	0	0	0	0	0	Group III
Cyanistes.caeruleus|ENSCCET00000012967	Cyanistes.caeruleus	Chordata	Aves	Passeriformes	Paridae	Cyanistes	ENSCCET00000012967	4	0	0	0	50.178	0	0	0	Group IV
Cyanistes.caeruleus|ENSCCET00000024142	Cyanistes.caeruleus	Chordata	Aves	Passeriformes	Paridae	Cyanistes	ENSCCET00000024142	3	0	0	37.739	0	31.33	0	0	Group II
Cyanistes.caeruleus|ENSCCET00000030629	Cyanistes.caeruleus	Chordata	Aves	Passeriformes	Paridae	Cyanistes	ENSCCET00000030629	1	38.111	0	0	0	0	0	0	Group V
Cyclopterus.lumpus|ENSCLMT00005008102	Cyclopterus.lumpus	Chordata	Actinopteri	Perciformes	Cyclopteridae	Cyclopterus	ENSCLMT00005008102	2	30	0	0	0	0	0	0	Group V
Cyclopterus.lumpus|ENSCLMT00005009274	Cyclopterus.lumpus	Chordata	Actinopteri	Perciformes	Cyclopteridae	Cyclopterus	ENSCLMT00005009274	2	0	0	0	35.294	0	0	0	Group IV
Cyclopterus.lumpus|ENSCLMT00005048940	Cyclopterus.lumpus	Chordata	Actinopteri	Perciformes	Cyclopteridae	Cyclopterus	ENSCLMT00005048940	3	0	0	30.224	0	0	0	0	Group II
Cynoglossus.semilaevis|ENSCSET00000032658	Cynoglossus.semilaevis	Chordata	Actinopteri	Pleuronectiformes	Cynoglossidae	Cynoglossus	ENSCSET00000032658	2	29.393	0	0	0	0	0	0	Group V
Cyprinodon.variegatus|ENSCVAT00000001577	Cyprinodon.variegatus	Chordata	Actinopteri	Cyprinodontiformes	Cyprinodontidae	Cyprinodon	ENSCVAT00000001577	2	32.168	0	0	0	0	0	0	Group V
Cyprinodon.variegatus|ENSCVAT00000021238	Cyprinodon.variegatus	Chordata	Actinopteri	Cyprinodontiformes	Cyprinodontidae	Cyprinodon	ENSCVAT00000021238	3	0	23.792	31.801	0	0	0	0	Group II
Cyprinodon.variegatus|ENSCVAT00000026762	Cyprinodon.variegatus	Chordata	Actinopteri	Cyprinodontiformes	Cyprinodontidae	Cyprinodon	ENSCVAT00000026762	2	0	0	0	33.01	0	0	0	Group IV
Danio.rerio|ENSDART00000043626	Danio.rerio	Chordata	Actinopteri	Cypriniformes	Danionidae	Danio	ENSDART00000043626	2	0	0	33.033	0	0	0	0	Group II
Danio.rerio|ENSDART00000099479	Danio.rerio	Chordata	Actinopteri	Cypriniformes	Danionidae	Danio	ENSDART00000099479	2	29.02	0	0	0	0	0	0	Group V
Danio.rerio|ENSDART00000099647	Danio.rerio	Chordata	Actinopteri	Cypriniformes	Danionidae	Danio	ENSDART00000099647	2	0	0	0	27.273	0	0	0	Group IV
Dasypus.novemcinctus|ENSDNOT00000004421	Dasypus.novemcinctus	Chordata	Mammalia	Cingulata	Dasypodidae	Dasypus	ENSDNOT00000004421	1	78.71	0	0	0	0	0	0	Group V
Dasypus.novemcinctus|ENSDNOT00000014319	Dasypus.novemcinctus	Chordata	Mammalia	Cingulata	Dasypodidae	Dasypus	ENSDNOT00000014319	4	0	0	0	76.014	0	0	0	Group IV
Dasypus.novemcinctus|ENSDNOT00000033682	Dasypus.novemcinctus	Chordata	Mammalia	Cingulata	Dasypodidae	Dasypus	ENSDNOT00000033682	3	0	0	70.644	0	31.466	0	0	Group II
Dasypus.novemcinctus|ENSDNOT00000035043	Dasypus.novemcinctus	Chordata	Mammalia	Cingulata	Dasypodidae	Dasypus	ENSDNOT00000035043	3	0	67.082	0	0	0	0	0	Group III
Delphinapterus.leucas|ENSDLET00000000424	Delphinapterus.leucas	Chordata	Mammalia	Artiodactyla	Monodontidae	Delphinapterus	ENSDLET00000000424	4	0	0	0	84.262	0	0	0	Group IV
Delphinapterus.leucas|ENSDLET00000019092	Delphinapterus.leucas	Chordata	Mammalia	Artiodactyla	Monodontidae	Delphinapterus	ENSDLET00000019092	3	0	72.852	0	0	0	0	0	Group III
Delphinapterus.leucas|ENSDLET00000028467	Delphinapterus.leucas	Chordata	Mammalia	Artiodactyla	Monodontidae	Delphinapterus	ENSDLET00000028467	3	0	0	76.091	0	31.169	0	29.317	Group II
Delphinapterus.leucas|ENSDLET00000031872	Delphinapterus.leucas	Chordata	Mammalia	Artiodactyla	Monodontidae	Delphinapterus	ENSDLET00000031872	1	79.876	0	0	0	0	0	0	Group V
Denticeps.clupeoides|ENSDCDT00000019915	Denticeps.clupeoides	Chordata	Actinopteri	Clupeiformes	Denticipitidae	Denticeps	ENSDCDT00000019915	2	30.651	0	0	0	0	0	0	Group V
Denticeps.clupeoides|ENSDCDT00000039614	Denticeps.clupeoides	Chordata	Actinopteri	Clupeiformes	Denticipitidae	Denticeps	ENSDCDT00000039614	2	0	0	0	38.017	0	0	0	Group IV
Dicentrarchus.labrax|ENSDLAT00005035600	Dicentrarchus.labrax	Chordata	Actinopteri	Ovalentaria incertae sedis	Moronidae	Dicentrarchus	ENSDLAT00005035600	2	32.188	0	0	0	0	0	0	Group V
Dicentrarchus.labrax|ENSDLAT00005047091	Dicentrarchus.labrax	Chordata	Actinopteri	Ovalentaria incertae sedis	Moronidae	Dicentrarchus	ENSDLAT00005047091	2	0	0	0	38.415	0	0	0	Group IV
Dicentrarchus.labrax|ENSDLAT00005080067	Dicentrarchus.labrax	Chordata	Actinopteri	Ovalentaria incertae sedis	Moronidae	Dicentrarchus	ENSDLAT00005080067	2	28.344	0	0	0	0	0	0	Group V
Dipodomys.ordii|ENSDORT00000004319	Dipodomys.ordii	Chordata	Mammalia	Rodentia	Heteromyidae	Dipodomys	ENSDORT00000004319	1	68.627	0	0	25.468	0	0	0	Group V
Dipodomys.ordii|ENSDORT00000006039	Dipodomys.ordii	Chordata	Mammalia	Rodentia	Heteromyidae	Dipodomys	ENSDORT00000006039	3	0	0	60.264	0	0	0	0	Group II
Dipodomys.ordii|ENSDORT00000012406	Dipodomys.ordii	Chordata	Mammalia	Rodentia	Heteromyidae	Dipodomys	ENSDORT00000012406	4	0	0	0	70.758	0	0	0	Group IV
Dipodomys.spectabilis|XM_042670359.1	Dipodomys.spectabilis	Chordata	Mammalia	Rodentia	Heteromyidae	Dipodomys	XM_042670359.1	4	0	0	0	71.382	0	0	0	Group IV
Dipodomys.spectabilis|XM_042682903.1	Dipodomys.spectabilis	Chordata	Mammalia	Rodentia	Heteromyidae	Dipodomys	XM_042682903.1	3	0	59.325	0	0	0	0	0	Group III
Dipodomys.spectabilis|XM_042687215.1	Dipodomys.spectabilis	Chordata	Mammalia	Rodentia	Heteromyidae	Dipodomys	XM_042687215.1	1	67.802	0	0	25.368	0	0	0	Group V
Dipodomys.spectabilis|XM_042697254.1	Dipodomys.spectabilis	Chordata	Mammalia	Rodentia	Heteromyidae	Dipodomys	XM_042697254.1	3	0	0	60.388	0	0	0	0	Group II
[truncated: 1,195 more rows]

## Sheet: IL10sDomain
node	Start	End	Domain	DomainName
[truncated: 2,014 more rows]

## Sheet: IL10RsDomain
node	Start	End	Domain	DomainName
[truncated: 3,171 more rows]
